# Supplementary material for: Extracellular vesicles could be a putative posttranscriptional regulatory mechanism that shapes intracellular RNA levels in Plasmodium falciparum
Source: Nat Commun. 2023 Oct 13;14:6447. doi: 10.1038/s41467-023-42103-x (PMC10575976; doi:10.1038/s41467-023-42103-x)
Supplement: Supplementary file 5 — Supplementary Data 1 [file 41467_2023_42103_MOESM5_ESM.xlsx]

## Sheet: KE01
IDs	symbol	geneName	Presence of rhythmicity (p-value) for WP	Presence of rhythmicity (p-value) for EV	WP mesor estimate	EV mesor estimate	Mesor difference estimate	P-value for mesor difference	WP amplitude estimate	EV amplitude estimate	Amplitude difference estimate	P-value for amplitude difference	WP peak time hours	EV peak time hours	Phase difference estimate	P-value for difference in phase	Shared period estimate	trough_EV
PF3D7_0100700		Plasmodium exported protein, unknown function, fragment	2.14429e-08	7.82233e-06	4.71842	6.7009	1.98249	9.94581e-22	0.466052	0.320704	-0.145347	0.00142593	11.7433	46.868	-12.8752	1.23105e-11	48	22.868
PF3D7_0101100	EPF4	exported protein family 4	0.000402444	0.000197644	4.39303	3.47014	-0.922896	3.151e-14	0.248128	0.205188	-0.0429396	0.430109	44.4163	30.3034	-14.1129	5.87724e-07	48	6.30344
PF3D7_0101200	EPF3	exported protein family 3	0.00272775	0.00235723	4.13223	4.72918	0.59695	5.43316e-08	0.235762	0.299774	0.0640111	0.476322	31.8426	29.8194	-2.02321	0.451209	48	5.81942
PF3D7_0101300	MC-2TM	Pfmc-2TM Maurer's cleft two transmembrane protein	4.34691e-09	0.000330138	5.62714	5.46591	-0.161234	2.65223e-07	0.475907	0.127114	-0.348793	1.11887e-09	24.1624	43.6011	19.4387	1.40454e-11	48	19.6011
PF3D7_0101400	EPF1	exported protein family 1, pseudogene	1.33606e-09	1.49102e-06	3.81592	3.3352	-0.480723	1.33616e-15	0.577795	0.150044	-0.427751	2.1683e-12	40.3781	26.0193	-14.3588	4.71574e-12	48	2.01932
PF3D7_0102000		Plasmodium exported protein (PHISTa), unknown function, pseudogene	1.24522e-05	0.293631	3.84781	5.90442	2.05661	1.5121e-19	0.241102	0.0534179	-0.187684	0.00291805	40.6137	29.4044	-11.2093	0.0598185	48	5.40444
PF3D7_0102200	RESA	ring-infected erythrocyte surface antigen	3.08881e-08	1.73293e-06	10.1742	9.30188	-0.872304	1.84631e-11	1.40905	0.477702	-0.931344	2.31274e-09	46.6455	25.5754	-21.07	3.52596e-14	48	1.57545
PF3D7_0102300		Plasmodium exported protein, unknown function	7.68081e-08	4.16265e-07	7.05663	5.53897	-1.51766	1.27701e-18	0.420882	0.566933	0.146051	0.00445776	38.3524	17.0766	-21.2758	3.90703e-15	48	41.0766
PF3D7_0102400		lysophospholipase, putative, pseudogene	0.000854011	4.34412e-08	4.3562	5.45349	1.09729	9.28029e-16	0.196419	0.692012	0.495593	4.7391e-08	46.64	20.1733	21.5333	3.24486e-11	48	44.1733
PF3D7_0102500	EBA181	erythrocyte binding antigen-181	3.18226e-12	1.83222e-10	7.7547	7.35107	-0.403636	4.94078e-13	1.48748	0.689062	-0.798415	5.1728e-15	46.245	22.3224	-23.9226	3.20371e-24	48	46.3224
PF3D7_0102600	FIKK1	serine/threonine protein kinase, FIKK family	2.53164e-06	8.1966e-07	5.43711	5.78773	0.350622	3.6862e-09	0.3463	0.402929	0.0566296	0.194358	7.69683	32.9017	-22.7951	2.82907e-14	48	8.90173
PF3D7_0102700	MaTrA	merozoite-associated tryptophan-rich antigen	6.84273e-10	1.02285e-09	5.46755	4.74684	-0.72071	1.04457e-15	0.868435	0.724851	-0.143584	0.000728572	47.445	25.4205	-22.0246	1.42498e-21	48	1.42045
PF3D7_0102800		seipin domain-containing protein, putative	1.02062e-05	0.0039091	5.21572	5.3814	0.165673	0.00803586	0.477877	0.221453	-0.256424	0.00315822	33.4806	35.5751	2.09457	0.350778	48	11.5751
PF3D7_0102900		aspartate--tRNA ligase	3.60923e-09	1.79364e-10	6.45597	6.34265	-0.113321	0.000157854	0.897481	0.329895	-0.567585	1.59339e-11	21.958	1.19304	-20.765	3.63615e-17	48	25.193
PF3D7_0103000		vacuolar protein sorting-associated protein VTA1, putative	0.000404769	0.000714891	5.45646	5.60013	0.143666	0.00337312	0.291768	0.141887	-0.149881	0.0200513	10.8156	18.9796	8.16403	0.00483828	48	42.9796
PF3D7_0103100	VPS51	vacuolar protein sorting-associated protein 51, putative	1.05619e-06	3.50409e-08	5.88256	6.71448	0.831926	4.48255e-15	0.408103	0.556988	0.148885	0.00234884	28.2272	13.9358	-14.2914	4.93426e-13	48	37.9358
PF3D7_0103200	NT4	nucleoside transporter 4	4.65343e-09	0.238725	7.62279	6.52769	-1.0951	7.59121e-14	0.594627	0.0813425	-0.513284	1.03314e-06	28.7706	20.7522	-8.01835	0.0781905	48	44.7522
PF3D7_0103300		conserved protein, unknown function	2.03398e-06	2.09149e-08	6.90332	6.58201	-0.321303	2.17807e-07	0.609019	0.283209	-0.32581	1.47354e-05	40.5374	20.5495	-19.9879	3.52411e-12	48	44.5495
PF3D7_0103400		zinc-carboxypeptidase, putative	4.47108e-06	5.02123e-05	7.67804	7.1327	-0.545342	8.32615e-09	0.715911	0.211558	-0.504353	2.7951e-06	41.9675	19.8348	-22.1327	2.0812e-09	48	43.8348
PF3D7_0103500		conserved Plasmodium protein, unknown function	2.41353e-05	0.000895455	5.23374	6.09209	0.85835	1.02632e-13	0.242303	0.228592	-0.0137107	0.795134	10.0579	19.594	9.5361	4.55518e-05	48	43.594
PF3D7_0103600	PSH1	ATP-dependent DNA/RNA helicase PSH1	3.28767e-05	0.045139	8.04719	7.34225	-0.704945	1.15285e-10	0.394165	0.110631	-0.283535	0.000597523	17.8719	36.5582	18.6864	9.4632e-05	48	12.5582
PF3D7_0103700	PSTK	L-seryl-tRNA(Sec) kinase, putative	1.47103e-07	0.413794	7.17732	6.75502	-0.422307	2.21625e-09	0.533485	0.0345198	-0.498966	3.32773e-08	15.7978	0.130803	-15.667	0.0515103	48	24.1308
PF3D7_0103800	ARP1	actin-related protein ARP1, putative	3.82668e-08	2.65558e-05	5.02357	4.9754	-0.0481717	0.321759	0.539947	0.521689	-0.0182581	0.790818	45.7319	17.2915	19.5596	5.59481e-13	48	41.2915
PF3D7_0103900	PIESP15	parasite-infected erythrocyte surface protein	9.09333e-08	0.000156385	6.37894	6.1939	-0.185043	0.000895275	0.751888	0.302719	-0.449169	1.78204e-06	36.7551	14.9093	-21.8459	1.13537e-11	48	38.9093
PF3D7_0104000	TRSP	thrombospondin-related sporozoite protein	1.57657e-08	0.0136067	5.36656	4.94765	-0.418913	5.17291e-06	0.619644	0.279259	-0.340384	0.0020646	1.32014	24.1764	22.8562	7.85893e-10	48	0.176392
PF3D7_0104100		protein E140, putative	1.07482e-10	1.33448e-08	6.97339	6.55972	-0.413675	1.32394e-09	0.978516	0.978853	0.000336556	0.994527	43.4896	19.9204	-23.5692	7.56649e-21	48	43.9204
PF3D7_0104200		StAR-related lipid transfer protein	6.6751e-10	1.14925e-08	8.46435	7.1027	-1.36164	7.58596e-18	1.32258	0.6035	-0.719075	6.07232e-11	43.9621	23.4372	-20.5249	1.00323e-18	48	47.4372
PF3D7_0104300	UBP1	ubiquitin carboxyl-terminal hydrolase 1, putative	4.58264e-12	8.71856e-08	9.14267	7.49526	-1.64741	1.4885e-19	1.24158	0.731571	-0.51001	4.6605e-09	47.7404	26.117	-21.6235	1.99457e-20	48	2.11695
PF3D7_0104400	LytB	4-hydroxy-3-methylbut-2-enyl diphosphate reductase	1.11821e-06	3.37835e-06	6.69887	6.04261	-0.656259	1.62641e-11	0.639969	0.293872	-0.346097	1.30447e-05	40.9768	19.3087	-21.6681	1.51872e-12	48	43.3087
PF3D7_0104500		conserved protein, unknown function	3.45878e-07	1.83244e-08	5.97889	6.05341	0.0745177	0.0562899	0.771736	0.346803	-0.424933	4.0795e-07	22.0179	7.34245	-14.6754	1.56253e-11	48	31.3424
PF3D7_0104600		conserved Plasmodium protein, unknown function	9.26085e-10	0.00151386	6.14933	6.68546	0.536137	4.2923e-11	0.684397	0.195944	-0.488453	1.86019e-08	18.2676	35.9346	17.667	1.78028e-09	48	11.9346
PF3D7_0104700	MFR2	major facilitator superfamily-related transporter, putative	6.40442e-08	1.06163e-06	4.36071	6.00061	1.6399	1.07979e-22	0.416908	0.230975	-0.185933	6.26079e-06	20.9149	45.6127	-23.3022	3.24453e-16	48	21.6127
PF3D7_0104800	NPT1	novel putative transporter 1, putative	1.62557e-08	3.58069e-09	5.80816	5.67347	-0.134681	0.00207442	1.07475	0.44633	-0.628419	1.26565e-09	39.8809	16.2662	-23.6147	2.43783e-16	48	40.2662
PF3D7_0104900		RNase MRP	6.12172e-05	3.83363e-07	4.89582	5.29024	0.394414	1.78293e-05	0.691333	0.431346	-0.259987	0.0124267	44.8476	14.3396	17.492	1.08189e-09	48	38.3396
PF3D7_0105000		non-coding RNA	0.000603022	0.000456164	6.29295	5.92488	-0.368064	3.16009e-08	0.150069	0.271481	0.121412	0.0423106	22.8599	46.7583	23.8984	3.27923e-09	48	22.7583
PF3D7_0105100		conserved Apicomplexan protein, unknown function	8.82836e-06	7.02352e-08	5.35066	5.59813	0.247474	8.61698e-05	0.617907	0.57599	-0.0419168	0.556014	27.586	46.5524	18.9664	1.16148e-13	48	22.5524
PF3D7_0105200		heptatricopeptide repeat and RAP domain-containing protein, putative	3.35e-09	1.1338e-06	6.38942	6.80113	0.411716	1.07164e-08	0.742454	0.577859	-0.164595	0.00607276	33.0105	11.2686	-21.7419	5.30602e-16	48	35.2686
PF3D7_0105300	CAP	cyclase-associated protein	5.44661e-08	3.4373e-06	7.06846	6.31302	-0.75544	1.03148e-09	0.857136	0.775978	-0.0811586	0.339476	40.7846	14.2156	21.431	1.51928e-14	48	38.2156
PF3D7_0105400		conserved Plasmodium protein, unknown function	8.44555e-12	5.05936e-09	6.55981	5.74907	-0.810736	2.39011e-16	1.2747	0.718578	-0.55612	3.49579e-11	45.6665	25.0693	-20.5972	9.58111e-22	48	1.06933
PF3D7_0105500		conserved protein, unknown function	0.0147317	2.32897e-06	5.53875	6.44835	0.909593	9.10061e-15	0.148415	0.13451	-0.0139047	0.780607	44.8153	3.90565	7.09038	0.0121202	48	27.9057
PF3D7_0105600		FtsJ-like methyltransferase, putative	8.44547e-12	1.93837e-09	6.60297	6.85411	0.251144	3.30042e-10	0.527336	0.751282	0.223946	3.56639e-07	20.8884	2.57632	-18.312	4.77687e-20	48	26.5763
PF3D7_0105700		asparagine-rich antigen Pfa35-2	1.8261e-08	0.00680281	6.94429	7.04657	0.102284	0.0418547	0.424677	0.229855	-0.194822	0.00843227	38.9704	19.5821	-19.3883	5.70212e-09	48	43.5821
PF3D7_0105800		cyclin-dependent kinases regulatory subunit, putative	1.55766e-08	6.13577e-06	7.04265	6.95	-0.092647	0.162253	1.10903	0.754915	-0.354112	0.000903095	39.3212	16.5836	-22.7376	3.38297e-15	48	40.5836
PF3D7_0105900		3'-5' exonuclease, putative	2.01564e-12	5.97104e-05	6.85179	6.75731	-0.0944756	0.0125732	0.539354	0.354867	-0.184487	0.00150574	46.2246	31.0187	-15.2059	6.63678e-12	48	7.01875
PF3D7_0106000		conserved protein, unknown function	5.59509e-09	7.15518e-06	6.65762	6.62839	-0.0292342	0.576387	1.15657	0.56376	-0.592809	3.23373e-07	40.4448	16.5861	-23.8588	1.44985e-15	48	40.5861
PF3D7_0106100		V-type proton ATPase subunit C, putative	9.08852e-07	2.27344e-07	5.87927	5.50373	-0.375537	1.16047e-08	0.493724	0.533712	0.0399888	0.431169	43.2466	15.2392	19.9925	1.08076e-14	48	39.2392
PF3D7_0106200		EF hand domain-containing protein, putative	0.00212984	2.49483e-07	6.1218	5.80101	-0.320788	3.09146e-08	0.142116	0.522576	0.380461	3.67695e-07	47.36	15.056	15.696	9.81909e-08	48	39.056
PF3D7_0106300	ATP6	calcium-transporting ATPase	1.20004e-08	1.51991e-06	7.46049	6.2856	-1.17489	3.03392e-16	0.968104	0.302648	-0.665455	2.76159e-10	38.4007	17.2389	-21.1618	1.52144e-13	48	41.2389
PF3D7_0106400		pre-rRNA-processing protein TSR2, putative	3.63202e-09	9.74537e-11	7.42715	7.6475	0.220345	1.85055e-06	1.09094	0.571951	-0.518986	2.24108e-09	16.6343	47.7103	-16.924	3.40991e-17	48	23.7103
PF3D7_0106500		conserved Plasmodium protein, unknown function	3.17051e-06	1.5213e-06	6.54892	6.52138	-0.0275379	0.179711	0.187941	0.277392	0.0894511	0.00483058	13.3255	19.5081	6.18262	1.15101e-05	48	43.5081
PF3D7_0106600		conserved Plasmodium protein, unknown function	3.92217e-07	1.21028e-05	8.02981	8.66449	0.634681	1.19609e-16	0.325046	0.104003	-0.221043	1.38506e-07	12.2429	28.5165	16.2736	2.16181e-09	48	4.51655
PF3D7_0106700	AARP2	small ribosomal subunit assembling AARP2 protein	0.148599	0.0304546	6.80282	6.22252	-0.580301	1.55832e-09	0.0723087	0.135121	0.0628127	0.374652	22.6482	42.3023	19.6542	0.00242904	48	18.3023
PF3D7_0106800	RAB5c	ras-related protein Rab-5C	1.47092e-05	7.10526e-07	6.23619	5.43523	-0.800953	1.37237e-16	0.29017	0.168439	-0.121731	0.00198103	47.9084	5.91157	6.00319	0.000106746	48	29.9116
PF3D7_0106900	IspD	2-C-methyl-D-erythritol 4-phosphate cytidylyltransferase, putative	1.34326e-06	7.67407e-08	8.26791	7.31008	-0.957823	7.12321e-13	0.66009	0.670895	0.0108051	0.866486	37.3147	13.3426	-23.9721	1.67514e-15	48	37.3426
PF3D7_0107000	CEN1	centrin-1	3.31736e-05	1.79123e-09	6.67773	5.49552	-1.18221	1.48174e-15	0.408641	0.590221	0.181579	0.00451335	36.461	21.8638	-14.5972	2.5676e-11	48	45.8638
PF3D7_0107100		conserved protein, unknown function	2.42593e-06	3.45156e-05	6.24773	6.50197	0.25424	0.00031672	0.616761	0.491701	-0.12506	0.133054	14.7547	1.75594	-12.9987	2.31027e-09	48	25.7559
PF3D7_0107200	CCR4-3	CCR4 domain-containing protein 3, putative	7.82037e-07	0.00201096	4.37843	4.71061	0.332174	1.00554e-07	0.48922	0.168417	-0.320803	1.29793e-05	32.9274	2.12877	17.2014	2.15297e-08	48	26.1288
PF3D7_0107300		conserved Plasmodium protein, unknown function	3.34654e-05	0.120112	5.23377	5.88984	0.656066	4.78103e-11	0.202522	0.0960705	-0.106452	0.0979947	4.79088	42.414	-10.3769	0.0127998	48	18.414
PF3D7_0107400	ATPk	ATP synthase-associated protein, putative	0.0108748	2.81274e-05	5.41762	5.06377	-0.353848	2.17457e-05	0.287538	0.122473	-0.165065	0.0803214	1.68632	22.6552	20.9689	5.55906e-05	48	46.6552
PF3D7_0107500	NCR1	Niemann-Pick type C1-related protein	0.000858324	7.77254e-06	8.99397	7.04785	-1.94612	5.46667e-18	0.322232	0.237247	-0.0849852	0.216029	0.299554	28.4012	-19.8984	4.36642e-09	48	4.40118
PF3D7_0107600	eIK2	eukaryotic translation initiation factor 2-alpha kinase 2, putative	8.31049e-09	8.4572e-07	7.035	6.78955	-0.24545	1.56627e-06	0.729455	0.461971	-0.267483	2.18063e-05	12.2686	32.1433	19.8746	2.18406e-15	48	8.14328
PF3D7_0107700		dolichyl-diphosphooligosaccharide--protein glycosyltransferase subunit OST3/OST6, putative	3.00675e-06	1.81248e-05	6.11078	7.69784	1.58706	1.26545e-15	0.635938	0.403488	-0.23245	0.00502546	10.0063	30.4964	20.4901	8.70494e-12	48	6.49642
PF3D7_0107800	MRE11	double-strand break repair protein MRE11	5.76382e-07	6.30963e-06	5.95094	6.32335	0.372406	1.11449e-07	0.730955	0.291908	-0.439046	1.02097e-06	28.4398	10.5251	-17.9148	8.70029e-11	48	34.5251
PF3D7_0107900		conserved Plasmodium protein, unknown function	6.79294e-10	0.00158147	6.86707	6.2223	-0.644771	1.69416e-12	0.389339	0.204284	-0.185055	0.00104097	18.4285	37.191	18.7626	7.81357e-10	48	13.191
PF3D7_0108000		proteasome subunit beta type-3, putative	1.42078e-05	0.00474395	7.27377	5.69516	-1.57861	8.1926e-17	0.413749	0.152536	-0.261213	0.000459431	35.904	17.3283	-18.5758	6.40187e-07	48	41.3283
PF3D7_0108100		conserved protein, unknown function	3.79135e-05	4.12255e-05	5.80641	5.62725	-0.179159	0.000486271	0.38343	0.299337	-0.084093	0.178721	45.2062	28.3186	-16.8876	6.0181e-10	48	4.31861
PF3D7_0108300	ARP	conserved Plasmodium protein, unknown function	0.000560264	7.64657e-08	8.3818	6.78019	-1.60161	3.32018e-16	0.328207	0.525803	0.197596	0.010213	37.8811	26.4763	-11.4048	2.63053e-07	48	2.47626
PF3D7_0108400		mitochondrial carrier protein, putative	4.54341e-09	0.00110335	6.18865	5.14082	-1.04784	3.58335e-09	0.723727	0.594674	-0.129054	0.309177	9.82057	38.3055	-19.5151	1.2353e-09	48	14.3055
PF3D7_0108500		ELM2 domain-containing protein, putative	2.20845e-09	1.10736e-08	6.98103	6.10444	-0.876594	8.85056e-17	0.837479	0.466409	-0.37107	1.25419e-08	4.22614	27.7868	23.5607	1.89877e-19	48	3.78682
PF3D7_0108600		DnaJ domain-containing protein, putative	2.28815e-08	0.000159612	8.77644	6.84687	-1.92957	1.47379e-17	1.0776	0.312979	-0.764618	6.03866e-09	47.9068	30.7124	-17.1943	1.83378e-10	48	6.71244
PF3D7_0108700	PSOP24	secreted ookinete protein, putative	4.72591e-08	0.00131825	8.48478	6.8704	-1.61438	4.63618e-19	0.478526	0.17883	-0.299696	4.21509e-06	36.7659	6.47221	17.7063	2.09287e-09	48	30.4722
PF3D7_0108800		mitochondrial carrier protein, putative	5.20468e-07	0.000433616	6.69264	5.5471	-1.14554	1.15981e-16	0.442976	0.199963	-0.243013	8.08502e-05	5.55901	27.3638	21.8048	1.62315e-11	48	3.36383
PF3D7_0108900		non-coding RNA	2.15257e-07	0.00347232	7.54751	5.17914	-2.36837	8.11489e-19	0.952692	0.170074	-0.782618	8.63557e-09	47.4721	25.3393	-22.1328	1.44324e-08	48	1.3393
PF3D7_0109000	PHIL1	photosensitized INA-labeled protein PHIL1	3.15785e-10	7.95758e-06	6.5895	6.01076	-0.578737	4.29047e-14	0.880095	0.246424	-0.633671	3.0815e-12	46.7324	30.4549	-16.2776	3.61824e-13	48	6.45487
PF3D7_0109100	CCp5	LCCL domain-containing protein	6.7739e-09	2.38353e-07	4.98847	5.91487	0.926404	2.20649e-15	0.83786	0.48458	-0.353281	7.5391e-07	42.0558	21.2734	-20.7824	5.17123e-17	48	45.2734
PF3D7_0109200	CFIM25	cleavage and polyadenylation specificity factor subunit 5, putative	1.06628e-07	1.13776e-06	5.15726	5.41884	0.261581	3.58728e-09	0.268425	0.345722	0.077297	0.0229326	39.5019	12.239	20.7371	4.11083e-14	48	36.239
PF3D7_0109300		elongation of fatty acids protein, putative	2.66672e-05	5.5484e-05	6.0595	6.83317	0.773671	7.5685e-14	0.29924	0.23101	-0.0682298	0.155979	19.2591	14.0933	-5.16583	0.00198678	48	38.0933
PF3D7_0109400		tubulin-specific chaperone a, putative	0.000473624	6.16726e-05	6.25071	5.34008	-0.910629	4.98403e-11	0.404629	0.333964	-0.0706648	0.416205	17.4756	2.90573	-14.5699	2.55985e-07	48	26.9057
PF3D7_0109500		N-acetyltransferase, GNAT family, putative	2.75221e-06	3.5073e-08	5.72072	4.7722	-0.948524	8.1565e-13	0.714775	0.63563	-0.0791451	0.269107	21.4002	46.4151	-22.9851	6.72557e-16	48	22.4151
PF3D7_0109600	CoSP	cold-shock protein, putative	6.09386e-09	0.000523156	6.81347	6.26315	-0.550319	1.96984e-10	0.586757	0.280314	-0.306443	4.56517e-05	18.4404	41.9164	23.476	1.04376e-12	48	17.9164
PF3D7_0109700	RRP36	rRNA biogenesis protein RRP36, putative	1.25348e-07	3.68135e-07	8.82065	9.81665	0.995994	3.52455e-13	0.907231	0.528799	-0.378433	1.81703e-05	13.9314	34.5905	20.6591	2.44124e-14	48	10.5905
PF3D7_0109800	cPheRS	phenylalanine--tRNA ligase alpha subunit	6.6022e-10	7.14622e-06	6.56758	6.55069	-0.0168853	0.712338	0.799091	0.587678	-0.211413	0.00376554	17.0431	40.0194	22.9764	1.01124e-15	48	16.0194
PF3D7_0109850		phosphatidate cytidylyltransferase, putative	9.5884e-09	8.16039e-05	6.66385	5.85199	-0.811852	2.4282e-14	0.362801	0.296319	-0.0664816	0.144837	38.9096	13.1334	22.2237	9.63757e-13	48	37.1334
PF3D7_0109950	C2AP3	respiratory chain complex 2 associated protein 3	4.96872e-10	1.0722e-05	6.2875	5.22567	-1.06183	7.95354e-13	0.74727	0.723453	-0.0238172	0.762781	1.68282	25.0525	23.3696	6.73682e-16	48	1.05246
PF3D7_0110000		conserved Plasmodium protein, unknown function	8.49171e-10	7.34306e-07	6.52314	5.33847	-1.18466	5.4041e-18	0.730927	0.420123	-0.310804	3.95285e-07	40.4796	15.6806	23.201	2.40404e-17	48	39.6806
PF3D7_0110100	SELB	selenocysteine-specific elongation factor, putative	1.22338e-05	0.000118347	5.4325	6.48822	1.05572	3.2921e-13	0.362567	0.382216	0.0196496	0.772091	12.5647	8.85713	-3.7076	0.0242234	48	32.8571
PF3D7_0110200	ERV1	FAD-linked sulfhydryl oxidase ERV1, putative	0.00158365	1.30371e-07	5.26695	4.66609	-0.600863	1.9503e-11	0.237142	0.292563	0.0554208	0.308424	21.2494	6.0823	-15.1671	2.00985e-08	48	30.0823
PF3D7_0110300		Plasmodium RNA of unknown function RUF5	4.44081e-05	1.19855e-05	6.16472	5.30708	-0.857642	5.08303e-12	0.469349	0.325652	-0.143697	0.0473644	3.90305	34.7189	-17.1841	1.431e-09	48	10.7189
PF3D7_0110400	RPB9	DNA-directed RNA polymerase II subunit RPB9, putative	1.29296e-05	1.30026e-08	7.6899	6.63626	-1.05364	4.02088e-16	0.377172	0.544963	0.167791	0.00244503	19.187	47.0769	-20.1101	1.45665e-14	48	23.0769
PF3D7_0110500	BDP3	bromodomain protein 3, putative	0.00498255	2.00059e-06	7.89256	7.35578	-0.536781	5.70178e-11	0.157175	0.386843	0.229668	0.000429032	23.0124	1.15155	-21.8609	1.14782e-09	48	25.1516
PF3D7_0110600	PIP5K	phosphatidylinositol-4-phosphate 5-kinase	1.24882e-09	4.38162e-10	8.41697	7.87378	-0.543184	3.35714e-17	0.36339	0.606806	0.243416	2.89896e-09	46.8583	27.018	-19.8403	2.81449e-20	48	3.01803
PF3D7_0110700	CAF1C	chromatin assembly factor 1 subunit C, putative	4.57102e-08	4.56138e-05	7.03164	7.40446	0.372818	1.9108e-10	0.355668	0.245387	-0.110282	0.00700168	12.8942	38.404	-22.4902	2.93404e-13	48	14.404
PF3D7_0110800		transcription initiation factor TFIIB, putative	3.34709e-05	0.00174429	5.97033	5.32074	-0.649585	4.09485e-14	0.283645	0.0471217	-0.236523	6.49294e-06	35.2276	32.2609	-2.96672	0.517176	48	8.26091
PF3D7_0110900	AKLP1	adenylate kinase-like protein 1	8.29515e-06	0.000122278	5.39338	5.42937	0.035992	0.539039	0.44373	0.446981	0.00325146	0.967648	17.4141	34.2849	16.8707	2.55086e-09	48	10.2849
PF3D7_0111000		kinesin-8B, putative	2.32758e-08	0.000142	5.16179	5.92227	0.760486	1.25198e-15	0.518608	0.174427	-0.344181	3.94941e-08	39.0988	22.34	-16.7588	6.4383e-11	48	46.34
PF3D7_0111200		conserved protein, unknown function	5.35445e-06	1.06082e-05	6.599	6.61172	0.0127221	0.832589	0.756061	0.386657	-0.369404	0.000351786	15.5961	7.2651	-8.33096	1.21878e-05	48	31.2651
PF3D7_0111300		P-loop containing nucleoside triphosphate hydrolase, putative	8.06984e-09	1.06681e-09	7.91532	7.64353	-0.271793	3.27903e-11	0.510879	0.351272	-0.159607	4.99664e-06	32.7453	6.2532	21.5079	1.41964e-18	48	30.2532
PF3D7_0111400	GEXP19	conserved Plasmodium protein, unknown function	6.87942e-07	6.49328e-07	7.26578	6.90667	-0.359114	1.19006e-11	0.270055	0.314803	0.0447475	0.155404	23.8166	13.7396	-10.077	7.17526e-10	48	37.7396
PF3D7_0111500		UMP-CMP kinase, putative	1.35258e-09	1.17795e-05	7.13599	6.47422	-0.661774	2.13212e-13	0.522118	0.358812	-0.163305	0.00114438	40.4077	8.68996	16.2822	6.96604e-13	48	32.69
PF3D7_0111600		conserved Plasmodium protein, unknown function	2.17181e-08	2.19899e-06	7.07644	6.77651	-0.299925	1.80858e-07	0.422324	0.540197	0.117873	0.0273053	16.0897	43.341	-20.7488	1.595e-14	48	19.341
PF3D7_0111700		conserved protein, unknown function	3.69013e-05	1.81416e-05	5.45161	5.92038	0.46877	4.15921e-09	0.410613	0.281814	-0.128799	0.0414575	1.05322	10.2887	9.23552	4.69589e-06	48	34.2887
PF3D7_0111800		eukaryotic translation initiation factor 4E, putative	2.22887e-08	1.39476e-08	7.45387	6.32705	-1.12682	1.44195e-18	0.496012	0.609802	0.11379	0.00511163	19.757	1.41384	-18.3432	1.99474e-17	48	25.4138
PF3D7_0111900		conserved protein, unknown function	1.4766e-05	4.59363e-08	7.34169	6.46798	-0.873712	4.27464e-09	1.0329	0.39326	-0.639642	2.24076e-05	25.0234	10.5504	-14.473	1.59553e-07	48	34.5504
PF3D7_0112000	TatD	TatD-like deoxyribonuclease	6.34077e-05	3.61933e-06	6.16568	6.05788	-0.107797	0.0924076	0.550909	0.466046	-0.0848634	0.321926	17.1978	9.45277	-7.745	2.54509e-05	48	33.4528
PF3D7_0112100	PIMMS1	PIMMS1 protein	1.04852e-06	1.09973e-08	4.71595	6.6559	1.93995	2.99206e-21	0.523459	0.215221	-0.308238	8.19533e-07	20.6047	8.34538	-12.2593	5.78422e-09	48	32.3454
PF3D7_0112200	MRP1	multidrug resistance-associated protein 1	0.000773582	9.8029e-07	6.64866	6.50794	-0.140717	7.81333e-05	0.137471	0.353029	0.215558	2.93198e-05	27.8416	11.1936	-16.648	1.19735e-08	48	35.1936
PF3D7_0112800		Plasmodium exported protein (hyp11), unknown function	4.38265e-05	6.6174e-07	4.78309	4.97314	0.190051	0.00062861	0.486957	0.206976	-0.279981	0.000507451	40.815	23.5511	-17.2639	2.7422e-08	48	47.5511
PF3D7_0112900		Plasmodium exported protein, unknown function	2.25926e-05	0.00683863	5.56582	5.37573	-0.190081	7.48696e-05	0.322709	0.127873	-0.194836	0.00158575	8.74033	47.18	-9.56037	0.000553715	48	23.18
PF3D7_0113000	GARP	glutamic acid-rich protein GARP	6.41747e-08	8.78493e-09	11.1006	9.63505	-1.46556	2.01198e-14	1.53199	0.300589	-1.2314	5.77791e-11	19.3167	40.1769	20.8602	2.65184e-10	48	16.1769
PF3D7_0113100	SURF1.1	surface-associated interspersed protein 1.1 (SURFIN 1.1)	3.58932e-09	6.31203e-09	6.39949	7.13659	0.737098	4.16823e-17	0.596677	0.453236	-0.143441	0.000117205	19.6934	46.5892	-21.1042	1.85568e-19	48	22.5892
PF3D7_0113200		Plasmodium exported protein, unknown function	0.032205	2.41739e-07	8.03616	7.07558	-0.960576	1.17067e-19	0.0493386	0.247523	0.198185	5.25491e-07	16.8021	5.11169	-11.6904	0.000712644	48	29.1117
PF3D7_0113300		Plasmodium exported protein (hyp1), unknown function	2.20038e-07	6.87803e-05	5.33962	5.88734	0.547715	3.80121e-10	0.832027	0.146693	-0.685334	1.69058e-09	10.3654	42.3958	-15.9696	1.3731e-06	48	18.3958
PF3D7_0113400		Plasmodium exported protein, unknown function	2.57515e-09	0.000143881	5.76487	6.20793	0.443059	8.14125e-10	0.677043	0.298554	-0.378489	9.01312e-07	13.8935	24.5881	10.6946	4.1183e-09	48	0.588143
PF3D7_0113600	SURF1.2	surface-associated interspersed protein 1.2 (SURFIN 1.2), pseudogene	2.82363e-07	5.49467e-07	5.73658	6.16434	0.427769	5.50781e-11	0.392535	0.431758	0.0392222	0.331618	16.5451	42.3136	-22.2315	1.67746e-15	48	18.3136
PF3D7_0113700	HSP40	heat shock protein 40, type II	1.24912e-08	3.08185e-06	7.62084	7.48508	-0.135768	0.000634223	0.972843	0.154829	-0.818014	2.53939e-12	15.7711	36.4413	20.6702	1.42655e-09	48	12.4413
PF3D7_0113800		DBL containing protein, unknown function	6.45623e-09	2.32708e-10	5.80507	6.72941	0.92434	1.491e-19	0.586791	0.317073	-0.269717	9.03549e-09	19.3998	1.37603	-18.0238	1.68867e-17	48	25.376
PF3D7_0113900	CBP1	CX3CL1-binding protein 1	1.26412e-07	7.3981e-06	6.44546	6.86312	0.417659	7.18115e-09	0.5963	0.388186	-0.208114	0.000933987	15.067	35.017	19.9501	3.2547e-13	48	11.017
PF3D7_0114000	EPF1	exported protein family 1	2.47324e-09	1.3042e-06	7.03341	8.02818	0.994775	3.92053e-19	0.658078	0.217249	-0.440829	5.36573e-11	20.7043	46.8313	-21.8729	7.03433e-16	48	22.8313
PF3D7_0114100	MC-2TM	Pfmc-2TM Maurer's cleft two transmembrane protein	5.42045e-10	0.000261018	7.2559	6.2468	-1.0091	2.69062e-14	1.23282	0.291347	-0.941476	2.95251e-11	20.4999	0.429807	-20.0701	1.35139e-12	48	24.4298
PF3D7_0114200	EPF3	exported protein family 3	2.9053e-07	4.5944e-05	5.41263	5.84615	0.433525	3.74829e-08	0.34547	0.444979	0.0995098	0.119705	15.7134	38.4958	22.7824	5.79019e-12	48	14.4958
PF3D7_0114300	EPF4	exported protein family 4, pseudogene	1.31139e-10	4.31709e-09	6.5514	6.62472	0.0733151	7.24394e-05	0.635957	0.34382	-0.292137	1.30239e-10	19.2174	1.33372	-17.8837	1.89737e-19	48	25.3337
PF3D7_0114500		Plasmodium exported protein (hyp10), unknown function	1.14748e-09	4.45827e-07	6.62144	6.4267	-0.194736	4.28225e-05	1.04633	0.504528	-0.541797	4.71145e-09	16.22	37.8458	21.6258	1.28283e-16	48	13.8458
PF3D7_0114750		Plasmodium exported protein, unknown function, fragment	2.32251e-05	2.76973e-07	3.86771	6.28533	2.41762	2.21185e-18	0.627832	0.282618	-0.345215	0.000318735	6.87189	20.7415	13.8696	1.04137e-07	48	44.7415
PF3D7_0114800		Plasmodium exported protein (hyp7), unknown function	1.22874e-09	5.67232e-06	6.09197	6.26019	0.168221	7.97906e-06	1.09719	0.095794	-1.00139	5.04679e-15	17.1919	36.7488	19.557	1.26455e-07	48	12.7488
PF3D7_0114900		Plasmodium exported protein, unknown function, pseudogene	1.06592e-08	0.1434	5.9987	6.41878	0.420078	2.13794e-08	0.802355	0.0734879	-0.728867	6.86831e-10	13.2953	40.3759	-20.9194	0.000213564	48	16.3759
PF3D7_0115000	SURF1.3	surface-associated interspersed protein 1.3 (SURFIN 1.3)	1.95502e-06	2.20933e-07	5.90235	6.93683	1.03447	1.79921e-16	0.412635	0.406048	-0.00658662	0.878473	17.6601	5.20422	-12.4559	3.37533e-11	48	29.2042
PF3D7_0115050		H/ACA snoRNA	1.7682e-05	3.30431e-05	5.06623	5.1339	0.0676658	0.180956	0.515304	0.329574	-0.18573	0.0170389	5.7651	2.82851	-2.93659	0.0374866	48	26.8285
PF3D7_0115100		Plasmodium exported protein (PHISTa), unknown function	2.91219e-10	0.00969965	6.75924	7.30265	0.543411	1.46565e-12	0.772302	0.113342	-0.65896	1.49138e-11	17.7846	41.9052	-23.8794	1.0935e-09	48	17.9052
PF3D7_0115150		Plasmodium exported protein, unknown function, pseudogene	4.31034e-07	0.00349121	6.7225	7.88024	1.15774	5.43204e-18	0.376393	0.119434	-0.256959	5.6188e-06	17.4937	25.5691	8.0754	0.000249097	48	1.56912
PF3D7_0201100		Plasmodium exported protein, unknown function, fragment	0.0222372	0.00358544	4.16517	5.38406	1.21888	1.69161e-08	0.4078	0.271772	-0.136028	0.403679	9.99006	11.5292	1.53917	0.716386	48	35.5292
PF3D7_0201400		Plasmodium exported protein (hyp10), unknown function	1.98557e-06	5.6977e-07	4.66796	5.21226	0.544304	3.34835e-14	0.200296	0.376458	0.176162	3.31905e-05	31.4848	43.0775	11.5927	1.8341e-09	48	19.0775
PF3D7_0201500		Plasmodium exported protein (hyp9), unknown function	1.90464e-05	1.49946e-05	5.09684	4.96557	-0.131268	3.63921e-05	0.0714659	0.300682	0.229216	4.60095e-06	0.530636	43.1734	-5.35724	0.0424063	48	19.1734
PF3D7_0201600	RLP1	PHISTb domain-containing RESA-like protein 1	2.00277e-09	5.44208e-06	5.46955	4.94148	-0.528073	4.547e-12	0.466571	0.397903	-0.0686678	0.108666	15.2186	41.1975	-22.0212	2.51078e-15	48	17.1975
PF3D7_0201700		DnaJ protein, putative	3.27279e-08	2.73556e-05	5.15622	5.4199	0.263679	2.98878e-07	0.265858	0.347798	0.0819404	0.0727591	9.85412	38.8042	-19.05	2.59634e-11	48	14.8042
PF3D7_0201800	KAHsp40	knob associated heat shock protein 40	6.23974e-09	4.81422e-06	5.2703	4.91444	-0.355861	1.83907e-09	0.341203	0.416017	0.0748138	0.0868829	17.2848	40.4877	23.2029	9.65316e-15	48	16.4877
PF3D7_0201900	EMP3	erythrocyte membrane protein 3	5.89998e-09	1.07693e-05	6.43543	5.74351	-0.691917	1.37419e-17	0.320798	0.193345	-0.127453	5.33544e-05	13.3038	41.5239	-19.7798	3.37156e-14	48	17.5239
PF3D7_0202000	KAHRP	knob-associated histidine-rich protein	6.10634e-09	2.48562e-06	8.77729	7.22169	-1.55561	9.9413e-22	0.644248	0.155033	-0.489215	1.12115e-11	14.2459	40.2725	-21.9734	8.21011e-13	48	16.2725
PF3D7_0202100	LSAP2	liver stage associated protein 2	1.17332e-12	6.45845e-11	7.40574	6.43018	-0.975556	1.0404e-21	1.13371	0.554797	-0.578911	2.13177e-15	47.7965	24.8644	-22.9321	4.95186e-25	48	0.864417
PF3D7_0202200	PTP1	EMP1-trafficking protein	9.29471e-09	5.61081e-08	6.35227	5.3793	-0.972972	3.72941e-14	1.12286	0.50067	-0.622186	3.51948e-09	11.7748	31.632	19.8572	2.39303e-15	48	7.63203
PF3D7_0202300		Plasmodium exported protein (hyp11), unknown function	8.01462e-05	0.210356	4.46835	5.58828	1.11993	3.816e-12	0.559681	0.0518341	-0.507847	2.41348e-05	8.18076	3.81295	-4.36781	0.627341	48	27.813
PF3D7_0202400	PTEF	translation-enhancing factor	1.406e-08	0.00114848	8.98499	8.15047	-0.834526	5.65796e-16	0.524437	0.143974	-0.380464	1.79986e-08	16.0744	21.2549	5.18049	0.00171598	48	45.2549
PF3D7_0202500	ETRAMP2	early transcribed membrane protein 2	1.40567e-11	6.50982e-10	9.33292	8.38268	-0.950239	1.33545e-20	1.1284	0.277413	-0.850984	3.35905e-17	1.55009	27.73	-21.82	2.39119e-19	48	3.73004
PF3D7_0202600		nucleic acid-binding protein, putative	2.75894e-07	8.13359e-06	5.60562	6.0533	0.447682	6.4911e-09	0.660687	0.343674	-0.317013	2.51748e-05	35.2263	11.0279	23.8015	1.60765e-13	48	35.0279
PF3D7_0202700	OPP	octaprenyl pyrophosphate synthase	5.50006e-08	0.00298569	5.09141	5.40945	0.31804	2.60339e-05	0.483808	0.293956	-0.189852	0.0258415	1.3353	13.4569	12.1216	2.32408e-06	48	37.4569
PF3D7_0202800		conserved Plasmodium protein, unknown function	5.43308e-07	3.95943e-07	4.9469	5.23254	0.285638	2.9361e-11	0.225934	0.314995	0.0890615	0.00381272	0.860809	21.2866	20.4258	3.26473e-15	48	45.2866
PF3D7_0202900	DHHC12	palmitoyltransferase DHHC12, putative	1.27947e-09	1.6624e-05	4.09385	3.43467	-0.659172	3.07944e-16	0.589321	0.184763	-0.404558	1.17871e-10	39.2876	20.019	-19.2686	1.07321e-13	48	44.019
PF3D7_0203000	ROPE	repetitive organellar protein, putative	4.10457e-07	2.12962e-08	8.59626	7.86462	-0.731643	6.57174e-13	0.702791	0.433852	-0.26894	7.71526e-05	43.3779	18.4789	23.101	7.69465e-16	48	42.4789
PF3D7_0203100		protein kinase, putative	3.33828e-08	1.08518e-06	6.71486	6.93407	0.219213	1.27734e-05	0.858338	0.406657	-0.451681	1.91839e-07	45.7513	21.9242	-23.8271	2.51779e-16	48	45.9242
PF3D7_0203200		conserved Plasmodium protein, unknown function	8.17996e-08	4.40352e-05	7.14681	6.7447	-0.40211	6.46711e-08	1.0248	0.150135	-0.874664	9.44521e-11	16.1056	7.64201	-8.46358	0.00168057	48	31.642
PF3D7_0203300	ERCC1	ERCC1 nucleotide excision repair protein, putative	6.94356e-05	5.75408e-07	5.81714	5.11656	-0.700578	9.4976e-14	0.278818	0.314441	0.035623	0.422262	19.0317	19.0654	0.0336546	0.975751	48	43.0654
PF3D7_0203400		conserved protein, unknown function	0.00081207	0.00108135	5.78773	5.40698	-0.380753	1.02624e-10	0.15704	0.106829	-0.0502107	0.191624	28.289	17.2399	-11.0491	0.000149181	48	41.2399
PF3D7_0203600		conserved Plasmodium protein, unknown function	7.28985e-07	0.0032319	5.80713	6.18268	0.375545	1.2212e-06	0.780405	0.189245	-0.59116	4.4167e-07	27.4652	27.825	0.35977	0.860647	48	3.82496
PF3D7_0203700	MAK16	protein MAK16, putative	6.20217e-10	1.43378e-09	7.78399	6.70578	-1.0782	1.61641e-16	1.40142	0.519251	-0.882171	1.16032e-12	19.6165	43.6804	-23.9361	4.66236e-19	48	19.6804
PF3D7_0203800		conserved Plasmodium protein, unknown function	1.88744e-08	7.82081e-06	5.31691	6.48327	1.16636	1.21794e-19	0.415772	0.235159	-0.180613	1.84747e-05	4.34257	16.3771	12.0345	7.65378e-11	48	40.3771
PF3D7_0203900		5'-3' exonuclease, putative	3.76588e-09	0.0291755	5.74403	5.78171	0.037683	0.373855	0.646891	0.14827	-0.498621	4.02967e-07	22.2985	1.73206	-20.5664	3.15289e-08	48	25.7321
PF3D7_0204000	CAPH2	condensin-2 complex subunit H2, putative	2.9183e-08	2.95122e-06	6.24162	6.5613	0.319678	7.39835e-08	0.718738	0.384672	-0.334066	3.41156e-06	12.8954	3.10146	-9.79393	7.46663e-10	48	27.1015
PF3D7_0204100		Sel1 repeat-containing protein, putative	1.34108e-09	8.12376e-11	7.82386	7.37552	-0.448338	1.95791e-08	1.85361	0.40826	-1.44535	9.99081e-14	40.6765	21.0347	-19.6418	4.82755e-14	48	45.0347
PF3D7_0204200	SEC66	translocation protein SEC66, putative	5.06149e-08	4.02979e-09	9.71423	7.61448	-2.09975	4.72441e-20	0.886285	0.730365	-0.15592	0.00979157	45.3083	25.0143	-20.294	4.90617e-18	48	1.01429
PF3D7_0204300		conserved Plasmodium protein, unknown function	1.90367e-06	0.000420806	8.15312	7.17579	-0.977336	7.18734e-15	0.360678	0.234804	-0.125874	0.0229327	15.4673	43.0439	-20.4234	9.87553e-11	48	19.0439
PF3D7_0204400		dynein light chain, putative	8.728e-08	3.26078e-06	5.33162	5.46856	0.136932	0.000226076	0.65672	0.19794	-0.45878	6.06458e-09	15.4148	25.6881	10.2733	9.06453e-08	48	1.68805
PF3D7_0204500	AspAT	aspartate transaminase	5.69249e-10	0.00335922	4.57843	5.77462	1.19619	1.15519e-12	0.335838	0.348114	0.0122758	0.890133	0.204018	6.49578	6.29176	0.00393887	48	30.4958
PF3D7_0204600		5'-3' exonuclease, putative	0.000598613	1.35455e-06	6.04409	6.47915	0.435052	5.07199e-07	0.396635	0.396119	-0.000516571	0.994726	23.3666	8.90527	-14.4613	3.17272e-08	48	32.9053
PF3D7_0204700	HT1	hexose transporter	8.67363e-09	6.14451e-05	6.03976	6.26764	0.227879	1.51717e-07	0.542785	0.209301	-0.333484	6.51529e-08	17.115	33.9987	16.8837	2.6418e-11	48	9.99871
PF3D7_0204800		3'-5' exonuclease, putative	5.9731e-07	6.4483e-05	6.58037	6.71517	0.134801	0.0287458	0.961861	0.246567	-0.715294	5.54826e-08	12.0282	36.1257	-23.9024	8.98893e-10	48	12.1257
PF3D7_0204900	COQ5	2-methoxy-6-polyprenyl-1,4-benzoquinol methylase, mitochondrial, putative	0.000168218	0.00016893	4.73199	5.09706	0.365069	2.41149e-06	0.403207	0.255156	-0.148051	0.0545451	28.6991	37.3977	8.69857	0.000261565	48	13.3977
PF3D7_0205000		conserved Plasmodium protein, unknown function	1.28139e-09	4.57352e-06	7.92526	9.04874	1.12348	7.31899e-18	0.683138	0.307523	-0.375616	1.51898e-08	15.6867	36.3403	20.6537	7.3174e-15	48	12.3403
PF3D7_0205100		conserved Plasmodium protein, unknown function	6.58687e-09	8.33719e-05	6.72316	6.93593	0.212768	3.25319e-05	0.504326	0.373865	-0.130461	0.0281664	18.076	47.5241	-18.5519	8.06965e-13	48	23.5241
PF3D7_0205200		MORN repeat protein, putative	1.17009e-07	4.54953e-07	6.11163	6.70556	0.593931	4.30925e-13	0.531829	0.337589	-0.19424	0.000111804	12.4954	39.4773	-21.0181	9.77803e-15	48	15.4773
PF3D7_0205300		conserved Plasmodium protein, unknown function	3.27017e-08	1.15543e-06	6.9575	6.85041	-0.10709	0.00832339	0.696907	0.496947	-0.19996	0.0012139	16.0987	0.567027	-15.5317	6.85416e-14	48	24.567
PF3D7_0205400		PCI domain-containing protein, putative	1.46864e-05	4.98219e-09	5.43073	6.42809	0.997364	1.17413e-15	0.420281	0.373687	-0.0465938	0.34103	27.095	2.96875	23.8737	5.40359e-15	48	26.9688
PF3D7_0205500		DNA-directed RNA polymerase II 16 kDa subunit, putative	3.08303e-05	0.000140626	5.24772	4.56018	-0.687547	3.30877e-09	0.485582	0.388418	-0.0971636	0.250091	15.5668	31.9991	16.4324	1.01593e-08	48	7.99915
PF3D7_0205600		conserved Plasmodium protein, unknown function	7.7814e-05	2.45092e-08	5.94485	6.38886	0.44401	2.23793e-08	0.38998	0.786038	0.396058	1.42916e-05	21.4369	47.017	-22.4199	4.21919e-14	48	23.017
PF3D7_0205700		RNA-binding protein, putative	1.82008e-05	3.6811e-05	7.01816	6.43135	-0.58681	7.01648e-11	0.471611	0.0925	-0.379111	2.22623e-06	15.8781	12.2001	-3.67803	0.29958	48	36.2001
PF3D7_0205800	PH1	PH domain-containing protein, putative	1.74261e-09	7.3053e-08	7.01843	6.92285	-0.0955832	0.00249417	0.944688	0.412253	-0.532435	2.81461e-10	19.9006	44.4334	-23.4672	3.01517e-18	48	20.4334
PF3D7_0205900	RPN1	26S proteasome regulatory subunit RPN1, putative	2.63339e-07	0.129417	7.36664	6.5257	-0.840935	9.25466e-11	0.975398	0.0752562	-0.900142	2.60604e-09	35.1653	12.4347	-22.7306	0.00174838	48	36.4347
PF3D7_0206000	RAD2	DNA repair protein RAD2, putative	5.032e-09	1.57541e-05	7.11232	6.89404	-0.218284	2.36621e-06	0.488741	0.37928	-0.109462	0.0275973	45.6139	23.3856	-22.2283	1.79854e-15	48	47.3856
PF3D7_0206100	SufE	cysteine desulfuration protein SufE	5.23366e-09	3.63441e-08	7.9411	8.94825	1.00716	4.55351e-17	0.504828	0.619862	0.115034	0.00579824	13.795	33.1835	19.3886	1.0639e-16	48	9.18354
PF3D7_0206200	PAT	pantothenate transporter	5.4625e-10	2.59074e-07	5.97847	5.7285	-0.249967	1.59673e-07	0.78971	0.540245	-0.249465	1.62926e-05	43.4356	27.8191	-15.6164	4.07418e-16	48	3.81914
PF3D7_0206300	AROM	pentafunctional AROM polypeptide, putative, pseudogene	5.32922e-07	4.577e-05	7.6419	7.28083	-0.361074	2.0891e-08	0.539766	0.273511	-0.266255	8.23656e-05	19.6348	42.9698	23.335	3.47576e-13	48	18.9698
PF3D7_0206500		conserved Plasmodium protein, unknown function	0.000108108	1.72807e-06	5.99616	6.61674	0.62058	4.68068e-14	0.151896	0.347547	0.195651	4.41448e-05	35.7793	5.77446	17.9952	1.38136e-09	48	29.7745
PF3D7_0206600		DNA-directed RNA polymerase III subunit RPC10, putative	5.4099e-09	1.36426e-05	6.54349	6.04398	-0.49951	9.76824e-11	0.580352	0.37893	-0.201422	0.000470984	10.2077	39.4867	-18.721	1.89036e-13	48	15.4867
PF3D7_0206700	ADSL	adenylosuccinate lyase	1.50079e-08	8.74738e-11	4.94379	4.53706	-0.406731	3.5732e-10	0.906478	0.435252	-0.471225	6.27178e-09	39.0347	20.5005	-18.5343	5.50525e-16	48	44.5005
PF3D7_0206800	MSP2	merozoite surface protein 2	4.11352e-09	1.68654e-07	8.36403	6.4517	-1.91234	6.12733e-16	2.04699	0.576758	-1.47024	1.02753e-11	40.8345	22.9294	-17.9051	1.25594e-13	48	46.9294
PF3D7_0206900	MSP5	merozoite surface protein 5	1.93986e-11	2.52269e-06	7.39727	6.71032	-0.686949	5.78219e-10	1.18958	0.872614	-0.316963	0.00084141	45.2825	23.1004	-22.1821	1.32914e-17	48	47.1004
PF3D7_0207000	MSP4	merozoite surface protein 4	2.36506e-09	2.74259e-06	9.59575	7.68374	-1.91201	1.48548e-17	1.73827	0.297966	-1.44031	3.32443e-13	40.2794	21.2237	-19.0557	2.60925e-11	48	45.2237
PF3D7_0207100		conserved Plasmodium protein, unknown function	1.14422e-10	1.84499e-09	8.11493	7.30718	-0.807743	2.9691e-16	1.11921	0.69167	-0.427538	1.9492e-09	45.0225	24.0093	-21.0132	2.2081e-21	48	0.00927773
PF3D7_0207200	ISCA1	iron-sulfur assembly protein, putative	5.31367e-06	6.1497e-09	6.22763	6.89996	0.672331	1.28015e-12	0.479096	0.542731	0.0636344	0.214166	2.79816	30.4766	-20.3216	4.03599e-15	48	6.47659
PF3D7_0207300	SERA8	serine repeat antigen 8	6.06142e-08	9.53015e-05	3.98884	5.73966	1.75082	5.81895e-18	0.405304	0.369244	-0.0360597	0.523645	35.5512	8.32347	20.7722	7.01823e-12	48	32.3235
PF3D7_0207400	SERA7	serine repeat antigen 7	1.27345e-08	3.02107e-06	7.65075	7.2813	-0.36945	2.81636e-06	1.45015	0.404416	-1.04573	1.44366e-10	38.1094	18.1565	-19.9529	1.58898e-12	48	42.1565
PF3D7_0207500	SERA6	serine repeat antigen 6	1.56643e-08	8.10256e-07	7.64863	7.22086	-0.427762	6.44322e-07	1.5706	0.307977	-1.26262	1.02334e-11	37.791	15.7732	-22.0177	3.97126e-11	48	39.7732
PF3D7_0207600	SERA5	serine repeat antigen 5	6.80099e-09	2.09475e-07	10.9129	9.12932	-1.78355	1.05083e-14	2.20553	0.426561	-1.77897	2.55768e-12	39.2538	21.8933	-17.3606	8.72228e-11	48	45.8933
PF3D7_0207700	SERA4	serine repeat antigen 4	1.24167e-08	4.68944e-06	6.94993	6.87804	-0.0718853	0.223606	1.72174	0.214389	-1.50735	1.18757e-12	37.8724	11.675	21.8026	2.08772e-08	48	35.675
PF3D7_0207800	SERA3	serine repeat antigen 3	6.64637e-09	3.13519e-05	6.93812	6.96174	0.0236133	0.682826	1.72016	0.328042	-1.39212	9.14087e-12	38.912	22.5017	-16.4102	8.3681e-10	48	46.5017
PF3D7_0207900	SERA2	serine repeat antigen 2	6.73525e-09	5.40763e-08	5.46057	6.38011	0.919531	3.60609e-16	0.91447	0.169804	-0.744666	1.02239e-12	37.6967	10.8708	21.1741	3.10726e-11	48	34.8708
PF3D7_0208000	SERA1	serine repeat antigen 1	2.40942e-08	1.46078e-05	7.53397	7.4259	-0.108064	0.0110371	0.568707	0.41545	-0.153258	0.00943814	40.0978	16.3266	-23.7712	8.18172e-15	48	40.3266
PF3D7_0208100		conserved Plasmodium protein, unknown function	1.41864e-07	4.69895e-09	8.36313	7.92265	-0.440475	9.76195e-11	0.565112	0.59958	0.0344677	0.403641	34.1673	12.4194	-21.7479	5.05761e-17	48	36.4194
PF3D7_0208200	KRR1	KRR1 small subunit processome component, putative	7.12843e-09	7.36475e-10	7.57955	7.52119	-0.0583602	0.0241635	0.676182	0.698725	0.0225436	0.521601	20.2321	0.50848	-19.7237	9.47234e-20	48	24.5085
PF3D7_0208300		conserved Plasmodium protein, unknown function	3.76856e-07	3.88745e-08	5.84291	6.62639	0.783487	3.23009e-13	0.657606	0.611238	-0.0463674	0.398645	19.858	47.083	-20.775	1.77232e-16	48	23.083
PF3D7_0208400		conserved Plasmodium protein, unknown function	1.11189e-06	5.15023e-07	8.44957	7.49394	-0.95563	1.92613e-13	0.714402	0.343097	-0.371305	1.54147e-05	39.4931	20.4176	-19.0755	3.861e-12	48	44.4176
PF3D7_0208500	ACP	acyl carrier protein	1.19716e-07	0.00465108	6.39993	5.7688	-0.631121	9.8907e-12	0.620834	0.147919	-0.472915	1.05515e-07	39.1564	21.6888	-17.4676	7.4219e-08	48	45.6888
PF3D7_0208600	RRF1	ribosome-recycling factor	3.23873e-07	3.72703e-06	8.23672	7.20087	-1.03585	7.54312e-13	0.568393	0.643854	0.0754614	0.287652	34.6	11.0512	-23.5488	3.81804e-14	48	35.0512
PF3D7_0208700		SHS2 domain-containing protein, putative	1.06205e-08	5.74029e-08	6.57086	6.49327	-0.0775856	0.00718763	0.68113	0.368414	-0.312716	1.02016e-07	16.282	37.5379	21.2558	1.96768e-16	48	13.5379
PF3D7_0208800		protein P22, putative	3.53224e-08	1.69147e-07	6.23612	6.18958	-0.0465418	0.145022	0.630437	0.474665	-0.155772	0.0019145	18.5204	36.1919	17.6715	4.8989e-15	48	12.1919
PF3D7_0208900	P230p	6-cysteine protein P230p	1.62953e-05	6.03952e-09	4.55581	6.38892	1.8331	5.64957e-27	0.128139	0.191286	0.0631466	0.00136539	36.4249	2.66504	14.2402	1.48809e-11	48	26.665
PF3D7_0209000	P230	6-cysteine protein P230	8.28281e-13	0.000135802	5.16473	6.61016	1.44544	3.61417e-19	0.59236	0.278742	-0.313618	1.23279e-06	23.351	45.9169	22.5659	6.24944e-15	48	21.9169
PF3D7_0209100	PATPL1	patatin-like phospholipase 1	9.00789e-05	4.84259e-05	5.9909	6.05941	0.0685116	0.016599	0.247984	0.106023	-0.141961	0.0014401	28.6981	4.07901	23.3809	2.24857e-09	48	28.079
PF3D7_0209200	MTR3	exosome complex component MTR3, putative	1.28892e-09	7.1432e-08	6.2737	6.09252	-0.181182	7.43796e-12	0.410416	0.132645	-0.277772	3.68847e-12	19.7546	47.8702	-19.8844	3.24283e-16	48	23.8702
PF3D7_0209300	IspF	2C-methyl-D-erythritol 2,4-cyclodiphosphate synthase	6.54519e-05	0.000247513	6.56049	6.26601	-0.294483	3.0086e-05	0.415969	0.313133	-0.102837	0.18602	20.6569	4.24604	-16.4108	9.7417e-09	48	28.246
PF3D7_0209400		conserved protein, unknown function	2.0831e-07	0.00060686	5.01064	6.2181	1.20746	1.68737e-15	0.57788	0.245182	-0.332698	2.52001e-05	38.2233	22.5064	-15.7169	2.19199e-09	48	46.5064
PF3D7_0209500		conserved Plasmodium protein, unknown function	2.76965e-08	0.00110858	7.35323	7.14134	-0.211885	1.98602e-06	0.550864	0.158037	-0.392827	6.03376e-08	3.07332	32.0904	-18.9829	9.83006e-10	48	8.09039
PF3D7_0209600		transporter, putative	3.02147e-08	1.30843e-06	6.29267	6.04716	-0.245509	1.6923e-05	1.08708	0.287398	-0.799679	1.96998e-10	41.46	16.9173	23.4573	5.46943e-13	48	40.9173
PF3D7_0209700		RING zinc finger protein, putative	5.00883e-10	8.46666e-05	5.41806	5.65388	0.235816	9.57202e-09	0.499979	0.207407	-0.292572	7.78447e-08	42.2021	21.264	-20.9381	3.342e-14	48	45.264
PF3D7_0209800	UAP56	ATP-dependent RNA helicase UAP56	2.62486e-10	0.00480648	7.67756	6.2539	-1.42365	6.6566e-18	0.569607	0.165474	-0.404133	2.3377e-07	24.8065	37.4856	12.6791	1.06181e-06	48	13.4856
PF3D7_0209900		non-coding RNA	1.62446e-06	2.93523e-05	7.573	7.85069	0.277684	0.000265246	0.896954	0.313646	-0.583308	2.09631e-06	14.7387	38.1576	23.4189	1.133e-10	48	14.1576
PF3D7_0210000	Sec61-gamma	secretory complex protein 61 gamma subunit	4.30027e-05	0.0164303	7.53364	5.9624	-1.57125	3.45508e-16	0.219383	0.185372	-0.0340111	0.612193	37.0524	43.1316	6.07925	0.0316494	48	19.1316
PF3D7_0210100	RPL37A	60S ribosomal protein L37ae, putative	2.56695e-10	3.70668e-06	8.56549	5.74237	-2.82312	1.3518e-25	0.733958	0.260774	-0.473184	5.14208e-11	21.7944	35.8247	14.0303	1.02277e-12	48	11.8247
PF3D7_0210200		conserved Plasmodium protein, unknown function	1.00753e-07	0.000686524	7.21191	6.66729	-0.544622	7.49081e-11	0.55084	0.211208	-0.339633	4.27179e-06	37.9327	17.4337	-20.499	1.37671e-10	48	41.4337
PF3D7_0210300		monocarboxylate transporter, putative	7.07594e-09	0.000137913	5.92489	5.98239	0.0574985	0.262908	0.647202	0.421268	-0.225934	0.00419967	40.3222	13.8927	21.5705	1.51846e-12	48	37.8927
PF3D7_0210400		50S ribosomal protein L33, putative	2.5136e-05	1.10533e-05	5.25222	5.3153	0.0630796	0.204943	0.337899	0.541287	0.203387	0.00828944	13.0275	0.560805	-12.4667	4.82545e-08	48	24.5608
PF3D7_0210500		conserved Plasmodium protein, unknown function	3.60129e-08	2.14334e-06	6.52974	6.89099	0.361254	8.05627e-10	0.592311	0.32967	-0.262642	6.67967e-06	17.4789	43.2041	-22.2748	1.65956e-15	48	19.2041
PF3D7_0210600	CERLI1	protein CERLI1	1.37857e-12	2.96335e-09	8.41493	7.03599	-1.37894	3.08334e-21	1.55149	0.566228	-0.985261	2.98525e-16	46.1186	26.5824	-19.5363	1.98512e-21	48	2.58237
PF3D7_0210700	SYN17	syntaxin, Qa-SNARE family	8.53727e-09	1.95676e-05	6.13603	6.08323	-0.0527999	0.103306	0.704852	0.30988	-0.394972	1.72223e-07	0.019793	26.093	-21.9268	5.38846e-15	48	2.09296
PF3D7_0210800		conserved Plasmodium protein, unknown function	1.63782e-06	0.000173081	6.77941	6.35942	-0.419989	6.07906e-10	0.371382	0.216481	-0.154902	0.00303058	12.4628	29.9794	17.5166	5.35566e-10	48	5.9794
PF3D7_0210900		conserved Plasmodium protein, unknown function	1.56384e-05	2.5378e-09	7.98303	6.62099	-1.36203	7.62787e-24	0.123178	0.390959	0.26778	2.23942e-10	17.0227	28.774	11.7512	5.05766e-10	48	4.77397
PF3D7_0211000		non-coding RNA	0.00311443	9.00627e-08	4.63137	6.02025	1.38887	2.1163e-16	0.227211	0.420201	0.19299	0.00419917	22.4905	39.7843	17.2938	3.78143e-09	48	15.7843
PF3D7_0211100		conserved Plasmodium protein, unknown function	7.10628e-06	0.0010577	4.86558	6.38987	1.52429	7.45951e-18	0.482239	0.119798	-0.362441	3.78818e-06	45.4116	27.0839	-18.3278	5.29887e-07	48	3.08387
PF3D7_0211200	RAB5a	ras-related protein Rab-5A	1.85506e-05	4.03301e-10	6.57074	6.00155	-0.569188	1.6785e-10	0.506479	0.636643	0.130164	0.0407155	25.3853	43.7106	18.3253	3.60776e-14	48	19.7106
PF3D7_0211300		ubiquinol-cytochrome-c reductase complex assembly factor 1, putative	4.00872e-09	1.71791e-06	5.19387	5.8114	0.617528	6.34796e-13	0.731478	0.393785	-0.337693	5.1197e-07	17.0613	40.8895	23.8282	1.21438e-16	48	16.8895
PF3D7_0211400	KASIII	beta-ketoacyl-ACP synthase III	2.67323e-05	7.76144e-05	4.57695	5.78079	1.20383	4.9538e-15	0.429048	0.266245	-0.162803	0.018391	5.36052	21.0106	15.65	6.22938e-09	48	45.0106
PF3D7_0211500		GAF domain-related protein, putative	2.71425e-05	3.42879e-07	6.07683	6.58106	0.504236	1.44132e-09	0.430023	0.346383	-0.0836395	0.14887	37.6347	11.8896	22.255	3.73561e-12	48	35.8896
PF3D7_0211600	ALG14	UDP-N-acetylglucosamine transferase subunit ALG14, putative	2.61945e-09	8.11165e-06	4.5363	6.04754	1.51123	5.8774e-23	0.407074	0.192063	-0.21501	1.25053e-07	42.767	7.67831	12.9113	1.23069e-11	48	31.6783
PF3D7_0211700	TKL1	tyrosine kinase-like protein, putative	0.00167992	5.65148e-10	7.06284	6.66178	-0.40106	1.22542e-11	0.141833	0.398908	0.257075	9.47278e-07	15.6401	3.62524	-12.0148	1.89205e-07	48	27.6252
PF3D7_0211800	AsnRS	asparagine--tRNA ligase	2.6197e-11	0.00712438	7.19621	6.85872	-0.337489	1.67238e-08	0.317634	0.166314	-0.15132	0.00577539	23.3485	4.78972	-18.5587	5.21752e-09	48	28.7897
PF3D7_0211900		pseudouridine synthase, putative	0.828711	0.000288157	7.3042	6.40526	-0.898941	2.00151e-13	0.00771711	0.27026	0.262543	0.00024992	8.31657	7.47339	-0.843178	0.983988	48	31.4734
PF3D7_0212000		GDP-fructose:GMP antiporter, putative	5.10256e-05	0.0105695	7.11172	8.04263	0.930908	1.32768e-14	0.331469	0.0768791	-0.25459	7.1271e-05	32.3907	11.192	-21.1987	3.866e-05	48	35.192
PF3D7_0212100		conserved Plasmodium protein, unknown function	1.16985e-07	8.85087e-06	7.24484	6.96553	-0.279316	9.3093e-07	0.653637	0.329869	-0.323767	8.06811e-06	36.8499	18.249	-18.6009	1.32216e-12	48	42.249
PF3D7_0212200		ribosomal protein L12, mitochondrial, putative	0.0004651	1.04399e-06	6.44889	5.97372	-0.475173	1.40434e-12	0.137403	0.304373	0.16697	0.000134077	14.3749	40.8332	-21.5417	2.14372e-10	48	16.8332
PF3D7_0212300	ERF1	eukaryotic peptide chain release factor subunit 1, putative	0.000214221	0.081232	5.48478	5.44825	-0.0365318	0.138179	0.0731606	0.0627211	-0.0104396	0.755787	16.184	4.73797	-11.446	0.00769197	48	28.738
PF3D7_0212400		conserved Plasmodium membrane protein, unknown function	2.24214e-11	3.78494e-09	6.86747	6.71128	-0.156188	7.62987e-08	0.435891	0.61719	0.181299	1.46682e-06	27.1555	4.18883	-22.9666	6.89263e-21	48	28.1888
PF3D7_0212500		conserved Plasmodium protein, unknown function	8.66621e-06	0.00136002	7.89423	7.25952	-0.634712	1.12365e-13	0.146452	0.177805	0.0313538	0.44659	26.5126	43.3481	16.8355	7.43631e-08	48	19.3481
PF3D7_0212600	SPATR	secreted protein with altered thrombospondin repeat domain	3.09074e-12	1.58833e-08	7.23392	6.89046	-0.343461	8.28604e-13	1.02386	0.444249	-0.579609	1.03842e-13	47.5656	21.4726	21.907	1.68938e-21	48	45.4726
PF3D7_0212700		SRR1-like protein	3.35825e-08	8.16319e-05	6.61831	7.10316	0.484854	7.22629e-13	0.59765	0.145908	-0.451741	8.07669e-10	23.9679	0.371712	-23.5962	1.55246e-12	48	24.3717
PF3D7_0212800	MATE	multidrug efflux pump, putative	1.97535e-08	6.93494e-07	5.69392	6.34498	0.65106	7.34769e-13	0.593378	0.486491	-0.106887	0.0296453	44.0446	10.6458	14.6013	2.0694e-13	48	34.6458
PF3D7_0212900	ATEL1	arginyl-tRNA--protein transferase	1.13116e-08	0.00423057	7.30086	6.72356	-0.577302	1.87136e-08	1.12803	0.261342	-0.866685	1.08429e-08	41.4507	24.0714	-17.3793	8.89795e-09	48	0.0713916
PF3D7_0213000		conserved protein, unknown function	1.02743e-06	1.53224e-08	6.53679	5.20859	-1.3282	6.27671e-17	0.632271	0.357366	-0.274905	6.9483e-05	40.9998	24.1869	-16.8129	1.14411e-12	48	0.186911
PF3D7_0213100	SIS1	protein SIS1	6.02417e-09	5.5672e-05	6.91438	6.26497	-0.649403	1.89131e-10	0.809947	0.45796	-0.351987	8.60596e-05	23.59	3.62549	-19.9645	8.06033e-14	48	27.6255
PF3D7_0213200		mitochondrial respiratory chain complex II subunit, putative	1.87817e-07	1.33276e-07	6.28203	5.74035	-0.54168	7.30649e-12	0.683167	0.259656	-0.423511	4.46445e-08	18.9874	41.484	22.4966	1.08598e-13	48	17.484
PF3D7_0213300		conserved protein, unknown function	1.01438e-10	1.12242e-07	6.5928	6.36031	-0.232486	1.40709e-08	0.666619	0.469249	-0.197369	1.04666e-05	19.5941	40.1765	20.5824	1.82118e-18	48	16.1765
PF3D7_0213400	PK7	protein kinase 7	0.00862731	7.79972e-07	5.29952	5.46267	0.163149	0.0575348	0.378978	0.468189	0.0892111	0.449033	28.5175	4.3956	23.8781	2.69021e-09	48	28.3956
PF3D7_0213500		tetratricopeptide repeat protein, putative	0.000264296	7.98804e-05	6.37983	6.25889	-0.120945	0.0334687	0.252683	0.466423	0.21374	0.0124703	47.1485	43.4272	-3.72128	0.0450091	48	19.4272
PF3D7_0213600		conserved Plasmodium protein, unknown function	1.75047e-09	2.73229e-06	6.56128	7.34024	0.778957	7.40345e-16	0.569819	0.355584	-0.214234	1.91596e-05	18.7359	47.1188	-19.6171	4.35431e-16	48	23.1188
PF3D7_0213700		conserved protein, unknown function	6.52953e-09	6.51517e-06	6.32811	6.47168	0.143568	0.000355971	0.676349	0.396849	-0.279501	1.84557e-05	19.6965	0.895213	-18.8013	6.2136e-15	48	24.8952
PF3D7_0213800		conserved protein, unknown function	1.02149e-06	5.66305e-07	5.7918	6.40056	0.608761	1.78996e-11	0.478901	0.554001	0.0750991	0.176152	18.2184	44.7829	-21.4356	4.99529e-15	48	20.7829
PF3D7_0213900		RTR1 domain-containing protein, putative	1.62632e-10	9.19736e-06	7.28791	6.99591	-0.292	3.47058e-06	0.82983	0.536103	-0.293727	0.000137884	18.902	39.1931	20.2911	5.75938e-15	48	15.1931
PF3D7_0214000	CCT8	T-complex protein 1 subunit theta	5.8161e-08	3.91518e-06	5.08432	5.62571	0.541389	3.10729e-10	0.608353	0.531658	-0.0766946	0.20214	27.2336	4.08425	-23.1494	8.0165e-16	48	28.0843
PF3D7_0214100	SEC31	protein transport protein SEC31	8.92556e-09	0.10469	7.07774	6.57423	-0.503516	2.56135e-11	0.535818	0.0670309	-0.468787	9.21942e-09	42.637	14.0276	19.3906	8.89408e-05	48	38.0276
PF3D7_0214200	mRPL13	ribosomal protein L13, mitochondrial	3.42707e-09	0.000345112	4.62427	4.57669	-0.0475775	0.00755111	0.456067	0.082221	-0.373846	1.10228e-11	35.0573	26.4787	-8.57859	1.64003e-05	48	2.47867
PF3D7_0214300		conserved Plasmodium protein, unknown function	1.16983e-08	8.31838e-09	6.90894	7.4163	0.507352	1.32497e-17	0.413288	0.118849	-0.294439	2.67176e-11	21.7116	45.9427	-23.7689	1.81283e-15	48	21.9427
PF3D7_0214400		conserved protein, unknown function	1.22701e-08	2.33931e-09	7.48174	7.1393	-0.342448	4.85278e-10	0.667646	0.612002	-0.0556448	0.138728	16.2594	40.0892	23.8298	1.95091e-19	48	16.0892
PF3D7_0214500		conserved Plasmodium protein, unknown function	4.7916e-08	0.00275276	5.15856	5.8683	0.709733	1.13724e-10	1.04489	0.160451	-0.884434	3.50151e-10	11.4217	34.7433	23.3216	5.39675e-08	48	10.7433
PF3D7_0214600	STK2	serine/threonine protein kinase STK2, putative	2.30463e-14	1.69705e-07	7.89394	7.17203	-0.721909	1.20528e-15	1.23768	0.553495	-0.684182	1.24894e-12	47.9821	25.8937	-22.0884	7.9096e-21	48	1.89368
PF3D7_0214700		conserved Plasmodium protein, unknown function	5.99115e-11	5.49623e-08	5.58373	5.35865	-0.225078	1.9101e-10	0.592877	0.37864	-0.214237	1.03737e-07	47.0226	22.4068	23.3842	9.62902e-21	48	46.4068
PF3D7_0214800		conserved Plasmodium membrane protein, unknown function	1.67533e-05	0.0141156	6.58026	6.67694	0.0966736	0.120089	0.581576	0.176752	-0.404824	0.000213419	47.8954	17.5236	17.6282	5.90604e-06	48	41.5236
PF3D7_0214900	RON6	rhoptry neck protein 6	5.52156e-10	4.26519e-10	9.6556	8.6432	-1.0124	1.32127e-15	1.55012	0.546493	-1.00362	5.23519e-13	42.7294	22.7775	-19.9519	7.14595e-18	48	46.7775
PF3D7_0215000	ACS9	acyl-CoA synthetase	3.32006e-06	1.07212e-05	7.89323	8.54473	0.651504	3.66468e-13	0.37152	0.288706	-0.0828136	0.0796996	23.2117	30.3135	7.10182	2.81715e-06	48	6.3135
PF3D7_0215100		RING zinc finger protein, putative	4.75611e-08	6.66871e-05	5.99066	6.16718	0.176525	2.32257e-07	0.27975	0.199671	-0.0800791	0.0158366	17.1721	1.94437	-15.2277	2.6322e-11	48	25.9444
PF3D7_0215200		conserved Plasmodium protein, unknown function	1.0356e-07	0.000180358	6.36368	6.71196	0.348281	1.01203e-06	0.519463	0.35396	-0.165503	0.0159459	11.563	34.116	22.553	4.37071e-12	48	10.116
PF3D7_0215300	ACS8	acyl-CoA synthetase	1.38074e-11	3.23999e-05	7.13957	6.8457	-0.293866	3.15982e-09	0.841231	0.282944	-0.558287	7.83709e-11	1.30038	25.7369	-23.5635	2.00124e-16	48	1.73686
PF3D7_0215400		conserved Plasmodium protein, unknown function	0.000562543	6.77743e-07	7.33026	6.69388	-0.636376	3.96974e-10	0.349394	0.0869403	-0.262454	0.00122904	35.8555	23.4375	-12.418	0.00798002	48	47.4375
PF3D7_0215500		conserved Plasmodium protein, unknown function	2.47647e-06	0.000252801	6.38367	6.55917	0.175499	1.06775e-05	0.381646	0.137786	-0.24386	1.34623e-05	31.1781	28.4296	-2.74849	0.108556	48	4.42957
PF3D7_0215600		conserved Plasmodium protein, unknown function	5.74946e-10	2.04256e-06	6.92172	6.18454	-0.737173	1.2232e-12	0.806963	0.588965	-0.217997	0.000964795	28.5787	43.904	15.3254	1.56271e-14	48	19.904
PF3D7_0215700	RPB2	DNA-directed RNA polymerase II subunit RPB2, putative	1.30506e-07	4.98274e-06	4.87898	5.73281	0.853826	7.54489e-15	0.58787	0.312492	-0.275379	1.52035e-05	30.7383	47.5899	16.8517	8.10421e-13	48	23.5899
PF3D7_0215800	ORC5	origin recognition complex subunit 5	0.000466177	1.68746e-06	5.77725	6.6484	0.871155	3.06261e-13	0.23227	0.458746	0.226476	0.000846678	36.8977	7.32041	18.4228	2.43761e-09	48	31.3204
PF3D7_0215900	DHHC11	palmitoyltransferase DHHC11, putative	1.7666e-07	1.59768e-05	5.61507	5.65254	0.0374688	0.22561	0.588946	0.226711	-0.362234	3.1289e-07	44.0346	45.2174	1.18283	0.269612	48	21.2174
PF3D7_0216000		DEAD/DEAH box helicase, putative	5.64904e-06	1.91745e-07	6.85151	7.471	0.619486	4.21384e-15	0.304224	0.234387	-0.0698369	0.0455739	26.4933	1.64398	23.1506	9.36598e-15	48	25.644
PF3D7_0216100		conserved Plasmodium protein, unknown function	6.07028e-11	3.40836e-05	6.86094	6.52883	-0.332104	1.16869e-06	0.485175	0.484357	-0.000817862	0.989644	26.4942	37.6187	11.1245	4.82003e-09	48	13.6187
PF3D7_0216200		Alba domain-containing protein, putative	3.10999e-08	0.000290843	6.43496	6.7634	0.328443	3.27568e-05	0.870836	0.39658	-0.474256	1.4958e-05	13.9059	35.4005	21.4946	1.34205e-11	48	11.4005
PF3D7_0216300		conserved Plasmodium protein, unknown function	3.29178e-08	2.95835e-08	6.75816	7.16868	0.410519	5.56603e-10	0.732089	0.587499	-0.144591	0.0059548	19.153	0.754174	-18.3988	7.41265e-17	48	24.7542
PF3D7_0216400	VPS45	vacuolar protein sorting-associated protein 45	3.0434e-07	7.11969e-10	5.58322	5.86372	0.280501	1.44877e-08	0.543615	0.289977	-0.253638	4.15612e-06	37.4686	5.15659	15.688	1.33422e-12	48	29.1566
PF3D7_0216500		conserved Plasmodium protein, unknown function	3.36342e-09	1.61988e-08	6.77828	7.10226	0.323979	1.41488e-11	0.418998	0.533494	0.114496	0.000925734	2.61238	27.4023	-23.21	1.6412e-19	48	3.40234
PF3D7_0216600		sugar transporter, putative	1.28669e-10	2.07627e-05	7.20244	6.28847	-0.913968	4.35706e-15	1.17724	0.321968	-0.855268	3.0709e-12	42.5401	29.1362	-13.4039	1.10996e-11	48	5.13617
PF3D7_0216700	ATG11	autophagy-related protein 11, putative	2.61029e-09	1.78821e-05	8.96885	8.37338	-0.595467	8.38562e-16	0.626062	0.14653	-0.479532	6.55536e-12	0.039292	16.1562	16.1169	4.36116e-11	48	40.1562
PF3D7_0216800		TMEM121 domain-containing protein, putative	1.20896e-09	1.16349e-07	5.83321	6.29273	0.459516	2.63612e-09	1.16878	0.675384	-0.493401	9.00319e-08	40.158	16.1298	23.9717	1.95651e-18	48	40.1298
PF3D7_0216900		conserved Plasmodium protein, unknown function	0.000166434	1.13839e-09	7.44166	7.42823	-0.0134308	0.407783	0.150251	0.171883	0.0216319	0.366411	1.34998	2.70261	1.35263	0.203388	48	26.7026
PF3D7_0217000		conserved Plasmodium membrane protein, unknown function	2.55307e-08	2.61899e-05	5.73386	6.42738	0.693519	2.89728e-11	0.497686	0.473952	-0.0237334	0.694094	36.3815	7.2334	18.852	2.20957e-12	48	31.2334
PF3D7_0217100		ATP synthase subunit alpha, mitochondrial	6.07323e-08	0.0290563	6.0014	6.48309	0.481689	1.17677e-10	0.504355	0.095061	-0.409294	8.83189e-08	37.3976	13.7764	-23.6212	3.05892e-07	48	37.7764
PF3D7_0217200		conserved Plasmodium protein, unknown function	6.30622e-07	2.74039e-05	6.48554	6.55501	0.0694694	0.00221161	0.129699	0.216164	0.0864654	0.00635921	24.6809	41.4241	16.7432	4.96016e-10	48	17.4241
PF3D7_0217300	AP2S	AP-2 complex subunit sigma, putative	3.68809e-06	0.0793109	6.89991	5.86757	-1.03234	1.41523e-15	0.350484	0.0677912	-0.282693	1.44629e-05	8.58049	36.7692	-19.8113	0.00017787	48	12.7692
PF3D7_0217400		conserved protein, unknown function	0.00406203	0.00034171	5.39679	4.94055	-0.45624	4.64172e-07	0.234387	0.305	0.0706128	0.382722	37.4156	4.04798	14.6323	1.26434e-05	48	28.048
PF3D7_0217500	CDPK1	calcium-dependent protein kinase 1	5.59997e-12	1.0324e-10	7.79955	8.28521	0.485666	9.72128e-19	0.686485	0.41422	-0.272265	3.66976e-12	45.1751	25.5107	-19.6644	2.00156e-23	48	1.51071
PF3D7_0217600		conserved Plasmodium protein, unknown function	7.20926e-06	2.85166e-10	6.80675	6.65255	-0.1542	2.79171e-08	0.202558	0.405046	0.202488	1.08162e-07	25.8879	5.51698	-20.3709	4.85917e-16	48	29.517
PF3D7_0217700		E2F-associated phosphoprotein, putative	3.76084e-06	4.56621e-09	5.4699	6.50368	1.03377	2.34419e-13	0.75192	0.369159	-0.382761	4.50935e-05	20.7179	45.5584	-23.1595	1.95742e-13	48	21.5584
PF3D7_0217800	RPS26	40S ribosomal protein S26	1.81935e-05	1.99263e-05	7.00477	5.49349	-1.51128	1.61694e-16	0.370588	0.409932	0.0393444	0.535142	23.068	40.0598	16.9918	1.51957e-10	48	16.0598
PF3D7_0217900		thioesterase/thiol ester dehydrase-isomerase, putative	6.07785e-09	0.00315945	5.19927	5.37121	0.171949	0.00105948	0.64389	0.216582	-0.427308	1.54774e-06	35.2975	11.8141	-23.4834	2.2466e-10	48	35.8141
PF3D7_0218000	RFC2	replication factor C subunit 2, putative	1.24803e-08	0.0320385	5.65342	5.19916	-0.454258	1.61537e-10	0.689814	0.0866563	-0.603158	3.83899e-10	42.8252	40.4197	-2.40544	0.41651	48	16.4197
PF3D7_0218100		conserved protein, unknown function	1.41768e-05	3.9568e-06	5.97304	5.87121	-0.101825	0.23029	0.454892	1.12507	0.670176	2.08626e-05	40.4233	16.065	23.6417	3.98079e-11	48	40.065
PF3D7_0218200		SUZ domain-containing protein, putative	7.80379e-08	1.51575e-06	7.08579	6.44795	-0.63784	1.37861e-12	0.801251	0.252255	-0.548996	3.43807e-09	25.6047	42.6111	17.0065	1.66889e-11	48	18.6111
PF3D7_0218300		rRNA methyltransferase, putative	1.90056e-05	1.37486e-05	6.19812	5.64639	-0.551733	1.95625e-09	0.495166	0.274698	-0.220468	0.00287773	9.224	32.005	22.781	6.17499e-11	48	8.00499
PF3D7_0218400	DDX47	ATP-dependent RNA helicase DDX47, putative	4.6184e-09	2.32853e-07	6.59066	6.74295	0.152292	7.15717e-06	0.646908	0.383366	-0.263541	9.3066e-07	22.3973	44.4324	22.0352	7.99308e-18	48	20.4324
PF3D7_0218500	SNRPD2	small nuclear ribonucleoprotein Sm D2, putative	3.35976e-07	2.10969e-06	6.01247	5.18505	-0.827416	2.5393e-15	0.362509	0.390475	0.0279664	0.493684	15.3073	44.3733	-18.934	9.63203e-14	48	20.3733
PF3D7_0218600		patatin-like phospholipase, putative	0.000101074	0.000260364	7.93733	6.98749	-0.949847	6.02824e-18	0.176414	0.110743	-0.0656715	0.0507039	34.9797	3.21772	16.2381	1.01001e-07	48	27.2177
PF3D7_0218700	PRP45	pre-mRNA-processing protein 45, putative	1.91368e-09	7.08304e-06	8.06533	7.07256	-0.992773	1.16583e-14	0.893482	0.413692	-0.47979	5.80525e-08	15.306	35.9881	20.6822	1.62921e-14	48	11.9881
PF3D7_0218800		ribonuclease P	5.01306e-08	0.000126081	6.64947	6.50393	-0.145543	0.00322786	0.91999	0.263332	-0.656658	9.93044e-09	18.4052	47.0659	-19.3394	2.96449e-11	48	23.0659
PF3D7_0218900		Plasmodium RNA of unknown function RUF2	1.49807e-06	7.87254e-06	6.48684	5.82991	-0.656927	2.26727e-08	0.907139	0.517131	-0.390009	0.000477439	11.1652	30.1506	18.9855	1.1495e-11	48	6.15064
PF3D7_0219000		small nucleolar RNA snoR01	6.12009e-08	3.01155e-08	7.06993	5.07268	-1.99725	1.26754e-22	0.478087	0.434582	-0.0435043	0.204842	14.3413	42.5057	-19.8357	1.69518e-16	48	18.5057
PF3D7_0219100		saccharopine dehydrogenase, putative	9.35815e-08	0.000383032	5.69095	5.40521	-0.285742	0.00035207	0.720272	0.465803	-0.254469	0.0110042	16.22	42.0684	-22.1516	5.64396e-12	48	18.0684
PF3D7_0219200	RPS30	40S ribosomal protein S30	1.31328e-06	9.27164e-07	7.16609	5.4764	-1.68968	1.97323e-19	0.380139	0.448015	0.0678755	0.148694	30.5784	41.9063	11.3279	3.82296e-10	48	17.9063
PF3D7_0219300		conserved Plasmodium protein, unknown function	2.97162e-08	1.66042e-05	5.66942	6.06833	0.398903	1.16034e-09	0.433141	0.384702	-0.048439	0.318926	46.705	26.6604	-20.0446	3.65765e-14	48	2.66038
PF3D7_0219400		ribosome associated membrane protein RAMP4, putative	3.40412e-09	0.0178508	6.35928	4.71024	-1.64904	2.68982e-17	0.418938	0.171075	-0.247863	0.000774017	42.6901	30.2803	-12.4097	1.59981e-05	48	6.28033
PF3D7_0219500		pseudouridine synthase, putative	2.97613e-05	1.77013e-05	7.52487	7.23885	-0.286018	2.73638e-05	0.543771	0.154617	-0.389154	2.72019e-05	10.189	8.5442	-1.64481	0.538223	48	32.5442
PF3D7_0219600	RFC1	replication factor C subunit 1	4.08164e-10	3.13975e-06	6.03554	6.19612	0.160582	2.86946e-05	0.875232	0.349485	-0.525748	4.29414e-10	43.3102	16.7101	21.4	5.39321e-16	48	40.7101
PF3D7_0219700	GEXP20	Plasmodium exported protein (PHISTc), unknown function	8.5085e-07	1.00908e-06	5.65476	5.54073	-0.11403	0.0579836	0.694029	0.749665	0.0556359	0.477045	8.28913	33.0285	-23.2606	9.33777e-15	48	9.02851
PF3D7_0219800		Plasmodium exported protein (PHISTc), unknown function	8.29744e-11	9.49926e-09	7.0717	6.03407	-1.03764	3.56747e-17	0.761425	0.839971	0.078546	0.0637971	0.714357	29.0107	-19.7036	9.69229e-20	48	5.01075
PF3D7_0219900		Plasmodium exported protein, unknown function	1.29411e-08	7.61977e-08	6.56552	5.20953	-1.35599	3.87214e-16	0.787344	0.906232	0.118888	0.0620844	6.51474	25.6871	19.1723	6.6796e-17	48	1.68709
PF3D7_0220000	LSA3	liver stage antigen 3	1.2439e-08	6.57946e-10	10.5877	8.50353	-2.08413	1.54215e-19	1.2547	0.365066	-0.889634	3.17681e-11	42.5664	25.9129	-16.6535	5.75655e-13	48	1.9129
PF3D7_0220100		DnaJ protein, putative	5.10434e-08	4.21483e-08	7.39236	7.33772	-0.0546383	0.176447	0.908424	0.455693	-0.452731	1.99707e-07	12.4492	32.6302	20.181	9.42372e-15	48	8.63022
PF3D7_0220200		Plasmodium exported protein, unknown function	2.20203e-07	7.78906e-06	8.04215	6.04363	-1.99852	1.30805e-21	0.444048	0.278448	-0.165599	0.000627051	15.0748	0.599411	-14.4754	1.4704e-11	48	24.5994
PF3D7_0220300		Plasmodium exported protein, unknown function	2.76436e-08	8.40977e-07	6.96063	6.49163	-0.469004	1.21498e-10	0.711904	0.390876	-0.321028	2.12595e-06	15.0087	41.3627	-21.646	2.0375e-15	48	17.3627
PF3D7_0220400		DnaJ protein, putative, pseudogene	5.73e-08	7.05227e-09	6.23621	6.48484	0.248632	9.32655e-07	0.675076	0.697148	0.0220714	0.628526	5.68924	34.9342	-18.755	9.49966e-17	48	10.9342
PF3D7_0220500		Plasmodium exported protein (hyp2), unknown function	1.45858e-12	1.93387e-08	7.8345	7.21534	-0.619163	4.5162e-16	0.975116	0.497774	-0.477341	6.2632e-12	47.6127	33.2882	-14.3245	5.79353e-18	48	9.28815
PF3D7_0220600		Plasmodium exported protein (hyp9), unknown function	1.10106e-08	6.41664e-09	6.3724	5.336	-1.03641	2.50378e-15	0.901904	0.753679	-0.148225	0.00757682	14.9227	40.143	-22.7797	1.23311e-18	48	16.143
PF3D7_0220700		Plasmodium exported protein (hyp9), unknown function	7.70826e-08	5.16223e-05	6.2585	5.98517	-0.273324	0.00115698	0.98685	0.595696	-0.391154	0.000680791	13.3874	35.1643	21.7769	9.26841e-13	48	11.1643
PF3D7_0220800	CLAG2	cytoadherence linked asexual protein 2	2.04867e-10	1.63735e-09	6.70735	6.61501	-0.0923384	0.00785959	1.47984	0.643139	-0.8367	2.13081e-12	42.2217	22.6871	-19.5346	3.08408e-19	48	46.6871
PF3D7_0220900		Plasmodium exported protein, unknown function, pseudogene	1.95865e-06	3.61645e-05	5.42947	6.52387	1.09439	1.63437e-18	0.225701	0.231369	0.00566877	0.869864	22.4619	29.74	7.27807	4.91711e-06	48	5.73998
PF3D7_0221000		Plasmodium exported protein, unknown function	0.0010238	0.00868424	4.1389	5.70236	1.56347	3.96957e-15	0.280674	0.178772	-0.101902	0.20077	9.063	42.0667	-14.9963	6.73508e-05	48	18.0667
PF3D7_0221100		Plasmodium exported protein, unknown function, pseudogene	1.68953e-08	1.3051e-08	3.79455	6.57144	2.7769	3.01364e-23	0.649871	0.651818	0.00194656	0.962258	35.1573	10.441	23.2837	3.30343e-18	48	34.441
PF3D7_0221200		Plasmodium exported protein (hyp15), unknown function	4.62319e-08	4.577e-06	4.38886	5.40741	1.01854	6.88116e-18	0.192088	0.364218	0.17213	0.000144873	4.307	3.24993	-1.05707	0.329331	48	27.2499
PF3D7_0221300		Plasmodium exported protein, unknown function, pseudogene	4.47138e-10	0.00120431	4.86442	5.52379	0.659372	7.51228e-18	0.606013	0.0699052	-0.536108	5.2085e-14	0.544592	15.1739	14.6293	3.62184e-07	48	39.1739
PF3D7_0221500		Pfmc-2TM Maurer's cleft two transmembrane protein, pseudogene	0.00129171	0.000101422	6.15195	6.16291	0.0109535	0.832194	0.304988	0.21821	-0.0867785	0.247087	9.43717	25.138	15.7008	1.75963e-06	48	1.13801
PF3D7_0221600		Plasmodium exported protein, unknown function, pseudogene	4.64945e-05	0.165394	5.25203	5.29802	0.045993	0.264686	0.319838	0.0637376	-0.2561	0.000435914	43.8537	21.6211	-22.2326	0.000210287	48	45.6211
PF3D7_0221650		Plasmodium exported protein, unknown function, pseudogene	1.36457e-05	0.0131531	6.02363	6.63374	0.610111	8.86906e-12	0.393029	0.0739079	-0.319121	6.53265e-06	12.8906	17.9059	5.01526	0.196443	48	41.9059
PF3D7_0221700		Plasmodium exported protein, unknown function	4.2235e-07	1.06651e-05	7.07056	6.52751	-0.543055	7.88382e-15	0.397109	0.117106	-0.280003	5.13429e-08	1.85604	27.1208	-22.7352	8.2573e-12	48	3.1208
PF3D7_0221800		hypothetical protein	0.00120355	1.91696e-07	5.00635	5.51777	0.51142	7.14116e-10	0.283265	0.161443	-0.121822	0.0504338	47.9073	29.5757	-18.3316	2.03089e-07	48	5.57566
PF3D7_0222000	EPF1	exported protein family 1	5.06334e-07	3.71922e-06	3.8945	6.87569	2.98119	7.70442e-22	0.648563	0.318674	-0.329888	1.24696e-05	35.6116	12.023	-23.5886	3.68636e-13	48	36.023
PF3D7_0222100	MC-2TM	Pfmc-2TM Maurer's cleft two transmembrane protein	8.62578e-10	3.35477e-08	6.91111	6.95605	0.0449416	0.170733	1.11367	0.614923	-0.498743	7.85234e-09	18.8647	0.753432	-18.1113	7.03224e-18	48	24.7534
PF3D7_0222200	EPF3	exported protein family 3	0.00272774	0.00235723	4.13223	4.72918	0.59695	5.43315e-08	0.235762	0.299773	0.0640108	0.476324	31.8426	29.8194	-2.02326	0.451198	48	5.81936
PF3D7_0222300	EPF4	exported protein family 4, pseudogene	2.33083e-08	3.89731e-05	7.41381	7.29876	-0.115053	0.00774327	0.301713	0.441106	0.139393	0.0242893	24.7727	23.8192	-0.95357	0.399249	48	47.8192
PF3D7_0300600		Plasmodium exported protein, unknown function, fragment	4.05197e-07	8.30385e-09	4.24206	5.10466	0.862598	1.13532e-25	0.135763	0.0527393	-0.0830234	1.3461e-07	42.346	6.33638	11.9903	3.09376e-09	48	30.3364
PF3D7_0301000	ACS2	acyl-CoA synthetase	5.47164e-05	5.50918e-06	5.45845	6.4454	0.986954	2.65939e-13	0.494477	0.195422	-0.299055	0.000264487	2.25335	33.7011	-16.5522	2.84005e-07	48	9.70115
PF3D7_0301100		Plasmodium exported protein (hyp13), unknown function	4.38967e-08	5.58608e-06	6.77585	7.25721	0.481367	1.21501e-10	0.675296	0.356136	-0.31916	5.56526e-06	18.0897	47.445	-18.6447	5.01153e-14	48	23.445
PF3D7_0301200	FIKK3	serine/threonine protein kinase, FIKK family	5.06615e-10	0.0177082	5.0447	6.18245	1.13775	1.90488e-17	0.561175	0.115011	-0.446164	8.78352e-09	17.4151	25.1607	7.7456	0.000677883	48	1.16067
PF3D7_0301300	EH1	epoxide hydrolase 1	9.7425e-08	0.000486791	6.22211	5.80218	-0.419934	2.01375e-05	0.751044	0.520464	-0.23058	0.0337464	9.30144	27.5668	18.2654	1.12195e-10	48	3.56684
PF3D7_0301400		Plasmodium exported protein, unknown function	2.12761e-09	1.60932e-06	5.85815	6.18816	0.33001	5.7279e-07	0.991133	0.601459	-0.389673	5.95685e-06	17.7886	43.3795	-22.4091	6.46765e-17	48	19.3795
PF3D7_0301500		Plasmodium exported protein, unknown function	2.65312e-06	2.34094e-07	5.2394	5.79087	0.551465	2.30782e-10	0.331954	0.813299	0.481345	3.74078e-07	25.1998	2.50484	-22.695	4.93041e-14	48	26.5048
PF3D7_0301600	GEXP21	Plasmodium exported protein (hyp1), unknown function	7.15279e-09	2.10858e-06	5.7347	6.13379	0.399089	5.18442e-08	1.05921	0.473169	-0.58604	2.40853e-08	14.5976	42.308	-20.2895	7.22925e-15	48	18.308
PF3D7_0301700		Plasmodium exported protein, unknown function	1.68891e-09	2.56039e-09	8.06095	6.57076	-1.49019	1.35436e-21	0.801363	0.273149	-0.528214	3.95884e-12	16.1939	43.6837	-20.5102	1.9417e-16	48	19.6837
PF3D7_0301800		Plasmodium exported protein, unknown function	2.33449e-09	8.87395e-07	5.73659	5.51479	-0.221804	1.79624e-05	0.55673	0.647474	0.0907445	0.0971551	7.69133	30.2232	22.5319	3.27599e-16	48	6.22324
PF3D7_0301900		conserved protein, unknown function	1.86276e-09	1.71491e-05	4.5008	5.23322	0.732422	3.64811e-12	0.612038	0.465321	-0.146717	0.0163824	33.9209	7.52849	21.6076	2.17165e-14	48	31.5285
PF3D7_0302000	PRP46	pre-mRNA-splicing factor PRP46, putative	9.09398e-10	0.00012404	6.72691	6.3247	-0.402211	2.46001e-06	1.13558	0.520885	-0.614694	1.31427e-06	18.5235	47.4868	-19.0366	2.51926e-13	48	23.4868
PF3D7_0302100	SRPK1	serine/threonine protein kinase	2.58335e-08	5.90274e-10	7.04176	6.6971	-0.344663	6.26732e-09	0.809112	0.69109	-0.118023	0.0169623	15.4518	0.555581	-14.8962	2.95327e-16	48	24.5556
PF3D7_0302200	CLAG3.2	cytoadherence linked asexual protein 3.2	3.93313e-10	1.88784e-07	6.65814	6.17453	-0.483606	3.75911e-09	1.94161	0.400687	-1.54092	1.94557e-14	41.3664	20.128	-21.2385	1.1086e-14	48	44.128
PF3D7_0302400		non-coding RNA	5.97236e-09	1.66139e-06	4.98939	5.19418	0.20479	8.80575e-09	0.461685	0.247666	-0.214019	6.34103e-07	21.0062	41.1359	20.1296	1.37482e-15	48	17.1359
PF3D7_0302500	CLAG3.1	cytoadherence linked asexual protein 3.1	1.18994e-09	2.81385e-05	8.34972	7.37984	-0.96988	3.26795e-13	1.69023	0.296569	-1.39366	3.35055e-13	41.3031	22.2427	-19.0605	1.31378e-11	48	46.2427
PF3D7_0302600	ABCB4	ABC transporter B family member 4, putative	1.32751e-07	9.54952e-08	6.70484	6.81674	0.1119	0.000139524	0.458782	0.342761	-0.116021	0.00264854	26.1061	5.36279	-20.7433	2.60821e-16	48	29.3628
PF3D7_0302700		CDGSH iron-sulfur domain-containing protein, putative	9.64407e-06	5.12177e-05	5.40283	5.89358	0.490751	1.15757e-07	0.614949	0.353039	-0.26191	0.00346715	20.1699	33.9504	13.7805	3.23417e-08	48	9.95042
PF3D7_0302800		RNA-binding protein, putative	0.00170244	0.0185023	5.79879	6.23591	0.437115	2.1499e-11	0.123197	0.0786165	-0.0445804	0.255978	21.6762	10.0194	-11.6568	0.00192178	48	34.0194
PF3D7_0302900		exportin-1, putative	2.92437e-07	0.0341936	5.86813	6.17564	0.307513	2.07277e-05	0.415381	0.171083	-0.244298	0.00356138	39.1289	41.2457	2.11683	0.415626	48	17.2457
PF3D7_0303000	NSF	N-ethylmaleimide-sensitive fusion protein	6.44771e-06	0.00202515	4.37679	6.07277	1.69598	4.27979e-17	0.409874	0.227464	-0.18241	0.0116743	29.7925	4.17781	22.3854	4.74188e-10	48	28.1778
PF3D7_0303100		CLP1 P-loop domain-containing protein, putative	8.36533e-08	1.82279e-05	5.16042	6.32344	1.16302	1.05033e-21	0.289893	0.141622	-0.148271	5.85095e-06	39.9859	21.0474	-18.9384	6.36558e-13	48	45.0474
PF3D7_0303200		lipin, putative	1.11063e-08	2.56685e-10	9.10078	7.91629	-1.18449	1.57116e-17	0.952027	0.504137	-0.44789	1.43503e-08	43.8283	21.4302	-22.3982	1.85086e-18	48	45.4302
PF3D7_0303300	RPB6	DNA-directed RNA polymerases I, II, and III subunit RPABC2, putative	1.14764e-11	8.29343e-08	5.37308	5.61128	0.238203	1.59443e-07	1.04339	0.645676	-0.397716	2.98183e-08	25.1767	45.9169	20.7402	5.50687e-20	48	21.9169
PF3D7_0303400	DHHC1	palmitoyltransferase DHHC1	1.35692e-09	0.00547608	5.66268	6.08876	0.426077	1.56478e-07	0.806005	0.250779	-0.555225	7.2679e-07	43.7897	23.7505	-20.0392	3.13505e-10	48	47.7505
PF3D7_0303500		spindle pole body protein, putative	1.81115e-07	2.92394e-09	7.26233	7.14622	-0.11611	0.000224524	0.455932	0.518401	0.0624695	0.0798444	34.6383	8.07213	21.4339	4.52237e-17	48	32.0721
PF3D7_0303600	Plrx	plasmoredoxin	0.0380556	4.38557e-08	4.40397	4.65879	0.254821	0.00336725	0.261625	0.585868	0.324243	0.00843344	47.2852	4.98329	5.6981	0.0229206	48	28.9833
PF3D7_0303700	BCKDH-E2	lipoamide acyltransferase component of branched-chain alpha-keto acid dehydrogenase complex	1.78856e-08	0.00296017	6.15303	6.19826	0.0452249	0.423258	0.539689	0.302206	-0.237484	0.00595676	35.7594	7.79883	20.0394	1.58533e-09	48	31.7988
PF3D7_0303800		IBR domain protein, putative	9.79174e-07	8.97404e-10	5.93799	6.30417	0.366189	1.06433e-09	0.49561	0.514821	0.0192106	0.644407	40.3975	5.94245	13.5449	3.15499e-13	48	29.9424
PF3D7_0303900		phosphatidylethanolamine-binding protein, putative	0.0587032	3.78377e-08	4.39647	5.39548	0.999007	7.88508e-13	0.157476	0.304137	0.146661	0.059048	24.5157	19.6071	-4.9086	0.0747566	48	43.6071
PF3D7_0304000	IMC1a	inner membrane complex protein 1a, putative	3.58908e-08	8.87966e-05	5.77515	6.68509	0.90994	1.21861e-18	0.274762	0.172022	-0.10274	0.00157447	15.9121	43.515	-20.3971	6.91098e-13	48	19.515
PF3D7_0304100	IMC1e	inner membrane complex protein 1e, putative	2.14387e-09	1.10766e-10	6.7654	6.21989	-0.545512	2.02528e-13	0.955611	0.658453	-0.297158	4.17253e-07	46.6371	26.6859	-19.9512	2.96812e-20	48	2.6859
PF3D7_0304200	EHD	EH domain-containing protein	1.8618e-05	0.000182315	6.9915	6.83698	-0.154523	2.24142e-05	0.289797	0.111723	-0.178075	0.000201637	32.2501	2.89314	18.6431	2.7595e-08	48	26.8931
PF3D7_0304300		conserved Plasmodium protein, unknown function	4.15443e-06	0.000531114	6.28143	6.11588	-0.165552	0.00761794	0.492379	0.326185	-0.166194	0.0387621	15.1239	38.4167	23.2929	1.00729e-10	48	14.4167
PF3D7_0304400	RPL44	60S ribosomal protein L44	5.7588e-11	0.0218716	8.41225	6.52594	-1.88631	2.73396e-22	0.627841	0.0888483	-0.538993	3.51327e-11	20.0731	3.44356	-16.6296	2.82274e-07	48	27.4436
PF3D7_0304500	GLP1	1-cys-glutaredoxin-like protein-1	6.6796e-07	1.47687e-05	5.07228	5.82929	0.757012	5.12039e-12	0.781815	0.250773	-0.531042	2.03565e-07	24.7886	42.9532	18.1646	3.06459e-10	48	18.9532
PF3D7_0304600	CSP	circumsporozoite (CS) protein	5.13417e-07	0.000280007	5.20264	6.41102	1.20837	5.65817e-14	0.497731	0.357777	-0.139954	0.0552678	35.8293	13.51	-22.3193	2.60565e-11	48	37.51
PF3D7_0304700		conserved Plasmodium protein, unknown function	6.39762e-09	0.00877004	7.28944	7.48846	0.199015	9.44742e-07	0.359911	0.119293	-0.240619	7.45236e-06	17.716	3.91669	-13.7993	4.89891e-07	48	27.9167
PF3D7_0304800		conserved Plasmodium membrane protein, unknown function	4.38906e-07	0.0117224	7.10392	6.9388	-0.165116	0.000130463	0.110063	0.152944	0.0428813	0.375416	17.4495	19.7326	2.28313	0.429284	48	43.7326
PF3D7_0304900		conserved protein, unknown function	6.36105e-08	0.000361223	5.78911	5.8638	0.0746883	0.0724923	0.878643	0.155916	-0.722726	5.39004e-10	13.6302	46.4842	-15.146	4.02685e-07	48	22.4842
PF3D7_0305000	EF-Ts	elongation factor Ts	6.0924e-07	6.07855e-06	6.70332	6.98151	0.278184	1.95594e-07	0.549408	0.269539	-0.279869	1.97259e-05	28.5912	25.1239	-3.46727	0.00254372	48	1.12393
PF3D7_0305100		conserved Plasmodium protein, unknown function	7.90114e-07	2.27611e-09	7.1518	6.91889	-0.232911	1.83309e-11	0.245281	0.308538	0.063257	0.00802202	25.3662	1.11246	23.7462	3.47613e-18	48	25.1125
PF3D7_0305200		GRIP domain-containing protein, putative	1.38671e-08	9.27643e-07	8.27243	7.13312	-1.13931	4.26268e-12	0.919435	1.1205	0.201061	0.0452495	45.4494	22.8839	-22.5655	1.53028e-16	48	46.8839
PF3D7_0305300		transporter, putative	2.14462e-07	2.52008e-07	8.52465	7.48513	-1.03952	5.17862e-17	0.507708	0.411899	-0.0958083	0.0318629	2.48304	26.7502	-23.7329	5.60828e-17	48	2.75016
PF3D7_0305400		conserved protein, unknown function	1.73785e-07	0.0324753	5.00228	5.12739	0.125113	0.00228662	0.51127	0.100903	-0.410367	3.47063e-07	40.9306	26.394	-14.5367	3.4337e-05	48	2.39395
PF3D7_0305500		protein dopey homolog, putative	1.61473e-05	0.000109543	7.45859	6.81975	-0.638834	5.45042e-11	0.495291	0.106068	-0.389223	3.46891e-06	37.3144	33.5204	-3.79404	0.251361	48	9.52039
PF3D7_0305600	APE1	DNA-(apurinic or apyrimidinic site) endonuclease	3.84765e-09	1.10642e-09	6.91138	6.27236	-0.639019	2.31738e-13	0.962561	0.55853	-0.404031	3.28583e-08	37.3733	20.6861	-16.6872	7.26066e-17	48	44.6861
PF3D7_0305700		ubiquitin-conjugating enzyme E2, putative	2.97827e-06	0.000215798	7.31198	6.82913	-0.482845	4.75647e-09	0.505715	0.266986	-0.23873	0.00119726	19.0533	5.91544	-13.1379	5.13646e-08	48	29.9154
PF3D7_0305800		P-loop containing nucleoside triphosphate hydrolase, putative	1.84521e-09	1.00141e-06	6.88787	7.62154	0.733667	1.07096e-19	0.442449	0.157531	-0.284918	9.17296e-11	17.9312	47.6205	-18.3107	4.90845e-15	48	23.6205
PF3D7_0305900		conserved Plasmodium protein, unknown function	1.76282e-09	1.12625e-05	5.34549	5.15763	-0.187862	3.09343e-05	0.624974	0.421621	-0.203353	0.000699126	47.5695	24.8761	-22.6934	3.2312e-16	48	0.876104
PF3D7_0306000	QCR8	cytochrome b-c1 complex subunit 8, putative	0.000665291	3.63597e-05	4.93008	4.74102	-0.189059	0.000552269	0.231058	0.400076	0.169018	0.0193136	25.7885	1.30383	23.5154	1.05144e-10	48	25.3038
PF3D7_0306100		conserved Plasmodium protein, unknown function	1.60104e-10	4.15028e-06	6.9879	6.73877	-0.249135	1.88551e-06	0.933695	0.493664	-0.440031	1.6263e-07	19.4701	0.34203	-19.128	3.24946e-16	48	24.342
PF3D7_0306200	AHA1	activator of Hsp90 ATPase	5.19993e-07	1.70976e-09	6.11054	5.88283	-0.227707	1.28617e-05	0.602783	1.01063	0.407852	1.12601e-06	20.116	46.8042	-21.3119	1.43693e-17	48	22.8042
PF3D7_0306300	GRX1	glutaredoxin 1	6.37918e-09	2.0147e-07	6.67238	5.54381	-1.12857	1.33711e-18	0.382348	0.486182	0.103834	0.00639092	14.8116	41.579	-21.2326	2.31813e-16	48	17.579
PF3D7_0306400		FAD-dependent glycerol-3-phosphate dehydrogenase, putative	6.45423e-09	4.58789e-09	5.57318	5.38012	-0.193065	8.51567e-05	1.13032	0.604498	-0.525822	1.45625e-08	38.5941	14.4447	23.8506	5.26192e-18	48	38.4447
PF3D7_0306500	COX6C	cytochrome c oxidase subunit 6c, putative	2.8366e-08	2.33401e-08	5.03857	5.20816	0.16959	9.51551e-05	0.749155	0.554741	-0.194414	0.00044209	36.5665	11.5103	22.9439	2.89174e-17	48	35.5103
PF3D7_0306600	ATPTG17	ATP synthase-associated protein, putative	4.30882e-06	0.000315101	5.18073	4.97093	-0.209803	0.0116933	0.597473	0.548548	-0.0489258	0.645284	37.4948	22.5273	-14.9675	9.56757e-09	48	46.5273
PF3D7_0306700	EMC5	ER membrane protein complex subunit 5, putative	0.000662209	0.0560282	5.68008	5.64452	-0.0355649	0.384361	0.155563	0.109419	-0.0461438	0.432473	44.8258	42.3563	-2.4695	0.471094	48	18.3563
PF3D7_0306800	CCT2	T-complex protein 1 subunit beta	3.66866e-08	3.99047e-09	5.02986	5.58296	0.553102	1.3132e-12	0.698921	0.610576	-0.0883446	0.0478235	26.5963	3.78954	-22.8067	4.81598e-19	48	27.7895
PF3D7_0306900		40S ribosomal protein S23, putative	1.34566e-09	4.72403e-10	6.89176	5.10614	-1.78562	9.51332e-29	0.348657	0.218915	-0.129742	2.41679e-08	23.4482	27.849	4.40083	9.95765e-10	48	3.84902
PF3D7_0307000		small nucleolar RNA snoR03	0.000138435	4.94738e-06	4.73577	4.12071	-0.615063	6.62237e-08	0.517212	0.590115	0.0729028	0.443823	0.473664	37.4033	-11.0704	1.93739e-07	48	13.4033
PF3D7_0307100	RPS12	40S ribosomal protein S12, putative	0.000246712	0.0068034	6.45766	5.39532	-1.06234	1.58956e-17	0.186076	0.0807358	-0.10534	0.0129397	31.8818	46.6813	14.7994	3.57948e-05	48	22.6813
PF3D7_0307200		60S ribosomal protein L7, putative	2.03248e-08	4.114e-05	8.6001	7.01722	-1.58289	1.77938e-17	1.0453	0.23718	-0.808118	1.15752e-10	20.0992	37.9546	17.8554	5.32771e-10	48	13.9546
PF3D7_0307300	EB1	microtubule-associated protein RP/EB family, putative	6.08256e-05	6.3262e-05	5.65316	6.18262	0.529459	5.77093e-08	0.178642	0.597419	0.418778	8.3887e-05	7.10428	46.1896	-8.91466	0.00271421	48	22.1896
PF3D7_0307400	ClpP	ATP-dependent Clp protease proteolytic subunit	4.27568e-09	2.76529e-05	7.43756	6.54338	-0.894179	2.57791e-13	0.485861	0.44886	-0.0370008	0.514264	36.2375	14.6907	-21.5468	2.68271e-13	48	38.6907
PF3D7_0307500	SKA2	spindle and kinetochore-associated protein 2, putative	0.000237877	2.90169e-05	6.17416	6.39495	0.220792	0.00106934	0.318202	0.511168	0.192966	0.0259252	7.44823	4.08418	-3.36405	0.0488633	48	28.0842
PF3D7_0307600		conserved Plasmodium protein, unknown function	6.74908e-07	2.50172e-05	6.72624	6.17501	-0.55123	2.09807e-10	0.461483	0.375128	-0.0863551	0.135989	43.0108	15.0748	20.0639	1.87468e-12	48	39.0748
PF3D7_0307700		conserved Plasmodium protein, unknown function	3.12708e-08	3.34998e-07	7.18462	6.53144	-0.653179	1.28152e-12	0.907281	0.149531	-0.757751	1.32658e-11	37.846	14.1381	-23.7078	5.06845e-10	48	38.1381
PF3D7_0307800		PDZ domain-containing protein, putative	2.35566e-07	0.000116909	6.4777	9.70187	3.22418	3.84066e-22	0.557052	0.310434	-0.246618	0.000528137	43.0338	14.0175	18.9838	2.96496e-11	48	38.0175
PF3D7_0307900		conserved Plasmodium protein, unknown function	4.56182e-10	1.19211e-11	6.56427	7.09844	0.534163	5.45556e-17	0.659046	0.496289	-0.162757	7.73684e-07	19.3829	1.50425	-17.8786	4.64999e-21	48	25.5042
PF3D7_0308000		DNA polymerase delta small subunit, putative	2.90025e-10	1.85872e-12	6.62952	7.04488	0.415359	4.06619e-16	0.558885	0.764581	0.205696	6.44169e-09	20.3028	0.0924735	-20.2103	1.14275e-23	48	24.0925
PF3D7_0308100		zinc finger protein, putative	2.17484e-09	1.11657e-07	7.43522	6.86162	-0.573601	1.01872e-11	1.10886	0.530033	-0.578829	2.50868e-09	43.3707	23.901	-19.4697	3.88683e-17	48	47.901
PF3D7_0308200	CCT7	T-complex protein 1 subunit eta	4.33081e-08	1.21457e-05	6.05527	5.59213	-0.46314	5.05649e-09	0.439824	0.520052	0.080228	0.187076	40.8136	43.4913	2.67769	0.0112859	48	19.4913
PF3D7_0308300	PIC4	PhIL1-interacting candidate PIC4	5.22157e-12	4.38311e-07	7.48734	6.38261	-1.10473	1.71598e-16	0.585667	0.671624	0.0859565	0.0850157	0.745452	20.7706	20.0252	4.10879e-17	48	44.7706
PF3D7_0308400		U4 spliceosomal RNA	0.152178	0.0186268	4.60809	4.31271	-0.295375	0.0168188	0.207257	0.219899	0.0126429	0.935292	12.8447	29.3994	16.5548	0.0106703	48	5.39944
PF3D7_0308500		activator of Hsp90 ATPase, putative	1.34149e-08	6.35733e-06	5.84911	5.35369	-0.49542	3.62087e-11	0.359598	0.418059	0.0584608	0.203798	43.6558	38.984	-4.67184	7.34534e-05	48	14.984
PF3D7_0308600	PRPF19	pre-mRNA-processing factor 19, putative	9.47999e-05	7.54046e-05	6.28312	6.1277	-0.155419	0.0116502	0.531236	0.218828	-0.312408	0.00124735	3.3244	26.5849	23.2605	2.82153e-09	48	2.58491
PF3D7_0308700		conserved protein, unknown function	1.01356e-11	8.72921e-09	6.46462	6.29137	-0.17325	4.88943e-09	1.11965	0.269342	-0.850309	4.28192e-17	0.225459	28.3593	-19.8662	2.40217e-18	48	4.3593
PF3D7_0308800		conserved protein, unknown function	7.02981e-09	0.00163589	5.13453	4.6776	-0.456934	4.56595e-09	0.899452	0.211573	-0.687879	2.24621e-09	40.4678	25.4659	-15.0018	1.3674e-08	48	1.46592
PF3D7_0308900	SF3B1	splicing factor 3B subunit 1, putative	4.59854e-09	6.17749e-05	6.37522	6.17902	-0.196199	0.00223755	0.60721	0.58374	-0.0234698	0.772964	24.9268	46.9841	22.0573	7.00765e-14	48	22.9841
PF3D7_0309000	YVH1	dual specificity protein phosphatase	0.000132211	0.0147539	5.4655	5.07215	-0.393352	2.75767e-07	0.230373	0.17134	-0.0590333	0.383908	20.8759	32.8324	11.9564	0.000313071	48	8.83238
PF3D7_0309100	OMD	OMD protein, putative	1.08308e-07	0.0270685	5.251	4.58257	-0.66843	8.50355e-07	0.954708	0.28866	-0.666048	5.62658e-05	1.97116	39.2729	-10.6983	0.00047959	48	15.2729
PF3D7_0309200	ARK2	serine/threonine protein kinase ARK2, putative	2.89957e-08	3.56982e-07	7.8945	7.03322	-0.861281	4.43152e-14	0.57652	0.602378	0.0258574	0.604147	42.2095	13.6932	19.4837	2.25879e-15	48	37.6932
PF3D7_0309300		N2227-like protein, putative	1.46349e-09	1.08606e-06	4.37648	5.60208	1.22561	1.85897e-19	0.648817	0.315027	-0.33379	1.55814e-08	39.5036	18.3786	-21.1251	2.30615e-16	48	42.3786
PF3D7_0309400		small nucleolar RNA Me18S-Um1356	0.000126006	0.000581867	4.6793	4.97396	0.294661	0.000720845	0.50747	0.407947	-0.0995237	0.355766	46.7881	23.6835	-23.1045	1.51166e-10	48	47.6835
PF3D7_0309500	AS	asparagine synthetase [glutamine-hydrolyzing], putative	0.0474106	0.000840994	6.66102	5.81754	-0.843481	2.7915e-12	0.0797598	0.271256	0.191496	0.00814427	28.083	14.4251	-13.6579	0.007105	48	38.4251
PF3D7_0309600	PfP2	60S acidic ribosomal protein P2	8.43087e-07	1.13556e-06	9.33231	7.71548	-1.61683	5.86477e-17	0.696735	0.429517	-0.267217	0.000424922	18.7861	37.2721	18.486	1.18867e-12	48	13.2721
PF3D7_0309700	SBP2	SECIS-binding protein 2, putative	2.73427e-07	1.78295e-08	7.91989	7.42195	-0.497937	1.94765e-14	0.371011	0.258073	-0.112938	0.000544383	15.1207	35.4866	20.366	5.27877e-15	48	11.4866
PF3D7_0309800	YTH2	YTH domain-containing protein 2	2.26298e-08	1.95527e-06	6.11924	6.13414	0.0148963	0.625626	0.461784	0.459637	-0.00214719	0.960901	18.011	45.142	-20.869	1.47857e-15	48	21.142
PF3D7_0309900		conserved Plasmodium protein, unknown function	1.1598e-05	0.000449153	5.92841	6.28206	0.353647	8.03032e-07	0.157689	0.366078	0.208388	0.00650293	1.74816	3.71365	1.96549	0.404632	48	27.7136
PF3D7_0310000		50S ribosomal protein L9, apicoplast, putative	1.68869e-06	0.0304857	6.75294	5.76003	-0.992918	1.38172e-11	0.910493	0.092525	-0.817968	2.75191e-08	15.9405	7.27999	-8.66053	0.101579	48	31.28
PF3D7_0310100	CDPK3	calcium-dependent protein kinase 3	3.55929e-05	8.78456e-05	5.62325	5.91209	0.288842	1.16957e-07	0.32121	0.149311	-0.171899	0.00157563	9.91967	26.9259	17.0062	4.81254e-08	48	2.92591
PF3D7_0310200		phd finger protein, putative	8.18823e-08	3.83931e-08	8.44644	7.15993	-1.28651	2.79474e-21	0.394649	0.307758	-0.0868908	0.0042971	2.20773	34.3798	-15.8279	9.97325e-15	48	10.3798
PF3D7_0310300		phosphoglycerate mutase, putative	1.74862e-09	9.53788e-05	7.1657	6.46512	-0.700583	1.18589e-11	0.772156	0.359165	-0.41299	1.82573e-06	16.342	38.8863	22.5443	1.51208e-13	48	14.8863
PF3D7_0310400	PIESP1	parasite-infected erythrocyte surface protein	8.5801e-09	2.40576e-10	9.06172	7.83792	-1.2238	7.47291e-15	1.47422	0.290691	-1.18353	2.02621e-12	38.7621	17.941	-20.8211	8.73421e-12	48	41.941
PF3D7_0310500	DHX57	ATP-dependent RNA helicase DHX57, putative	5.97594e-06	0.000922806	6.49827	6.41071	-0.087561	0.00223213	0.314459	0.0748726	-0.239587	3.12887e-06	15.171	0.238864	-14.9321	1.27982e-05	48	24.2389
PF3D7_0310600	EIF3K	eukaryotic translation initiation factor 3 subunit K, putative	3.37875e-09	0.000491554	6.24695	6.07723	-0.169719	0.00145754	0.767651	0.309071	-0.458579	1.90044e-06	25.1171	32.397	7.27984	1.64303e-05	48	8.39697
PF3D7_0310700	TRAPPC4	trafficking protein particle complex subunit 4, putative	0.000149007	0.00182586	7.31458	6.36776	-0.946827	1.94957e-12	0.326299	0.240272	-0.0860275	0.246368	6.3619	22.1632	15.8013	3.43305e-07	48	46.1632
PF3D7_0310800		conserved Plasmodium protein, unknown function	2.28945e-06	0.000677178	5.42889	4.73501	-0.693874	1.49412e-08	0.902764	0.256787	-0.645977	2.19555e-06	34.6874	38.987	4.29955	0.0604155	48	14.987
PF3D7_0310900		conserved Plasmodium protein, unknown function	8.48412e-09	0.029789	4.72409	6.07135	1.34726	1.65331e-16	0.521604	0.127212	-0.394391	1.52098e-06	41.2536	14.3327	21.0791	2.57731e-07	48	38.3327
PF3D7_0311000		conserved Plasmodium protein, unknown function	0.434373	2.62758e-05	5.54138	5.88712	0.345738	1.44996e-06	0.0479526	0.205478	0.157525	0.024838	34.5381	16.3109	-18.2272	0.0359202	48	40.3109
PF3D7_0311100		pre-mRNA splicing factor, putative	8.18235e-10	8.44729e-06	7.57831	6.70146	-0.876841	2.75004e-14	0.761392	0.458069	-0.303322	2.10082e-05	20.3764	1.79392	-18.5825	3.73879e-15	48	25.7939
PF3D7_0311200		valine--tRNA ligase, putative	5.447e-09	2.99057e-09	6.87577	7.21965	0.343874	2.68418e-12	0.521105	0.486255	-0.0348495	0.210096	20.336	4.01647	-16.3195	7.09181e-18	48	28.0165
PF3D7_0311300		phosphatidylinositol 3- and 4-kinase, putative	3.21723e-09	5.53815e-09	7.60038	7.59005	-0.0103262	0.743192	0.951298	0.729421	-0.221877	0.000144853	42.244	22.0891	-20.1549	4.11066e-19	48	46.0891
PF3D7_0311400	PKRP	kinase-related protein PKRP, putative	1.81583e-08	5.42371e-08	6.61276	6.84185	0.229083	3.25851e-08	0.536308	0.40561	-0.130698	0.00086561	6.57648	38.4214	-16.155	3.45011e-15	48	14.4214
PF3D7_0311500		conserved protein, unknown function	1.43619e-08	0.0397956	5.90916	6.2066	0.297436	5.51196e-05	0.391535	0.191816	-0.199719	0.0196125	11.9805	26.4534	14.4729	1.52904e-05	48	2.45341
PF3D7_0311600	OST1	dolichyl-diphosphooligosaccharide--protein glycosyltransferase subunit OST1, putative	3.04469e-07	0.000926851	5.28859	5.56941	0.280827	1.25928e-08	0.247138	0.164858	-0.08228	0.0379334	40.576	13.7971	21.2211	2.52085e-10	48	37.7971
PF3D7_0311700	PM6	plasmepsin VI	6.66618e-05	4.2724e-09	5.57886	5.86424	0.285385	2.65146e-08	0.235662	0.585324	0.349663	9.33411e-08	35.5986	35.2007	-0.397937	0.707816	48	11.2007
PF3D7_0311800		ATP synthase F0 subunit d-like protein, putative	4.39504e-08	4.09426e-07	5.83865	6.42624	0.587588	2.58089e-13	0.649626	0.250158	-0.399468	1.34127e-08	36.2561	21.3471	-14.909	8.42989e-12	48	45.3471
PF3D7_0311900		heptatricopeptide repeat-containing protein, putative	7.72358e-07	4.61563e-06	4.44761	5.70353	1.25592	4.44207e-15	0.689704	0.373667	-0.316037	8.59217e-05	31.6161	11.3943	-20.2218	2.54798e-12	48	35.3943
PF3D7_0312000		conserved protein, unknown function	0.00147009	5.5049e-08	4.45737	4.56537	0.107999	0.0993367	0.422864	0.348344	-0.0745204	0.416431	25.4664	18.0573	-7.40917	0.000541687	48	42.0573
PF3D7_0312100		E3 ubiquitin-protein ligase	5.08643e-09	3.00717e-08	6.84536	7.27431	0.428946	4.75945e-11	0.665537	0.568557	-0.0969791	0.0196958	34.7913	9.57053	22.7792	3.20904e-18	48	33.5705
PF3D7_0312200		tetratricopeptide repeat protein, putative	3.86073e-06	2.12136e-05	6.85828	6.96584	0.107567	0.00158415	0.127565	0.354248	0.226683	3.77007e-05	38.5247	0.452477	9.92776	6.49699e-05	48	24.4525
PF3D7_0312300	RPN12	26S proteasome regulatory subunit RPN12, putative	5.1286e-09	0.253957	5.30126	5.55744	0.256178	0.000826143	0.667247	0.108214	-0.559032	9.90883e-06	36.7227	24.6235	-12.0993	0.0116249	48	0.623464
PF3D7_0312400	GSK3	glycogen synthase kinase 3	7.14748e-09	2.18719e-07	7.19381	6.62658	-0.56723	5.78671e-16	0.449403	0.289839	-0.159565	1.12988e-05	41.7704	25.7642	-16.0062	1.85556e-15	48	1.76417
PF3D7_0312500	MFR3	multidrug-resistant modulator MFR3	2.9816e-05	5.41706e-05	5.91389	5.45776	-0.456137	8.10529e-08	0.476954	0.311018	-0.165936	0.0282372	18.8874	38.5124	19.625	4.8623e-10	48	14.5124
PF3D7_0312800		60S ribosomal protein L26, putative	3.24012e-09	0.149493	7.77369	5.69711	-2.07658	3.83296e-24	0.761906	0.0133486	-0.748558	1.90261e-14	20.6163	24.5177	3.90136	0.721335	48	0.517661
PF3D7_0312900		hypothetical protein	2.67079e-06	0.000324397	6.4236	6.04966	-0.373947	2.93976e-08	0.36347	0.24489	-0.118581	0.0354817	17.0713	34.106	17.0347	3.11118e-09	48	10.106
PF3D7_0313000		conserved Plasmodium protein, unknown function	0.00190816	9.4798e-09	6.29972	6.20578	-0.0939388	0.0112705	0.180144	0.536825	0.356681	9.62619e-07	39.1386	26.4608	-12.6779	2.84787e-07	48	2.46077
PF3D7_0313100	HRD3	ubiquitin-protein ligase, putative	1.45337e-07	1.01796e-06	7.57271	6.79158	-0.78113	4.52616e-12	0.570507	0.713535	0.143027	0.0376866	28.6927	47.9813	19.2886	9.82523e-15	48	23.9813
PF3D7_0313200		conserved protein, unknown function	0.0055131	1.51147e-09	6.54922	6.32338	-0.225836	0.00046698	0.273395	0.584315	0.31092	0.000596755	21.0901	9.00022	-12.0898	7.90981e-07	48	33.0002
PF3D7_0313300		YGGT family protein, putative	3.42208e-07	9.60936e-05	6.38006	8.34696	1.96689	2.59527e-17	0.962961	0.193998	-0.768963	6.48137e-09	14.9516	41.1057	-21.8459	1.08815e-08	48	17.1057
PF3D7_0313400		conserved Plasmodium protein, unknown function	8.86799e-10	3.04606e-09	7.60227	7.86381	0.261531	2.86682e-11	0.661022	0.305422	-0.3556	6.60544e-11	17.3625	45.6733	-19.6893	2.5935e-18	48	21.6733
PF3D7_0313500	PfG	Ras-like G protein	2.31383e-09	1.62747e-07	6.06909	6.3545	0.285402	4.68783e-10	0.519924	0.403951	-0.115973	0.0014837	19.1004	40.367	21.2666	1.23026e-17	48	16.367
PF3D7_0313600		conserved Plasmodium protein, unknown function	6.08794e-09	7.66438e-07	8.29655	7.76005	-0.536498	1.2453e-13	0.534075	0.377238	-0.156837	0.000338468	26.2942	2.40679	-23.8874	6.35192e-18	48	26.4068
PF3D7_0313700		conserved Plasmodium protein, unknown function	0.0242704	2.76066e-06	5.74895	5.65652	-0.0924309	0.0814219	0.156781	0.481991	0.32521	0.000283939	6.60536	5.1659	-1.43947	0.582043	48	29.1659
PF3D7_0313800		conserved Plasmodium protein, unknown function	7.04142e-07	9.22634e-07	6.82725	6.4868	-0.340445	4.68003e-07	0.206039	0.78067	0.574632	4.26532e-08	31.3529	4.87822	21.5253	5.32056e-10	48	28.8782
PF3D7_0313900		conserved Plasmodium protein, unknown function	9.93832e-08	6.69834e-09	5.86861	6.15636	0.287745	4.64503e-11	0.290493	0.487498	0.197005	8.34434e-07	17.0309	35.4359	18.405	7.20055e-16	48	11.4359
PF3D7_0314000		HSP20-like chaperone, putative	5.65749e-08	4.59452e-06	7.61719	6.43685	-1.18034	2.75141e-15	0.746415	0.445231	-0.301183	6.80407e-05	39.0558	18.5346	-20.5212	2.5893e-14	48	42.5346
PF3D7_0314100		vesicle transport v-SNARE protein, putative	4.72579e-08	5.13491e-07	6.79981	6.6699	-0.129906	0.00125474	0.594095	0.506674	-0.0874211	0.0772625	7.40493	30.9676	23.5627	1.35108e-16	48	6.96761
PF3D7_0314200		conserved Plasmodium protein, unknown function	2.41398e-07	0.000332946	7.2264	6.65039	-0.576005	1.86475e-12	0.428924	0.196759	-0.232165	4.99355e-05	35.2633	21.4813	-13.782	7.21811e-09	48	45.4813
PF3D7_0314300	DER1-2	DER1-like protein	1.43307e-06	6.81912e-08	6.86598	6.76393	-0.102049	0.050469	0.81903	0.387234	-0.431797	1.26828e-05	30.6763	0.18672	17.5104	8.65648e-12	48	24.1867
PF3D7_0314400	PPP6	serine/threonine protein phosphatase 6, putative	2.57679e-05	3.4593e-06	5.24119	5.28415	0.0429627	0.462877	0.51273	0.625699	0.11297	0.184466	21.9817	39.8672	17.8855	1.80183e-11	48	15.8672
PF3D7_0314500		conserved Plasmodium protein, unknown function	8.13522e-08	1.45475e-06	7.50479	7.53958	0.0347893	0.303685	0.637092	0.345814	-0.291279	6.46783e-06	13.3636	38.9725	-22.3911	1.41278e-14	48	14.9725
PF3D7_0314600		conserved protein, unknown function	1.23901e-05	0.000263637	7.9468	7.3124	-0.634404	1.56476e-11	0.256242	0.306589	0.0503469	0.385167	1.32487	24.4373	23.1124	1.92946e-11	48	0.437274
PF3D7_0314700	RNF1	RING finger protein RNF1	5.35228e-06	5.51572e-10	6.05066	6.45527	0.404604	5.16256e-11	0.371099	0.314596	-0.0565029	0.142615	15.4433	5.75812	-9.68514	4.04611e-09	48	29.7581
PF3D7_0314800		conserved Plasmodium protein, unknown function	1.20625e-08	4.41595e-05	7.53578	7.1449	-0.39088	5.15076e-10	0.401581	0.296915	-0.104666	0.0246479	47.6799	15.0165	15.3366	2.64538e-11	48	39.0165
PF3D7_0314900		conserved Plasmodium membrane protein, unknown function	3.5675e-08	5.67141e-07	6.60869	6.65966	0.0509684	0.184897	0.755488	0.484306	-0.271182	5.97454e-05	40.0319	14.3012	22.2693	9.27356e-16	48	38.3012
PF3D7_0315000		zinc finger protein, putative	0.00234805	0.0534047	5.74869	5.30057	-0.448116	3.51032e-08	0.264565	0.0229124	-0.241653	0.00115615	12.6519	36.6209	23.9691	0.153579	48	12.6209
PF3D7_0315100	eIF4E	eukaryotic translation initiation factor 4E	0.133139	0.000306479	5.14775	5.19246	0.0447088	0.315289	0.0625006	0.273699	0.211199	0.00242671	39.3845	38.4164	-0.968112	0.864379	48	14.4164
PF3D7_0315200	CTRP	circumsporozoite- and TRAP-related protein	6.32481e-07	4.01369e-08	4.17916	5.90621	1.72705	9.0438e-22	0.395653	0.288048	-0.107605	0.00371324	38.725	7.99708	17.2721	2.05591e-13	48	31.9971
PF3D7_0315300		conserved Plasmodium protein, unknown function	1.27286e-08	8.03506e-09	6.65901	7.1565	0.497494	1.00912e-14	0.399011	0.514871	0.115859	0.000578821	20.2829	2.82222	-17.4607	1.74248e-17	48	26.8222
PF3D7_0315400		conserved Plasmodium protein, unknown function	2.07089e-07	6.48955e-06	8.03904	6.79873	-1.24031	1.14888e-14	0.654068	0.500794	-0.153275	0.0267969	35.0079	13.8249	-21.183	1.43072e-13	48	37.8249
PF3D7_0315500		ribosomal protein L47, mitochondrial, putative	1.13902e-05	2.1718e-05	5.61614	6.14491	0.528768	1.01001e-15	0.126154	0.167428	0.0412736	0.0936456	32.7111	37.8093	5.09818	0.00154858	48	13.8093
PF3D7_0315600		zinc finger protein, putative	0.0193474	1.04546e-08	5.82611	6.6403	0.814192	2.00066e-14	0.128732	0.34393	0.215197	0.000264326	45.0742	43.9875	-1.08677	0.583144	48	19.9875
PF3D7_0315700		conserved Plasmodium membrane protein, unknown function	0.00021386	0.0146734	5.59481	6.59342	0.998607	1.2854e-12	0.337167	0.14845	-0.188718	0.018559	11.1449	0.132295	-11.0127	0.0010633	48	24.1323
PF3D7_0315800		zinc finger protein, putative	0.015378	0.000144521	5.40657	5.83945	0.43288	0.000306601	0.255103	0.703751	0.448647	0.00379895	33.185	4.1841	18.9992	1.44358e-05	48	28.1841
PF3D7_0315900		conserved Plasmodium protein, unknown function	2.29426e-08	0.0759421	6.04004	6.07009	0.0300497	0.619329	0.623555	0.168939	-0.454616	9.10064e-05	46.4306	23.0335	-23.397	1.44418e-07	48	47.0335
PF3D7_0316000	MA	microneme associated antigen	5.71253e-08	1.06492e-08	7.11479	7.68708	0.572289	2.16113e-11	0.872747	0.508814	-0.363933	2.19717e-06	5.13843	27.2574	22.1189	5.48703e-17	48	3.25737
PF3D7_0316100		ribosomal protein L27, mitochondrial, putative	9.11845e-05	1.83922e-06	6.93802	6.85267	-0.0853435	0.00845849	0.265721	0.230493	-0.035228	0.410197	43.917	23.1892	-20.7279	8.94021e-12	48	47.1892
PF3D7_0316200		conserved Plasmodium protein, unknown function	4.99932e-09	4.14596e-05	7.74883	7.22977	-0.519053	3.54916e-10	0.724917	0.359195	-0.365723	3.25401e-06	39.8156	15.2531	23.4374	3.07129e-14	48	39.2531
PF3D7_0316300	PPase	inorganic pyrophosphatase, putative	2.77394e-07	1.69863e-08	8.64008	6.71236	-1.92772	4.17301e-17	1.0711	0.220674	-0.850422	2.71516e-09	38.7161	23.6163	-15.0998	1.50585e-07	48	47.6163
PF3D7_0316400		CS domain-containing protein, putative	8.96408e-10	2.08122e-08	7.56084	7.37638	-0.184464	2.26634e-07	0.540606	0.574166	0.0335604	0.29389	30.613	2.6317	20.0187	8.37221e-19	48	26.6317
PF3D7_0316500	NUF2	kinetochore protein NUF2, putative	6.92323e-08	7.04404e-05	6.65537	5.86444	-0.790926	3.23347e-10	1.05915	0.441332	-0.617816	1.15975e-06	39.8211	19.4432	-20.378	2.22935e-12	48	43.4432
PF3D7_0316600	FNT	formate-nitrite transporter	0.000171955	0.418545	8.47966	7.29547	-1.18418	6.54042e-15	0.324462	0.0277229	-0.296739	0.000123205	15.7508	15.5103	-0.240548	0.984567	48	39.5103
PF3D7_0316700	YOP1	protein YOP1, putative	9.16621e-07	0.00114888	5.96575	4.80239	-1.16336	4.02907e-15	0.722279	0.0956272	-0.626652	7.18031e-09	41.258	16.2281	22.9701	4.17184e-06	48	40.2281
PF3D7_0316800		40S ribosomal protein S15A, putative	0.000160037	5.53046e-08	7.0583	5.98009	-1.07821	6.3097e-17	0.258026	0.277053	0.0190266	0.644813	18.8355	37.5026	18.6671	4.30559e-11	48	13.5026
PF3D7_0316900		E3 ubiquitin-protein ligase, putative	2.70216e-10	2.56716e-07	7.83856	6.58769	-1.25087	2.41132e-20	0.736638	0.35692	-0.379719	9.11817e-10	45.3512	28.8078	-16.5434	1.95188e-16	48	4.80776
PF3D7_0317000		proteasome subunit alpha type-3, putative	1.91262e-07	0.151168	6.56314	6.64309	0.0799533	0.101968	0.458586	0.0916127	-0.366973	2.98519e-05	32.2722	30.9978	-1.27437	0.752444	48	6.99784
PF3D7_0317100	B9	6-cysteine protein	0.000655012	1.85154e-06	4.79642	6.20557	1.40914	6.17929e-14	0.424486	0.439059	0.014573	0.866654	1.58599	5.97204	4.38605	0.00778829	48	29.972
PF3D7_0317200	CRK4	cdc2-related protein kinase 4	1.25274e-08	2.72845e-09	7.74297	7.07574	-0.667228	3.76674e-11	1.28534	0.479187	-0.806153	2.07562e-10	39.2105	12.2205	21.01	5.68825e-15	48	36.2205
PF3D7_0317300		conserved Plasmodium protein, unknown function	1.21758e-06	4.74635e-05	8.36752	7.53707	-0.830451	2.10128e-15	0.304237	0.258494	-0.0457433	0.271479	42.1712	19.8612	-22.31	5.14333e-13	48	43.8612
PF3D7_0317400		DNA replication complex GINS protein, putative	0.000987257	6.10927e-10	4.83221	5.2067	0.374483	2.17156e-05	0.42944	0.263202	-0.166238	0.0752867	37.5982	30.104	-7.49419	0.00342203	48	6.10404
PF3D7_0317500	EG5	kinesin-5	1.67931e-05	0.00186156	6.90726	7.06097	0.15371	0.00812663	0.281659	0.308259	0.0266007	0.722354	5.72213	21.6593	15.9372	1.8235e-07	48	45.6593
PF3D7_0317600	RPS11	40S ribosomal protein S11, putative	1.89459e-09	5.16499e-06	7.57008	6.20005	-1.37003	1.61844e-14	0.995507	0.745814	-0.249693	0.00534876	21.7795	45.7092	23.9297	6.11676e-17	48	21.7092
PF3D7_0317700		CPSF (cleavage and polyadenylation specific factor), subunit A, putative	4.21379e-11	1.60458e-06	7.26883	6.8227	-0.446131	6.74598e-11	0.451082	0.529906	0.0788244	0.086028	19.6034	46.5621	-21.0413	3.5903e-16	48	22.5621
PF3D7_0317800		26S proteasome non-ATPase regulatory subunit 9, putative	2.7667e-07	6.82736e-05	6.24478	5.86637	-0.378407	2.65858e-07	0.568688	0.398811	-0.169877	0.0184599	21.9719	5.5731	-16.3988	2.9968e-11	48	29.5731
PF3D7_0317900		conserved protein, unknown function	0.000495703	0.00126843	4.97269	6.15855	1.18586	6.13218e-10	0.491811	0.448095	-0.0437151	0.735735	34.9164	44.1923	9.27599	0.000455322	48	20.1923
PF3D7_0318000		conserved Plasmodium protein, unknown function	4.90201e-07	0.000296153	5.62553	6.65299	1.02746	5.64135e-13	0.525529	0.344564	-0.180964	0.0164696	15.8418	37.2301	21.3883	4.159e-11	48	13.2301
PF3D7_0318100	STOML	stomatin-like protein, putative	0.0442801	2.94158e-07	5.41962	6.37894	0.95932	1.12641e-11	0.155505	0.674186	0.518681	6.69987e-06	15.4926	4.54961	-10.943	0.00175263	48	28.5496
PF3D7_0318200	RPB1	DNA-directed RNA polymerase II subunit RPB1	4.39679e-11	1.75583e-12	6.71635	6.30525	-0.411101	4.59222e-16	0.787017	0.542399	-0.244617	4.84155e-10	28.1727	47.8239	19.6512	1.84064e-23	48	23.8239
PF3D7_0318300		conserved Plasmodium protein, unknown function	1.38552e-05	3.44917e-06	7.16116	7.08264	-0.0785246	0.126028	0.569378	0.364053	-0.205324	0.00967931	30.7435	2.09099	19.3475	1.94264e-11	48	26.091
PF3D7_0318400		coiled-coil domain-containing protein CCDC148/CCDC112, putative	1.60375e-06	0.000472632	6.44896	6.93442	0.485457	3.06369e-07	0.461969	0.41272	-0.049249	0.551676	15.7244	42.2558	-21.4686	9.73465e-11	48	18.2558
PF3D7_0318500		conserved Plasmodium protein, unknown function	1.41084e-10	7.52765e-09	6.36653	6.9906	0.624064	2.21736e-16	1.015	0.20262	-0.812382	1.18618e-15	42.6832	21.4369	-21.2463	8.09618e-16	48	45.4369
PF3D7_0318600		cleavage and polyadenylation specificity factor, putative	9.17988e-09	3.88251e-05	6.33845	6.39904	0.0605953	0.0594898	0.494104	0.282429	-0.211675	8.29666e-05	8.66366	35.2778	-21.3859	2.17335e-13	48	11.2778
PF3D7_0318700		conserved Plasmodium protein, unknown function	1.08547e-07	0.00196247	6.97593	6.95436	-0.0215696	0.533073	0.434637	0.191707	-0.24293	0.000121643	8.86953	0.738362	-8.13117	3.15315e-05	48	24.7384
PF3D7_0318800		triosephosphate isomerase, putative	1.48004e-07	8.71401e-07	6.0634	6.44834	0.384936	2.56981e-09	0.516376	0.4299	-0.0864761	0.06744	8.89568	36.1844	-20.7113	1.2975e-14	48	12.1844
PF3D7_0318900		conserved protein, unknown function	3.91452e-08	9.60501e-05	8.77562	7.48805	-1.28757	1.51737e-18	0.238544	0.254271	0.0157276	0.686245	29.497	9.79327	-19.7037	2.7686e-11	48	33.7933
PF3D7_0319000	ATPase7	P4-type ATPase ATP7, putative	2.80522e-09	2.62028e-07	6.66983	6.89696	0.22713	2.81163e-05	1.26686	0.454135	-0.812725	6.6262e-11	38.652	15.6731	-22.9789	6.86251e-16	48	39.6731
PF3D7_0319100	RBX1	E3 ubiquitin-protein ligase RBX1, putative	2.21618e-09	3.0543e-09	6.32313	7.25939	0.936262	7.25539e-20	0.58351	0.277606	-0.305904	3.6949e-10	14.4867	31.573	17.0863	3.57396e-16	48	7.57301
PF3D7_0319200	CCR4-4	CCR4 domain-containing protein 4, putative	2.70707e-08	1.10089e-08	7.1199	7.14746	0.0275645	0.476323	0.965843	0.751184	-0.214659	0.00142403	22.3194	1.78035	-20.539	3.71869e-18	48	25.7803
PF3D7_0319300		ubiquitin-conjugating enzyme E2, putative	2.71137e-08	9.78077e-06	6.04932	6.31486	0.265545	0.000282395	1.11025	0.629104	-0.481151	2.78689e-05	20.8124	4.88878	-15.9236	7.90877e-13	48	28.8888
PF3D7_0319400		kinesin-8X	1.2687e-07	1.37536e-09	6.94352	6.70397	-0.239549	2.22458e-09	0.412456	0.470452	0.0579962	0.0596743	31.0398	3.57077	20.531	9.23409e-18	48	27.5708
PF3D7_0319500		RNA-binding protein, putative	1.35628e-14	0.000183878	6.89481	6.27004	-0.624765	5.03329e-12	0.821594	0.317325	-0.504269	2.66808e-08	24.7041	6.30394	-18.4002	6.32076e-13	48	30.3039
PF3D7_0319600	EF-1delta	elongation factor 1-delta, putative	1.72267e-11	0.00975078	5.93412	5.28068	-0.653448	1.0896e-11	0.577413	0.18478	-0.392632	3.06428e-06	22.3295	3.41039	-18.9192	2.71464e-09	48	27.4104
PF3D7_0319700	ABCI3	ABC transporter I family member 1, putative	1.81637e-05	6.0397e-09	7.47053	7.21444	-0.256091	0.000379508	0.672144	0.482972	-0.189172	0.0257943	11.0513	37.7255	-21.3258	3.67514e-12	48	13.7255
PF3D7_0319800		conserved Plasmodium protein, unknown function	1.01617e-08	2.89928e-05	6.28116	6.56469	0.283528	2.16953e-08	0.549422	0.256228	-0.293194	8.92201e-07	14.994	39.1237	-23.8703	2.68148e-14	48	15.1237
PF3D7_0319900		conserved protein, unknown function	1.1362e-05	3.59429e-05	6.6846	7.02761	0.343008	1.3743e-05	0.634816	0.358995	-0.275821	0.00297424	18.9093	41.2523	22.343	2.11097e-11	48	17.2523
PF3D7_0320000	I2	protein phosphatase inhibitor 2	1.69855e-07	4.42735e-08	6.91039	6.5679	-0.342489	1.16598e-09	0.476092	0.533072	0.05698	0.166332	29.7905	4.26772	22.4772	3.33831e-17	48	28.2677
PF3D7_0320100	SEC22	protein transport protein SEC22	1.06626e-07	3.26517e-05	6.89427	6.53344	-0.360831	9.80905e-10	0.556556	0.224617	-0.331939	5.46103e-07	20.004	44.1363	-23.8676	8.41727e-14	48	20.1363
PF3D7_0320200		CPW-WPC family protein	8.00723e-09	4.51299e-11	6.92231	7.83425	0.911936	3.73461e-21	0.470315	0.183115	-0.2872	1.13283e-10	20.7047	0.890318	-19.8144	1.67694e-16	48	24.8903
PF3D7_0320300	CCT5	T-complex protein 1 subunit epsilon	7.10992e-09	0.000865691	5.95987	6.16172	0.201851	0.00219303	0.84056	0.354132	-0.486428	1.33249e-05	24.8113	38.6283	13.817	1.60783e-08	48	14.6283
PF3D7_0320400	Cap380	oocyst capsule protein Cap380	1.31979e-07	2.05456e-06	4.08462	6.08194	1.99732	5.1732e-21	0.436989	0.395886	-0.0411033	0.336852	40.8659	7.60408	14.7382	2.88857e-12	48	31.6041
PF3D7_0320500	Nico	nicotinamidase, putative	1.32274e-06	0.00122183	6.90081	6.32162	-0.57919	2.69729e-12	0.33429	0.179271	-0.15502	0.00319779	41.5296	23.53	-17.9995	1.1506e-09	48	47.53
PF3D7_0320600		conserved protein, unknown function	9.41231e-08	0.00034596	6.33986	5.70529	-0.634569	5.23664e-11	0.772598	0.222658	-0.549939	4.85803e-08	38.1436	42.5508	4.40725	0.00844155	48	18.5508
PF3D7_0320700	SPC25	signal peptidase complex subunit 2	5.64751e-09	5.65332e-09	7.64717	6.65475	-0.992419	3.06537e-18	0.627705	0.451599	-0.176106	2.43403e-05	38.7432	14.0771	23.334	8.43214e-19	48	38.0771
PF3D7_0320800	DOZI	ATP-dependent RNA helicase DDX6	3.90498e-05	2.77929e-05	6.87142	6.46766	-0.403761	3.13778e-07	0.226098	0.533605	0.307507	0.00041958	20.823	17.8349	-2.98811	0.101979	48	41.8349
PF3D7_0320900	H2A.Z	histone H2A.Z	9.08415e-11	6.95226e-05	7.29878	5.65556	-1.64322	1.10646e-22	0.715103	0.171036	-0.544067	1.64984e-12	44.5941	20.7044	-23.8897	5.54063e-15	48	44.7044
PF3D7_0321000		conserved protein, unknown function	1.35833e-05	3.2658e-06	8.72612	7.5574	-1.16872	8.29242e-15	0.18283	0.667024	0.484194	8.87457e-07	23.3399	4.99903	-18.3409	1.76118e-08	48	28.999
PF3D7_0321100		conserved Plasmodium protein, unknown function	3.37531e-08	7.73105e-09	8.09878	7.80424	-0.294541	5.05638e-07	0.959475	0.592551	-0.366923	3.6206e-06	42.7999	23.7899	-19.01	1.08323e-16	48	47.7899
PF3D7_0321200	ALG7	UDP-N-acetylglucosamine--dolichyl-phosphate N-acetylglucosaminephosphotransferase, putative	0.000393394	4.28382e-06	6.15645	6.48152	0.325065	3.35728e-05	0.424721	0.428333	0.00361266	0.965254	2.84394	40.7572	-10.0868	2.77392e-06	48	16.7572
PF3D7_0321300		conserved Plasmodium protein, unknown function	1.79045e-07	2.17118e-07	7.51444	6.92233	-0.592105	6.14727e-18	0.220043	0.236896	0.0168538	0.40656	7.14333	26.7345	19.5911	1.54392e-15	48	2.73447
PF3D7_0321400	pPK1	pseudo protein kinase 1, putative	1.42984e-06	5.63693e-06	5.7765	5.62494	-0.15156	0.00934774	0.620174	0.614266	-0.00590858	0.939048	47.7242	23.0807	23.3565	7.20013e-15	48	47.0807
PF3D7_0321500		peptidase, putative	6.99199e-09	2.21147e-06	5.08518	6.11365	1.02847	1.81233e-17	0.668359	0.274039	-0.394319	5.97679e-09	36.5302	17.7957	-18.7345	5.78311e-14	48	41.7957
PF3D7_0321600	DDX42	ATP-dependent RNA helicase DDX42, putative	1.72609e-08	3.11781e-05	6.97402	6.68907	-0.28495	5.84631e-07	0.566221	0.38684	-0.179382	0.00363802	25.7775	2.24875	-23.5287	3.334e-15	48	26.2488
PF3D7_0321700		conserved Plasmodium protein, unknown function	7.27345e-07	2.49796e-07	7.94121	7.36847	-0.572746	5.65506e-19	0.16904	0.156585	-0.0124551	0.441216	33.9412	7.38816	21.447	7.81516e-15	48	31.3882
PF3D7_0321800		WD repeat-containing protein, putative	6.25023e-07	2.64891e-06	7.66446	7.14579	-0.518671	3.78945e-12	0.525406	0.123528	-0.401877	1.75068e-08	39.166	15.9889	-23.1771	1.07772e-09	48	39.9889
PF3D7_0321900	CARL	cyclic amine resistance locus protein	3.88509e-06	1.29715e-05	7.41602	6.7586	-0.65742	1.07881e-10	0.497433	0.386941	-0.110492	0.0876763	37.904	9.40522	19.5012	1.49119e-11	48	33.4052
PF3D7_0322000	CYP19A	peptidyl-prolyl cis-trans isomerase	4.58753e-13	0.000245575	8.10808	5.99987	-2.10821	4.32198e-25	0.917732	0.143192	-0.774541	1.52441e-15	23.8689	28.4377	4.5688	0.000149951	48	4.43766
PF3D7_0322100	Prt1	mRNA-capping enzyme subunit beta	5.04585e-09	1.11943e-05	6.65788	6.53187	-0.126013	0.0150238	0.903994	0.565384	-0.33861	0.000131808	19.8155	47.8489	-19.9666	4.27996e-15	48	23.8489
PF3D7_0322200		conserved protein, unknown function	2.8869e-06	1.36034e-08	7.00428	7.20476	0.200479	8.064e-08	0.31933	0.237008	-0.0823213	0.0133796	14.8267	39.5176	-23.3091	1.66809e-14	48	15.5176
PF3D7_0322300	DGAT	diacylglycerol O-acyltransferase	6.56446e-08	1.62589e-05	7.53892	6.60317	-0.935746	7.80483e-13	0.852524	0.422206	-0.430318	5.6852e-06	35.5432	3.0673	15.5241	1.19428e-11	48	27.0673
PF3D7_0322400		regulator of initiation factor 2 (eIF2)	3.12249e-09	1.80183e-09	7.68689	8.55119	0.864298	4.37236e-17	0.843206	0.304311	-0.538895	1.87071e-11	17.2886	45.0867	-20.2019	2.15032e-16	48	21.0867
PF3D7_0322500	IscA2	iron-sulfur assembly protein, putative	0.000390758	1.5093e-06	7.02774	7.01883	-0.00890999	0.722827	0.190785	0.203055	0.0122702	0.740532	46.8711	45.6107	-1.26047	0.34469	48	21.6107
PF3D7_0322600		conserved Plasmodium protein, unknown function	1.12868e-09	7.72836e-07	5.58529	6.72905	1.14377	2.5933e-19	0.559043	0.361767	-0.197276	1.17286e-05	18.0446	45.8264	-20.2182	4.3013e-17	48	21.8264
PF3D7_0322700		conserved Plasmodium protein, unknown function	3.22483e-08	7.4208e-11	6.80983	7.07121	0.261382	9.85002e-10	0.517241	0.611264	0.0940225	0.00549398	14.7664	2.50352	-12.2629	1.3579e-15	48	26.5035
PF3D7_0322800		conserved Plasmodium protein, unknown function	2.22028e-08	2.42161e-05	5.40476	6.03702	0.632252	1.44877e-08	1.20681	0.530627	-0.676179	4.21776e-07	14.4344	31.6542	17.2198	6.20581e-12	48	7.65421
PF3D7_0322900	RPS3A	40S ribosomal protein S3A, putative	1.18039e-07	1.98234e-05	8.47642	7.05184	-1.42458	3.60095e-14	1.30988	0.330631	-0.97925	3.17878e-09	19.8397	45.5957	-22.244	1.3012e-11	48	21.5957
PF3D7_0323000	TMA7	translation machinery-associated protein 7, putative	7.41146e-06	7.2197e-06	6.80749	6.42208	-0.385406	1.5065e-08	0.380195	0.375626	-0.00456922	0.931641	20.3172	40.4263	20.1091	1.90321e-12	48	16.4263
PF3D7_0323100		conserved Plasmodium protein, unknown function	1.89835e-08	1.20035e-09	7.17527	6.70057	-0.474706	1.17159e-14	0.368134	0.630469	0.262335	2.65836e-08	27.6651	2.16502	22.4999	1.49268e-19	48	26.165
PF3D7_0323200		conserved Plasmodium protein, unknown function	1.21847e-05	1.94194e-05	6.77161	7.37427	0.602656	1.13551e-10	0.404063	0.37743	-0.0266331	0.662338	28.9974	45.5087	16.5114	8.78384e-11	48	21.5087
PF3D7_0323300		conserved protein, unknown function	1.07004e-06	3.76458e-09	4.50151	6.09719	1.59568	1.7643e-17	0.643877	0.614514	-0.0293631	0.592604	38.7443	11.8656	21.1213	2.12444e-15	48	35.8656
PF3D7_0323400	RIPR	Rh5 interacting protein	2.2132e-11	5.90544e-08	6.21724	6.79666	0.579418	2.1115e-12	1.30152	0.700849	-0.600674	3.68517e-10	44.2746	26.8519	-17.4227	1.06515e-18	48	2.85186
PF3D7_0323500	SMN	survival motor neuron-like protein	2.96813e-10	5.07439e-10	7.46619	6.80204	-0.664149	6.85371e-21	0.38808	0.372585	-0.0154952	0.31511	47.1617	21.8786	22.7168	1.66902e-22	48	45.8786
PF3D7_0323600		BSD domain-containing protein, putative	7.81527e-09	5.48508e-10	5.38127	6.558	1.17673	9.00834e-19	0.799075	0.453568	-0.345507	3.21292e-08	19.2804	4.92933	-14.3511	1.08184e-15	48	28.9293
PF3D7_0323700	SART1	U4/U6.U5 tri-snRNP-associated protein 1, putative	7.24164e-09	2.3484e-05	8.11525	7.55584	-0.559412	1.09373e-13	0.556067	0.208048	-0.348019	1.14461e-08	13.3593	36.7106	23.3512	8.51503e-14	48	12.7106
PF3D7_0323800		conserved Plasmodium protein, unknown function	0.000182255	3.32354e-07	5.4381	6.04399	0.605893	4.42306e-09	0.47272	0.315227	-0.157492	0.0574323	17.7004	1.14568	-16.5548	6.89642e-09	48	25.1457
PF3D7_0324000	EPF1	exported protein family 1	5.06334e-07	3.71922e-06	3.8945	6.87569	2.98119	7.70442e-22	0.648563	0.318674	-0.329888	1.24696e-05	35.6116	12.023	-23.5886	3.68635e-13	48	36.023
PF3D7_0324100	MC-2TM	Pfmc-2TM Maurer's cleft two transmembrane protein	5.78711e-10	5.1412e-07	5.08311	5.14199	0.0588728	0.0480355	0.750628	0.471786	-0.278842	2.83113e-06	21.6049	41.9219	20.3169	2.66617e-17	48	17.9219
PF3D7_0324200	EPF3	exported protein family 3	1.09373e-09	7.11688e-10	8.56358	9.44236	0.878787	1.55933e-18	0.753313	0.388795	-0.364519	3.73745e-10	16.9758	46.3318	-18.644	1.74939e-18	48	22.3318
PF3D7_0324300	EPF4	exported protein family 4	0.000402444	0.000197644	4.39303	3.47014	-0.922896	3.151e-14	0.248128	0.205188	-0.0429397	0.430109	44.4163	30.3034	-14.1129	5.87725e-07	48	6.30344
PF3D7_0401100		Plasmodium exported protein, unknown function, fragment	4.05197e-07	8.30384e-09	4.24206	5.10466	0.862598	1.13532e-25	0.135763	0.0527393	-0.0830234	1.3461e-07	42.346	6.33638	11.9903	3.09378e-09	48	30.3364
PF3D7_0401700		Plasmodium exported protein, unknown function, pseudogene	1.30759e-11	7.08815e-08	7.4176	7.41855	0.000949493	0.975073	0.74696	0.780287	0.0333272	0.458664	20.902	45.7769	-23.1251	6.92453e-20	48	21.7769
PF3D7_0401800	PfD80	Plasmodium exported protein (PHISTb), unknown function	4.96313e-06	1.16328e-05	7.23055	6.2494	-0.98115	4.38611e-13	0.573279	0.346214	-0.227065	0.00334563	11.9223	24.2438	12.3214	1.39732e-08	48	0.243764
PF3D7_0401900	ACS6	acyl-CoA synthetase	9.04107e-09	7.36506e-08	6.81257	7.18428	0.371708	4.90736e-12	0.486647	0.392687	-0.0939603	0.0054089	4.92095	31.1195	-21.8015	8.24675e-18	48	7.11947
PF3D7_0402000		Plasmodium exported protein (PHISTa), unknown function	8.5983e-09	3.68202e-05	9.3635	7.72788	-1.63562	6.94952e-17	1.33126	0.272422	-1.05883	1.75347e-11	19.2057	43.54	-23.6658	2.1894e-12	48	19.54
PF3D7_0402100		Plasmodium exported protein (PHISTb), unknown function	4.56372e-09	1.00962e-08	7.60563	6.79244	-0.813198	2.90171e-13	1.34432	0.528718	-0.815599	8.98178e-11	0.0998413	28.742	-19.3579	2.57827e-16	48	4.74198
PF3D7_0402200	SURF4.1	surface-associated interspersed protein 4.1 (SURFIN 4.1), pseudogene	1.50968e-13	2.32102e-11	7.74724	7.0863	-0.660941	2.57408e-20	1.26041	0.486764	-0.773645	1.05126e-18	46.9115	25.9074	-21.0042	4.77105e-25	48	1.90736
PF3D7_0402300	RH1	reticulocyte binding protein homologue 1	2.82105e-14	7.17726e-09	9.02696	7.82236	-1.2046	6.77156e-20	1.4089	0.721783	-0.687114	2.31182e-13	47.7481	25.7053	-22.0427	3.23626e-23	48	1.70534
PF3D7_0402400	GEXP18	Plasmodium exported protein, unknown function	5.63531e-06	9.22935e-05	8.65476	8.54266	-0.112096	0.000927984	0.148205	0.256801	0.108596	0.0112409	10.2669	31.2985	21.0316	1.41768e-09	48	7.29854
PF3D7_0402900		probable protein, unknown function	2.26268e-06	0.00208298	4.92977	5.14433	0.214563	4.9222e-08	0.266135	0.10214	-0.163995	0.000100794	43.6729	17.9226	22.2498	1.22974e-09	48	41.9226
PF3D7_0403100		regulator of chromosome condensation, putative	8.49826e-06	0.0316716	5.73229	6.04896	0.316669	1.08542e-05	0.23343	0.181011	-0.052419	0.474149	39.3092	21.5162	-17.793	5.11318e-06	48	45.5162
PF3D7_0403200		pre-mRNA splicing factor, putative	6.68888e-07	9.81705e-09	8.87315	8.10102	-0.772135	5.9793e-16	0.453025	0.152067	-0.300958	1.53094e-07	15.45	45.042	-18.408	8.72478e-11	48	21.042
PF3D7_0403300		conserved Plasmodium protein, unknown function	0.000661672	3.34976e-07	4.92734	4.47584	-0.451508	7.50666e-10	0.250018	0.348849	0.0988312	0.0743423	25.8994	45.9429	20.0435	3.19715e-11	48	21.9429
PF3D7_0403400		conserved Plasmodium protein, unknown function	2.98072e-07	0.000293778	7.1295	7.05588	-0.073616	0.0296052	0.572036	0.149425	-0.422611	5.80686e-08	18.5218	45.6219	-20.8999	4.30173e-10	48	21.6219
PF3D7_0403500		ubiquitin specific protease, putative	0.000111862	0.00220974	5.89192	5.84459	-0.0473257	0.634194	0.896988	0.170767	-0.726221	5.07365e-05	39.6484	13.234	21.5856	0.000269076	48	37.234
PF3D7_0403600		conserved Plasmodium protein, unknown function	4.08947e-08	2.49233e-06	6.42891	6.7512	0.322292	4.25151e-08	0.874252	0.136328	-0.737924	4.11812e-11	38.1114	23.9464	-14.165	6.56978e-07	48	47.9464
PF3D7_0403700	CLF1	pre-mRNA-splicing factor CLF1, putative	2.73145e-09	7.09492e-08	6.59164	6.26565	-0.325994	1.55511e-11	0.560212	0.371592	-0.18862	5.13589e-06	28.1557	4.91196	-23.2437	7.24151e-19	48	28.912
PF3D7_0403800		alpha/beta hydrolase, putative	4.40718e-11	2.45172e-07	7.29589	6.07742	-1.21847	1.0343e-17	0.972992	0.603511	-0.369481	2.34823e-07	46.3524	26.7543	-19.5982	1.58416e-18	48	2.75426
PF3D7_0403900	SET8	SET domain protein, putative	6.34654e-12	5.0202e-12	7.10813	6.44034	-0.667793	4.24799e-17	1.03098	1.20575	0.174762	4.57825e-06	44.7559	22.1535	-22.6024	5.49735e-26	48	46.1535
PF3D7_0404000		conserved Plasmodium protein, unknown function	1.65421e-13	4.62175e-10	7.59263	6.91865	-0.673979	9.39357e-20	0.90897	0.524634	-0.384336	2.82221e-13	1.10785	20.4353	19.3274	1.06466e-23	48	44.4353
PF3D7_0404100	ApiAP2	AP2 domain transcription factor AP2-SP2, putative	4.67672e-08	5.62631e-08	6.37005	6.56178	0.191732	3.71606e-08	0.424329	0.288872	-0.135457	9.81004e-05	12.0079	34.6429	22.635	1.89922e-16	48	10.6429
PF3D7_0404200		conserved Plasmodium protein, unknown function	1.89388e-06	1.83753e-06	4.88747	4.44054	-0.446925	5.33509e-10	0.441427	0.355309	-0.0861178	0.0811231	16.2358	12.3317	-3.90409	0.00100607	48	36.3317
PF3D7_0404300		conserved Plasmodium protein, unknown function	2.07385e-09	1.54985e-09	8.81985	7.63884	-1.18101	2.37569e-20	0.722601	0.436822	-0.285778	2.82453e-08	22.498	2.6533	-19.8447	2.73731e-19	48	26.6533
PF3D7_0404400	P36	6-cysteine protein P36	0.0139405	0.000377057	6.96653	6.78547	-0.181058	0.0080552	0.19195	0.318135	0.126185	0.143899	12.5491	30.7475	18.1985	1.05714e-05	48	6.74755
PF3D7_0404500	P52	6-cysteine protein P52	0.0399103	0.000495833	5.22191	5.71074	0.488828	8.95879e-05	0.310738	0.256896	-0.0538424	0.699439	5.44779	47.647	-5.8008	0.118347	48	23.647
PF3D7_0404600		conserved Plasmodium membrane protein, unknown function	9.91467e-07	5.67771e-08	6.83767	6.47607	-0.3616	7.04573e-07	0.762848	0.452289	-0.31056	0.000145034	13.0077	40.1652	-20.8426	1.65882e-13	48	16.1652
PF3D7_0404700	DPAP3	dipeptidyl aminopeptidase 3	5.05631e-10	3.01306e-08	8.2356	7.11104	-1.12456	1.08892e-16	1.39063	0.461536	-0.929095	8.17604e-13	43.6731	22.451	-21.222	1.51949e-17	48	46.451
PF3D7_0404800		sporozoite-specific protein S10, putative	1.09678e-09	5.59791e-08	6.6269	6.68891	0.0620034	0.0201162	0.901406	0.392608	-0.508797	1.33215e-10	44.2033	22.4923	-21.711	3.30736e-18	48	46.4923
PF3D7_0404900	P41	6-cysteine protein P41	1.30057e-09	1.73214e-10	7.72823	7.78237	0.0541347	0.088363	1.22337	0.656837	-0.566532	5.72772e-10	42.9535	21.388	-21.5655	7.2099e-20	48	45.388
PF3D7_0405000	DDX51	ATP-dependent RNA helicase DDX51, putative	0.000953492	2.25484e-06	6.94011	6.6767	-0.263411	1.36384e-06	0.156873	0.446813	0.289941	1.89531e-05	11.0524	41.0699	-17.9826	5.9842e-08	48	17.0699
PF3D7_0405100	SEC24B	protein transport protein Sec24B, putative	1.33564e-08	0.836274	5.35552	5.57357	0.218047	1.74549e-06	0.687248	0.00608025	-0.681168	1.80723e-11	39.3436	41.2075	1.86399	0.961336	48	17.2075
PF3D7_0405200	MAg-1	ag-1 blood stage membrane protein homologue	1.18967e-10	1.20721e-08	7.9572	6.68523	-1.27198	3.27762e-20	0.97012	0.480059	-0.490061	3.56918e-11	43.5693	21.122	-22.4473	2.08828e-20	48	45.122
PF3D7_0405300	LISP2	liver specific protein 2, putative	2.1606e-12	9.08576e-08	6.57932	7.31908	0.739759	2.84843e-18	0.351113	0.429787	0.0786739	0.00512112	21.702	46.7733	-22.9287	2.88897e-19	48	22.7733
PF3D7_0405400	PRPF8	pre-mRNA-processing-splicing factor 8, putative	7.43731e-12	2.56973e-05	6.56906	6.4415	-0.127558	9.59946e-05	0.76952	0.292451	-0.477069	5.61632e-10	26.5077	45.6094	19.1016	3.24262e-15	48	21.6094
PF3D7_0405500		conserved Plasmodium protein, unknown function	1.0089e-05	3.37237e-06	5.06512	6.34993	1.28481	1.5598e-14	0.644071	0.301133	-0.342938	0.000141832	3.18716	12.0108	8.82367	1.32336e-05	48	36.0108
PF3D7_0405600		TMEM33 domain-containing protein, putative	7.95573e-06	8.85864e-06	6.24969	5.91628	-0.333415	6.0022e-06	0.499443	0.555022	0.0555787	0.46703	25.8972	47.4117	21.5145	2.59456e-13	48	23.4117
PF3D7_0405700		lysine decarboxylase, putative	3.67624e-09	2.72761e-07	4.59662	6.2923	1.69568	1.84131e-22	0.450868	0.357498	-0.0933698	0.00429266	35.6142	7.5162	19.902	1.98042e-16	48	31.5162
PF3D7_0405800		conserved protein, unknown function	0.000119333	1.41785e-06	5.35358	6.01213	0.658549	6.65537e-07	0.714776	0.863325	0.148549	0.246015	24.9585	45.9751	21.0166	2.03194e-12	48	21.9751
PF3D7_0405900	ASP	apical sushi protein	2.19452e-10	2.17768e-09	9.19627	7.90523	-1.29104	5.75071e-18	1.5333	0.507781	-1.02552	8.3985e-14	43.2605	23.8518	-19.4087	6.11227e-18	48	47.8518
PF3D7_0406000		conserved protein, unknown function	1.09979e-10	7.60678e-06	6.74825	6.62147	-0.126785	0.00160011	0.851128	0.457795	-0.393332	5.43106e-07	44.2378	23.9527	-20.2851	2.92424e-16	48	47.9527
PF3D7_0406100		V-type proton ATPase subunit B	1.71715e-07	0.00626223	7.50744	6.30214	-1.2053	2.89642e-13	0.543703	0.257984	-0.285719	0.0021718	29.2044	7.92678	-21.2777	4.12114e-09	48	31.9268
PF3D7_0406200	Pfs16	parasitophorous vacuole membrane protein S16	2.09698e-07	3.43992e-06	9.15179	7.31119	-1.8406	5.02007e-24	0.3197	0.19259	-0.12711	0.00017134	27.8622	22.4826	-5.37954	4.27501e-06	48	46.4826
PF3D7_0406400	cGLO2	cytosolic glyoxalase II	2.306e-10	0.000229113	4.48027	4.28543	-0.194847	0.000326497	0.391985	0.39532	0.00333464	0.958229	28.2234	24.436	-3.78746	0.00409812	48	0.435958
PF3D7_0406500		NYN domain-containing protein, putative	2.87285e-06	1.2504e-09	8.03392	7.92089	-0.113031	2.09525e-08	0.162431	0.242772	0.0803406	0.000139606	19.7577	2.2182	-17.5395	3.28625e-15	48	26.2182
PF3D7_0406600		conserved protein, unknown function	2.35178e-06	0.000122744	5.34398	5.8534	0.509425	3.14234e-09	0.611686	0.215899	-0.395787	8.67809e-06	10.2521	26.0052	15.753	2.97657e-08	48	2.00518
PF3D7_0406700		KLRAQ domain-containing protein, putative	5.13583e-08	1.93434e-08	6.81593	6.5298	-0.286127	2.66467e-06	0.900668	0.640803	-0.259865	0.000233014	36.8264	15.9914	-20.835	2.31524e-16	48	39.9914
PF3D7_0406800		ribosomal protein L25, putative	0.000231578	2.05438e-05	6.11624	6.69633	0.580087	8.69889e-10	0.371291	0.16353	-0.207761	0.0053213	35.1938	24.2	-10.9937	0.000161765	48	0.200035
PF3D7_0406900		conserved Plasmodium protein, unknown function	4.42833e-10	1.02939e-07	6.86899	7.71854	0.849549	4.10337e-17	0.66461	0.475449	-0.189161	2.60037e-05	18.6099	1.00154	-17.6084	1.08642e-17	48	25.0015
PF3D7_0407000		conserved Plasmodium protein, unknown function	4.78289e-09	5.36738e-09	6.20572	6.34905	0.143328	2.43713e-05	0.681157	0.54459	-0.136568	0.000846229	16.0567	37.2716	21.2149	1.66494e-18	48	13.2716
PF3D7_0407100		methyltransferase, putative	5.77462e-08	0.00135103	6.55209	6.30899	-0.243107	1.34665e-06	0.534302	0.175972	-0.35833	9.00281e-07	21.5029	40.4173	18.9144	1.09954e-09	48	16.4173
PF3D7_0407200	PTH2	peptidyl-tRNA hydrolase 2, putative	7.05857e-05	6.13609e-05	6.67337	5.72931	-0.944058	2.34028e-08	0.904655	0.274548	-0.630108	0.000200061	11.3555	2.13988	-9.21562	0.00284168	48	26.1399
PF3D7_0407300		transcription factor, putative	5.88822e-10	1.50577e-08	7.5564	7.43973	-0.116665	0.000387652	0.877322	0.631619	-0.245703	7.40965e-06	18.3656	46.391	-19.9746	2.0545e-19	48	22.391
PF3D7_0407400		conserved Plasmodium protein, unknown function	3.7378e-09	0.000106692	6.83697	6.19436	-0.642608	1.23592e-15	0.69019	0.102693	-0.587497	7.7708e-13	18.3198	35.9932	17.6734	1.07544e-08	48	11.9932
PF3D7_0407500		mitochondrial carrier protein, putative	1.55992e-07	0.00100781	5.57295	6.04979	0.476833	4.66785e-06	0.714028	0.47828	-0.235748	0.0356276	18.6458	47.2869	-19.3589	9.30053e-11	48	23.2869
PF3D7_0407600		conserved Plasmodium protein, unknown function	7.20365e-07	1.72068e-08	5.91178	6.77266	0.860884	1.83322e-16	0.316077	0.610815	0.294737	3.43293e-07	15.356	0.83354	-14.5224	4.13102e-13	48	24.8335
PF3D7_0407700		conserved Plasmodium protein, unknown function	7.5857e-10	9.38501e-08	7.86535	7.93991	0.0745591	0.0223279	0.969644	0.57433	-0.395314	9.69019e-08	44.9914	22.2442	-22.7471	2.68223e-19	48	46.2442
PF3D7_0407800	CINCH	protein CINCH	4.88987e-11	2.63475e-06	6.8932	6.83907	-0.0541249	0.0956093	1.17542	0.423462	-0.75196	1.12866e-11	43.9323	19.5824	23.6501	1.13418e-17	48	43.5824
PF3D7_0407900		AAA family ATPase, putative	7.53599e-13	1.03973e-13	7.89153	6.79901	-1.09252	1.98151e-25	0.93026	0.496063	-0.434197	2.49028e-16	46.6925	23.6168	-23.0757	4.10174e-27	48	47.6168
PF3D7_0408000		conserved Plasmodium protein, unknown function	8.50803e-10	3.27063e-07	6.92375	6.479	-0.444751	4.57088e-12	0.959921	0.320557	-0.639364	6.09868e-12	2.42919	27.2635	-23.1657	2.98545e-17	48	3.26347
PF3D7_0408100		conserved Plasmodium protein, unknown function	3.90523e-08	0.00173205	7.71912	7.47295	-0.246168	2.58893e-09	0.407398	0.103494	-0.303904	2.66378e-08	0.223251	18.6476	18.4243	2.83726e-09	48	42.6476
PF3D7_0408200		conserved Plasmodium protein, unknown function	1.23874e-06	0.000102434	7.41106	7.02803	-0.383024	1.12959e-16	0.164007	0.0551656	-0.108841	2.26909e-06	9.17158	26.7337	17.5621	3.61859e-09	48	2.73372
PF3D7_0408300	ZRANB2	zinc finger Ran-binding domain-containing protein 2, putative	1.01829e-05	1.16413e-06	5.99967	5.37306	-0.626608	1.99758e-12	0.416779	0.231013	-0.185766	0.00117886	30.934	45.9329	14.9989	1.20621e-09	48	21.9329
PF3D7_0408400		conserved protein, unknown function	0.00158229	5.77233e-05	5.67974	6.07669	0.396946	8.32328e-06	0.341609	0.374247	0.0326384	0.712765	19.4066	7.81465	-11.592	1.2777e-05	48	31.8146
PF3D7_0408500	FEN1	flap endonuclease 1	1.40748e-06	7.97372e-08	7.11056	6.85922	-0.251333	1.76481e-06	0.572862	0.231615	-0.341248	1.72265e-06	39.1178	10.8021	19.6844	5.17548e-11	48	34.8021
PF3D7_0408600	SIAP1	sporozoite invasion-associated protein 1	2.31502e-08	1.04765e-08	4.08655	5.7954	1.70886	1.00337e-23	0.462136	0.247366	-0.214771	1.151e-07	40.3222	15.7461	23.424	4.65782e-17	48	39.7461
PF3D7_0408700	PLP1	perforin-like protein 1	0.000937991	1.91177e-05	4.76406	5.62508	0.861023	7.58711e-08	0.626122	0.186192	-0.439931	0.0040164	35.8208	47.8932	12.0724	0.00583428	48	23.8932
PF3D7_0408800		conserved Plasmodium protein, unknown function	3.23227e-05	1.77305e-06	5.08539	6.86808	1.78269	3.98798e-19	0.407254	0.157871	-0.249383	0.000147744	19.5057	43.4809	23.9752	3.90759e-10	48	19.4809
PF3D7_0408900	KAE1	tRNA N6-adenosine threonylcarbamoyltransferase	1.53078e-05	5.9636e-06	7.13181	6.66788	-0.463936	8.40374e-08	0.512275	0.455177	-0.0570981	0.427427	29.3844	9.20226	-20.1821	7.01946e-12	48	33.2023
PF3D7_0409000		conserved Plasmodium protein, unknown function	5.3907e-09	0.000452589	6.36448	6.87693	0.512448	1.48778e-13	0.452401	0.146721	-0.30568	3.81725e-08	30.859	14.486	-16.373	8.97757e-10	48	38.486
PF3D7_0409100	PRPF31	U4/U6 small nuclear ribonucleoprotein PRP31, putative	2.45712e-08	0.594325	7.43002	7.33736	-0.0926647	0.0122706	0.478898	0.0217747	-0.457123	2.2127e-08	14.5034	16.3489	1.84547	0.877386	48	40.3489
PF3D7_0409200	SOF1	protein SOF1, putative	9.53971e-08	0.000198792	6.81561	6.25536	-0.560245	1.46387e-10	0.479848	0.308642	-0.171206	0.00733902	21.7754	40.4853	18.7099	2.23704e-11	48	16.4853
PF3D7_0409300		methyltransferase, putative	5.17147e-09	1.42545e-06	6.05402	6.42679	0.372777	4.08661e-06	0.760287	0.932951	0.172664	0.045516	21.1554	44.026	22.8706	3.16886e-16	48	20.026
PF3D7_0409400	DnaJ	chaperone protein DnaJ	3.76476e-06	4.20378e-06	6.44348	6.924	0.480516	3.77308e-07	0.594787	0.700662	0.105875	0.220492	17.5588	43.5251	-22.0337	1.50952e-13	48	19.5251
PF3D7_0409500		NAD(P)-binding protein, putative	3.18032e-08	0.00353431	6.33034	5.87922	-0.45112	1.05691e-07	0.864214	0.215727	-0.648487	4.71073e-08	38.1513	14.4769	-23.6743	1.08203e-09	48	38.4769
PF3D7_0409600	RPA1	replication protein A1, large subunit	2.42591e-08	0.000193798	5.20277	6.23056	1.02779	2.25704e-16	0.682325	0.170711	-0.511615	1.51766e-09	36.3402	18.7835	-17.5567	8.8179e-10	48	42.7835
PF3D7_0409700	RF2	peptide chain release factor 2	0.0156854	0.000159466	6.10361	5.00963	-1.09398	7.68219e-14	0.163016	0.234178	0.0711622	0.287297	38.1999	5.30517	15.1052	4.37597e-05	48	29.3052
PF3D7_0409800		zinc finger protein, putative	6.52079e-11	0.00319174	7.19449	6.44052	-0.753973	4.41927e-13	0.49053	0.206968	-0.283561	5.22149e-05	46.1157	29.6937	-16.4219	3.58229e-09	48	5.69375
PF3D7_0409900	ALP5b	actin-like protein, putative	1.2798e-08	1.389e-07	4.10136	4.24903	0.147666	1.94759e-05	0.48341	0.483938	0.000528052	0.98809	36.0674	21.8399	-14.2275	1.98492e-14	48	45.8399
PF3D7_0410000	EVP1	erythrocyte vesicle protein 1	7.93114e-11	8.2778e-09	5.95363	6.934	0.980369	1.64938e-20	0.797256	0.335284	-0.461971	7.15116e-13	3.74984	29.6442	-22.1057	6.25545e-20	48	5.64415
PF3D7_0410300	PPM1	protein phosphatase PPM1, putative	1.13945e-05	1.66078e-07	5.84601	5.86815	0.0221425	0.693689	0.765756	0.287026	-0.47873	2.33508e-05	25.7688	2.00222	-23.7665	3.33766e-11	48	26.0022
PF3D7_0410400	RRP4	exosome complex component RRP4	5.89787e-08	1.23849e-07	5.36257	6.68092	1.31835	1.72101e-19	0.6184	0.231227	-0.387172	4.86804e-09	4.49363	34.9253	-17.5683	1.40805e-12	48	10.9253
PF3D7_0410500		conserved Plasmodium protein, unknown function	6.91089e-05	8.76437e-09	6.08566	7.13051	1.04484	6.33402e-13	0.503945	0.396788	-0.107157	0.139594	9.28985	37.9142	-19.3757	8.14401e-11	48	13.9142
PF3D7_0410600	ATRP	armadillo-type repeat protein ATRP	0.00624304	0.000570327	5.69189	5.82425	0.132355	0.00153529	0.145959	0.155748	0.00978985	0.844979	15.9966	44.5819	-19.4147	7.6352e-07	48	20.5819
PF3D7_0410700	RbgA	ribosome biogenesis GTPase A, putative	3.51932e-09	6.48931e-07	7.8306	7.3984	-0.432191	4.4439e-09	1.00352	0.577592	-0.425927	8.73938e-07	42.5893	22.4675	-20.1218	9.46943e-17	48	46.4675
PF3D7_0410800		conserved Plasmodium protein, unknown function	7.79546e-09	5.18987e-09	7.20596	6.59732	-0.608636	2.2933e-13	0.916628	0.333068	-0.583561	1.02123e-10	41.9594	19.7647	-22.1947	3.0984e-16	48	43.7647
PF3D7_0410900		conserved Plasmodium protein, unknown function	1.09941e-08	3.59162e-07	7.4109	7.39883	-0.0120737	0.56083	0.573836	0.263787	-0.310049	1.66549e-08	21.5351	2.0476	-19.4875	8.18552e-16	48	26.0476
PF3D7_0411000		conserved Plasmodium protein, unknown function	1.70764e-07	2.897e-08	5.89328	5.80586	-0.0874261	0.0678085	0.993093	0.438503	-0.55459	1.62226e-07	18.1344	41.9491	23.8147	5.04697e-15	48	17.9491
PF3D7_0411100	MED8	mediator of RNA polymerase II transcription subunit 8, putative	0.000250333	1.39384e-05	5.26093	5.80237	0.54144	2.13046e-07	0.340622	0.634909	0.294287	0.00378866	8.6396	40.9899	-15.6497	5.4899e-08	48	16.9899
PF3D7_0411200		PP-loop family protein, putative	9.01777e-10	8.24558e-06	6.61569	6.95	0.334313	8.26965e-09	0.829423	0.369732	-0.459692	1.7784e-08	18.2831	0.0089613	-18.2742	6.70525e-15	48	24.009
PF3D7_0411300		conserved Plasmodium protein, unknown function	2.6462e-07	1.11602e-05	4.32304	6.30143	1.97839	1.03489e-18	0.240406	0.522701	0.282294	0.000136858	31.6577	9.01864	-22.6391	5.55914e-11	48	33.0186
PF3D7_0411400		DEAD box ATP-dependent RNA helicase, putative	7.25278e-09	3.17733e-08	6.37656	6.69874	0.322181	2.14614e-08	0.898585	0.566925	-0.33166	1.92359e-06	17.6586	1.25269	-16.4059	2.81324e-16	48	25.2527
PF3D7_0411700		conserved Plasmodium protein, unknown function	1.16912e-06	1.44245e-07	6.55144	6.99614	0.444699	4.32849e-09	0.624658	0.379497	-0.245161	0.000280599	9.37413	38.5982	-18.7759	1.22763e-12	48	14.5982
PF3D7_0411800		conserved Plasmodium protein, unknown function	2.16468e-06	2.9997e-06	6.3909	6.66114	0.270245	1.5097e-06	0.38705	0.434648	0.0475978	0.352416	34.4976	8.33823	21.8407	2.53054e-13	48	32.3382
PF3D7_0411900		DNA polymerase alpha catalytic subunit A	5.00172e-08	1.54069e-08	7.13607	6.96658	-0.169484	2.50615e-05	0.570419	0.609744	0.0393252	0.33829	38.4599	7.3635	16.9036	1.0948e-15	48	31.3635
PF3D7_0412000		LITAF-like zinc finger protein, putative	9.23378e-09	1.45016e-05	7.01215	6.88051	-0.131647	0.0254124	1.04471	0.532115	-0.512594	2.31392e-06	35.4891	12.684	-22.8051	2.5093e-14	48	36.684
PF3D7_0412100	mtRPS12	ribosomal protein S12, mitochondrial	1.19558e-05	4.47926e-06	5.05079	5.5752	0.524412	1.60525e-08	0.448669	0.534768	0.0860988	0.223287	35.7548	10.0254	22.2706	2.14254e-12	48	34.0254
PF3D7_0412200		conserved Plasmodium protein, unknown function	2.09596e-07	2.18622e-08	5.03916	5.98838	0.949228	1.53285e-15	0.674006	0.408263	-0.265744	2.78458e-05	43.9023	25.7552	-18.147	6.71561e-15	48	1.75525
PF3D7_0412300		phosphopantothenoylcysteine synthetase, putative	1.28315e-06	0.0072205	4.78626	6.39575	1.60949	2.25436e-20	0.286788	0.107069	-0.179719	0.000179003	38.6802	4.04788	13.3677	4.57628e-06	48	28.0479
PF3D7_0412500		Plasmodium RNA of unknown function RUF6	0.0188017	1.03644e-06	4.04047	4.70891	0.668439	2.41735e-08	0.251947	0.308597	0.0566495	0.534205	35.6591	13.8919	-21.7673	5.33787e-07	48	37.8919
PF3D7_0412800		Plasmodium RNA of unknown function RUF6	1.5186e-08	0.000174717	4.01337	4.93663	0.923258	9.41729e-15	0.465977	0.289101	-0.176876	0.00188701	35.6835	19.076	-16.6075	4.61943e-11	48	43.076
PF3D7_0413000		Plasmodium RNA of unknown function RUF6	1.5186e-08	0.000174718	4.01337	4.93663	0.923258	9.41729e-15	0.465978	0.289101	-0.176877	0.001887	35.6835	19.076	-16.6075	4.61941e-11	48	43.076
PF3D7_0413500	PGM2	phosphoglucomutase-2	3.31691e-08	4.64064e-06	8.03183	6.84199	-1.18984	2.49801e-15	1.0033	0.271632	-0.73167	4.92319e-10	37.3111	15.8543	-21.4567	6.56225e-12	48	39.8543
PF3D7_0413600	RPT3	26S protease regulatory subunit 6B, putative	7.81428e-09	6.71615e-08	7.17631	6.65058	-0.525726	1.39329e-10	0.847856	0.710276	-0.13758	0.0160274	35.4495	20.5026	-14.9469	2.73182e-15	48	44.5026
PF3D7_0413700		lysine decarboxylase-like protein, putative	1.17538e-09	1.13565e-08	7.14016	6.64225	-0.497909	5.10229e-11	0.869599	0.870309	0.000710494	0.987875	31.1259	3.64128	20.5154	3.29676e-19	48	27.6413
PF3D7_0413800		50S ribosomal protein L10, putative	1.66001e-08	0.0289342	4.99585	5.65617	0.660315	9.65039e-13	0.882766	0.0708535	-0.811913	1.21265e-11	42.5087	25.6535	-16.8552	0.000146047	48	1.65349
PF3D7_0413900	USP13	ubiquitin carboxyl-terminal hydrolase 13, putative	3.59278e-08	7.22767e-05	7.34965	7.31715	-0.0324939	0.486983	0.386021	0.447718	0.0616974	0.342797	40.4025	7.9824	15.5799	8.25949e-10	48	31.9824
PF3D7_0414000	SMC3	structural maintenance of chromosomes protein 3	3.79885e-05	6.45963e-06	7.73125	7.4063	-0.324952	3.83726e-08	0.360109	0.157179	-0.20293	0.000549041	30.8484	19.1896	-11.6588	5.29696e-06	48	43.1896
PF3D7_0414100		conserved Plasmodium membrane protein, unknown function	1.64083e-08	2.82215e-08	5.73584	6.4239	0.688061	6.84771e-18	0.322776	0.368494	0.0457179	0.0602633	13.9147	4.30492	-9.60974	2.92195e-12	48	28.3049
PF3D7_0414200		calmodulin-like protein	7.40144e-07	2.56218e-05	6.18229	6.07647	-0.10582	0.0221869	0.386162	0.44468	0.0585186	0.342599	22.0587	40.5284	18.4697	1.00099e-11	48	16.5284
PF3D7_0414300		Rab5-interacting protein, putative	3.92059e-09	1.26193e-08	5.55623	6.0273	0.471072	4.40017e-14	0.435626	0.532017	0.0963913	0.00329199	18.5791	45.3742	-21.2049	6.30065e-19	48	21.3742
PF3D7_0414400		conserved Plasmodium protein, unknown function	2.63972e-07	9.00896e-06	7.31978	7.32924	0.00945533	0.755281	0.431367	0.308183	-0.123184	0.00886531	15.1465	41.667	-21.4795	8.90704e-14	48	17.667
PF3D7_0414500		RNA-binding protein, putative	1.83516e-06	0.00112154	5.17033	5.32508	0.154756	0.00360414	0.492448	0.266314	-0.226134	0.0039371	23.0537	25.5662	2.5125	0.0939037	48	1.56618
PF3D7_0414600	APH	acylated pleckstrin-homology domain-containing protein, putative	1.49964e-09	0.000216823	6.87209	6.29488	-0.577204	2.24963e-11	1.05464	0.24713	-0.807505	4.64133e-11	45.2136	26.477	-18.7366	8.57141e-12	48	2.47695
PF3D7_0414700		GTP-binding protein, putative	2.88844e-08	0.0253602	7.20721	6.5781	-0.629117	8.57133e-11	0.832809	0.118029	-0.714779	1.63119e-09	39.0341	6.23685	15.2027	5.018e-05	48	30.2369
PF3D7_0414800		conserved Plasmodium protein, unknown function	6.03692e-06	3.67493e-05	6.05485	5.91595	-0.138896	0.0216479	0.463518	0.544087	0.0805691	0.329213	46.4233	27.5799	-18.8434	1.65121e-11	48	3.57992
PF3D7_0414900	ARO	armadillo-domain containing rhoptry protein	1.13019e-09	1.42449e-08	6.87861	6.3097	-0.568915	1.72847e-12	1.10041	0.595209	-0.505203	3.4711e-09	45.6045	23.8969	-21.7076	2.1343e-19	48	47.8969
PF3D7_0415000		arsenical pump-driving ATPase, putative	1.77561e-07	0.000124205	5.4538	6.48751	1.03371	1.28026e-15	0.531392	0.240822	-0.29057	1.43333e-05	31.6941	5.88654	22.1924	2.49088e-12	48	29.8865
PF3D7_0415100		conserved protein, unknown function	0.00018538	0.000112893	6.03994	6.41947	0.379522	1.90375e-07	0.287871	0.313355	0.0254841	0.690858	18.2398	3.37069	-14.8691	4.8994e-08	48	27.3707
PF3D7_0415200		conserved Plasmodium protein, unknown function	0.0132321	3.05911e-08	7.12674	7.47905	0.352309	1.93937e-09	0.0925615	0.573281	0.48072	2.24926e-09	13.5385	6.29393	-7.24455	0.0118521	48	30.2939
PF3D7_0415300	CRK3	cdc2-related protein kinase 3	6.38951e-11	6.31354e-08	7.39985	7.33173	-0.0681223	0.00072671	0.796677	0.308476	-0.488201	7.48262e-13	21.7209	45.3568	23.6359	7.13414e-20	48	21.3568
PF3D7_0415400		coatomer subunit zeta, putative	0.00365218	0.0432825	6.53934	6.21088	-0.328464	4.76144e-06	0.233713	0.0809137	-0.152799	0.0359872	39.4857	8.65796	17.1722	0.00351936	48	32.658
PF3D7_0415500	CBP20	nuclear cap-binding protein subunit 2, putative	0.0281522	0.00584615	6.47673	5.62674	-0.849987	3.20704e-12	0.117968	0.185758	0.0677904	0.325084	1.68684	29.2863	-20.4005	1.86331e-05	48	5.2863
PF3D7_0415600	GAK	GTP:AMP phosphotransferase	8.15882e-05	0.00562956	5.43726	5.52437	0.0871011	0.0646864	0.363249	0.147658	-0.215591	0.00357365	44.1261	42.7462	-1.37984	0.5768	48	18.7462
PF3D7_0415700		conserved Plasmodium protein, unknown function	3.17998e-06	1.08137e-05	7.28743	7.03643	-0.251001	0.000807676	0.833212	0.400284	-0.432928	0.000117679	38.4486	20.2244	-18.2243	1.51132e-10	48	44.2244
PF3D7_0415800		PhIL1-interacting candidate PIC3	6.84228e-08	0.00459297	6.24648	6.29736	0.0508783	0.0188048	0.361998	0.0820764	-0.279922	3.75887e-08	47.4403	27.3078	-20.1326	5.43898e-09	48	3.30778
PF3D7_0415900		60S ribosomal protein L15, putative	2.14134e-09	1.5758e-08	8.25366	6.72715	-1.52652	3.64271e-23	0.668956	0.193416	-0.475541	1.54254e-12	21.4993	44.7886	23.2894	1.48101e-16	48	20.7886
PF3D7_0416000		RNA-binding protein, putative	3.48579e-07	1.82204e-05	7.72693	6.10538	-1.62155	7.56543e-16	0.495272	0.599512	0.10424	0.179357	44.2653	19.4386	23.1733	1.00251e-13	48	43.4386
PF3D7_0416100	GATA	glutamyl-tRNA(Gln) amidotransferase subunit A	4.58293e-08	1.29979e-05	6.88238	6.59489	-0.28749	1.99696e-05	0.731703	0.516663	-0.21504	0.00503668	39.8675	15.3678	23.5003	1.48747e-14	48	39.3678
PF3D7_0416200		conserved protein, unknown function	6.08912e-07	1.0271e-06	8.23632	7.75457	-0.48175	4.18674e-11	0.336128	0.47408	0.137952	0.00570817	5.7614	31.6084	-22.153	2.00755e-14	48	7.60838
PF3D7_0416300	MCM9	DNA helicase MCM9, putative	4.4719e-05	2.9432e-08	6.74565	6.75607	0.0104175	0.79328	0.393792	0.48384	0.0900482	0.117595	41.1084	7.4771	14.3687	1.2877e-10	48	31.4771
PF3D7_0416400	HAT1	histone acetyltransferase, putative	6.69165e-09	0.00960999	7.84313	7.05168	-0.79144	1.14742e-11	0.727556	0.189208	-0.538348	2.42318e-07	39.1116	13.8553	22.7437	5.31292e-09	48	37.8553
PF3D7_0416500	MAF1	repressor of RNA polymerase III transcription MAF1	1.74824e-07	5.78794e-08	7.20464	6.2967	-0.907941	1.49316e-15	0.525608	0.48013	-0.0454779	0.277346	35.4129	14.1848	-21.2281	8.19901e-16	48	38.1848
PF3D7_0416600	PHBL	prohibitin-like protein PHBL, putative	1.5085e-07	9.08297e-07	6.92064	6.78224	-0.138397	0.000917228	0.545225	0.516321	-0.0289041	0.571977	20.2498	47.9177	-20.332	1.34256e-15	48	23.9177
PF3D7_0416700		CDGSH iron-sulfur domain-containing protein, putative	0.000170879	1.47201e-07	6.53375	5.85672	-0.677031	2.20375e-14	0.190176	0.404615	0.214439	3.05121e-05	42.2606	7.02987	12.7693	8.87408e-09	48	31.0299
PF3D7_0416800	SAR1	small GTP-binding protein sar1	0.0007645	0.00208056	8.48723	7.23853	-1.24869	1.9259e-17	0.134389	0.151622	0.0172325	0.689619	36.2312	14.9969	-21.2343	2.28539e-07	48	38.9969
PF3D7_0416900		conserved Plasmodium protein, unknown function	1.30225e-10	2.3859e-07	7.05797	6.98489	-0.0730782	0.030247	0.770207	0.658463	-0.111745	0.0238263	18.7744	0.263448	-18.511	1.31718e-17	48	24.2634
PF3D7_0417000		conserved Plasmodium protein, unknown function	0.000120884	1.5248e-05	5.9827	6.19355	0.210848	0.000236651	0.341135	0.379813	0.0386784	0.556378	17.8603	44.9852	-20.8751	3.77463e-11	48	20.9852
PF3D7_0417100	PUF2	mRNA-binding protein PUF2	0.000885353	0.000151519	4.75757	6.23851	1.48094	1.163e-11	0.612943	0.326696	-0.286246	0.039647	0.403855	27.9883	-20.4155	9.69955e-08	48	3.98834
PF3D7_0417200	DHFR-TS	bifunctional dihydrofolate reductase-thymidylate synthase	1.47612e-07	0.00075832	5.90177	6.33536	0.43359	3.32984e-06	1.15244	0.271401	-0.881044	1.82158e-08	33.8774	7.57515	21.6977	2.74787e-09	48	31.5751
PF3D7_0417300		LETM1-like protein, putative	1.23237e-06	1.2179e-05	8.19059	7.0089	-1.18169	4.16725e-16	0.437576	0.380896	-0.0566799	0.294863	19.0983	2.17039	-16.9279	3.94905e-12	48	26.1704
PF3D7_0417400		conserved Plasmodium protein, unknown function	0.00010973	7.38739e-08	8.9371	7.66739	-1.26971	1.30135e-22	0.130611	0.175411	0.0447997	0.0527592	9.12062	46.2385	-10.8822	3.52623e-08	48	22.2385
PF3D7_0417500		memo-like protein	2.34794e-06	5.76638e-07	6.54661	5.87933	-0.667286	5.76433e-10	0.791018	0.250916	-0.540101	1.2594e-06	37.3737	1.8966	12.5229	5.70577e-07	48	25.8966
PF3D7_0417600		conserved Plasmodium protein, unknown function	1.42443e-06	1.78719e-10	6.99671	7.30136	0.304647	1.05091e-12	0.259646	0.331152	0.071506	0.00548936	19.5029	45.3959	-22.107	2.0907e-17	48	21.3959
PF3D7_0417700		conserved Plasmodium protein, unknown function	1.45475e-07	1.32535e-06	6.12897	6.47825	0.349278	1.51705e-06	0.89142	0.563491	-0.327928	0.000205024	19.4419	45.1526	-22.2893	1.39766e-15	48	21.1526
PF3D7_0417800	CRK1	cdc2-related protein kinase 1	1.17972e-05	1.91094e-06	7.52148	6.96378	-0.557706	7.6974e-15	0.182522	0.261966	0.079444	0.0145397	25.674	9.59193	-16.0821	3.89994e-11	48	33.5919
PF3D7_0417900		conserved Plasmodium protein, unknown function	3.96873e-09	6.32711e-10	7.12639	6.97694	-0.149451	5.38261e-07	0.477917	0.670053	0.192135	2.00873e-06	16.2267	45.3974	-18.8292	3.43405e-19	48	21.3974
PF3D7_0418000		conserved Plasmodium protein, unknown function	2.48009e-07	3.26458e-06	6.4761	6.96058	0.484483	1.7904e-10	0.225527	0.521884	0.296357	1.66521e-05	20.6899	41.3558	20.6659	1.355e-11	48	17.3558
PF3D7_0418100	SOC1	protein SOC1, putative	1.73795e-08	5.7396e-07	6.41996	6.4416	0.0216373	0.580544	0.873458	0.545338	-0.32812	1.91249e-05	17.4446	44.3768	-21.0678	2.49357e-16	48	20.3768
PF3D7_0418200	EIF3M	eukaryotic translation initiation factor 3 subunit M, putative	6.21694e-06	0.00172951	6.66266	6.44035	-0.22231	9.81674e-05	0.53236	0.161009	-0.371351	1.58426e-05	22.7536	12.0041	-10.7495	0.000188734	48	36.0041
PF3D7_0418300		conserved Plasmodium protein, unknown function	1.03054e-06	4.55834e-07	9.95025	7.80762	-2.14262	2.31007e-19	0.6934	0.293073	-0.400327	3.46472e-06	39.3707	26.0031	-13.3676	2.06158e-09	48	2.00313
PF3D7_0418400		conserved Plasmodium protein, unknown function	1.68867e-06	2.28624e-09	7.81023	7.90096	0.0907311	2.35984e-07	0.0732105	0.388265	0.315055	4.70076e-13	44.5602	32.3615	-12.1987	6.01013e-09	48	8.36152
PF3D7_0418500	BET3	trafficking protein particle complex subunit 3, putative	0.00522535	3.49498e-05	6.38832	6.0163	-0.372021	3.60003e-05	0.079439	0.775953	0.696514	2.1674e-06	47.4302	3.03199	3.60174	0.559335	48	27.032
PF3D7_0418600		regulator of chromosome condensation, putative	7.26764e-14	1.2422e-06	7.74431	7.10918	-0.635137	7.24157e-12	1.12524	0.645788	-0.479447	9.27513e-08	46.6917	30.172	-16.5197	2.66219e-16	48	6.17201
PF3D7_0418700		RNA-binding protein NOB1, putative	2.5869e-07	8.88984e-07	7.54665	6.86281	-0.683842	2.55816e-13	0.546157	0.385471	-0.160686	0.002519	42.7349	19.0914	-23.6435	8.18368e-16	48	43.0914
PF3D7_0418800		MOLO1 domain-containing protein, putative	0.00214669	0.00221238	4.34014	5.02297	0.682825	3.40596e-06	0.496135	0.356842	-0.139293	0.322955	42.7316	11.5668	16.8352	1.06998e-05	48	35.5668
PF3D7_0418900		conserved protein, unknown function	0.000106259	0.000236046	5.63909	5.28195	-0.357143	2.4203e-05	0.596866	0.184441	-0.412425	0.000247948	25.8245	41.8544	16.0299	1.59548e-05	48	17.8544
PF3D7_0419000		conserved Plasmodium protein, unknown function	5.99471e-05	2.52029e-11	5.39146	5.83463	0.443171	3.44734e-07	0.593114	0.533403	-0.0597106	0.458961	26.9771	47.3669	20.3898	5.49277e-13	48	23.3669
PF3D7_0419100		conserved Plasmodium protein, unknown function	2.85607e-07	0.0249743	4.60362	4.60791	0.00428497	0.932013	0.941315	0.104551	-0.836764	2.67319e-09	44.1983	18.3022	22.1039	1.5148e-05	48	42.3022
PF3D7_0419200	GOT1	protein transport protein GOT1, putative	2.89698e-09	1.11543e-07	4.10428	3.36188	-0.742397	2.81706e-18	0.544014	0.218173	-0.325841	2.45611e-10	39.544	25.9782	-13.5658	1.48655e-13	48	1.97824
PF3D7_0419300		conserved Plasmodium protein, unknown function	3.35695e-06	2.8498e-06	7.8149	7.2316	-0.583302	1.5721e-11	0.403504	0.357891	-0.0456132	0.34892	36.7023	14.4822	-22.22	3.5586e-13	48	38.4822
PF3D7_0419400		conserved Plasmodium protein, unknown function	1.4344e-09	4.38648e-08	5.62131	6.58324	0.961927	8.68703e-15	1.29556	0.507918	-0.787647	3.89472e-11	39.8507	19.8989	-19.9517	1.29022e-16	48	43.8989
PF3D7_0419500		conserved Plasmodium membrane protein, unknown function	8.94909e-07	0.000117474	6.32094	5.68881	-0.632133	2.59463e-09	0.439857	0.494903	0.0550457	0.484105	40.7054	22.6682	-18.0371	1.06576e-10	48	46.6682
PF3D7_0419600	RANBP1	ran-specific GTPase-activating protein 1, putative	0.239255	1.38801e-06	9.27833	7.56458	-1.71375	1.26373e-19	0.0550873	0.133933	0.0788457	0.0983702	42.4048	4.2184	9.81358	0.0514402	48	28.2184
PF3D7_0419700	Pf34	apical merozoite protein	7.4684e-09	7.22972e-10	7.93438	6.24996	-1.68442	2.06496e-17	1.42735	0.693491	-0.733862	2.42111e-09	43.3025	25.7496	-17.5529	1.38826e-16	48	1.74959
PF3D7_0419800		60S ribosomal protein L7ae/L30e, putative	8.14703e-09	7.85381e-05	7.48637	6.5441	-0.942264	1.36312e-12	0.640579	0.443827	-0.196752	0.00875138	15.8078	38.6976	22.8898	2.3009e-13	48	14.6976
PF3D7_0419900		phosphatidylinositol 4-kinase, putative	5.86612e-10	3.29699e-07	8.70232	7.46768	-1.23464	1.1794e-20	0.649486	0.311318	-0.338168	1.70872e-09	42.0382	19.7765	-22.2617	6.11515e-18	48	43.7765
PF3D7_0420000		zinc finger protein, putative	1.36267e-09	2.45528e-05	8.24044	7.24447	-0.995971	7.00756e-16	0.309921	0.383344	0.0734233	0.11547	9.34328	44.2108	-13.1324	6.05934e-10	48	20.2108
PF3D7_0420100	RIO2	serine/threonine protein kinase RIO2	4.94875e-10	6.42387e-06	7.09681	6.45775	-0.639066	5.57592e-16	0.747233	0.185276	-0.561957	8.06255e-13	18.8252	32.4092	13.584	3.84865e-11	48	8.4092
PF3D7_0420200	ACPS	holo-[acyl-carrier-protein] synthase, putative	4.49174e-08	4.94917e-08	4.8217	5.73257	0.910869	7.69473e-16	0.414585	0.713189	0.298604	2.73407e-06	1.18029	27.6429	-21.5374	7.35601e-17	48	3.64292
PF3D7_0420300	ApiAP2	AP2 domain transcription factor, putative	1.05736e-11	1.39329e-09	7.53229	6.86092	-0.671361	5.08208e-18	1.10404	0.353063	-0.750977	3.69225e-16	44.7384	26.1561	-18.5822	1.10646e-19	48	2.15614
PF3D7_0420400	RRF2	ribosome-recycling factor	0.0728648	2.39634e-08	6.24862	6.41597	0.167353	0.0204694	0.187911	0.33283	0.144919	0.137665	5.74592	18.9465	13.2006	0.00047639	48	42.9465
PF3D7_0420500		conserved Plasmodium protein, unknown function	0.492063	0.00332381	5.27296	5.10543	-0.167529	0.0130612	0.056348	0.0937245	0.0373765	0.652532	38.6112	38.4808	-0.130383	0.989609	48	14.4808
PF3D7_0420600		conserved Plasmodium protein, unknown function	5.26652e-11	5.92006e-07	7.17569	6.99314	-0.182553	1.90052e-06	0.518527	0.473562	-0.0449645	0.225795	43.643	17.0032	21.3602	2.73163e-17	48	41.0032
PF3D7_0420800		Plasmodium RNA of unknown function RUF6	1.50841e-09	0.222968	3.86991	3.84729	-0.0226188	0.258466	0.614639	0.0237135	-0.590926	2.73076e-13	38.7786	27.2169	-11.5616	0.0725144	48	3.21694
PF3D7_0421000		Plasmodium RNA of unknown function RUF6	1.50841e-09	0.222969	3.86991	3.84729	-0.0226188	0.258466	0.61464	0.0237135	-0.590926	2.73072e-13	38.7786	27.217	-11.5616	0.0725152	48	3.21697
PF3D7_0421400		Plasmodium RNA of unknown function RUF6	0.000865334	4.05003e-05	3.74425	4.21763	0.473379	8.57198e-07	0.301069	0.529181	0.228112	0.0192062	29.8233	19.7711	-10.0521	3.50307e-05	48	43.7711
PF3D7_0421700		conserved Plasmodium protein, unknown function	2.42955e-09	1.01613e-05	6.48876	7.09545	0.606689	9.89681e-12	0.735462	0.404989	-0.330472	4.26603e-06	14.8062	40.6914	-22.1149	3.92363e-15	48	16.6914
PF3D7_0421800		conserved Plasmodium protein, unknown function	1.99756e-07	9.63349e-07	7.8107	7.53434	-0.276358	6.09193e-07	0.692047	0.274516	-0.417531	1.37696e-07	14.5701	36.336	21.7659	9.93482e-13	48	12.336
PF3D7_0421900		conserved Plasmodium protein, unknown function	2.91553e-06	3.06753e-07	5.38059	5.26314	-0.117452	0.00738316	0.56873	0.273904	-0.294826	4.11797e-05	15.2118	31.2824	16.0706	4.60372e-10	48	7.28245
PF3D7_0422000		steroid dehydrogenase, putative	1.30997e-05	4.5685e-07	5.68466	5.50243	-0.182233	2.55569e-06	0.254216	0.330863	0.0766472	0.0445738	9.06753	32.2541	23.1865	1.05474e-13	48	8.25405
PF3D7_0422100		transmembrane emp24 domain-containing protein, putative	2.85051e-05	1.2941e-08	6.66058	6.69137	0.0307884	0.56624	0.60891	0.389999	-0.218911	0.010135	30.8021	3.40463	20.6026	9.80054e-12	48	27.4046
PF3D7_0422200		erythrocyte membrane-associated antigen	3.8535e-07	0.00411393	7.52222	7.02373	-0.498489	2.45368e-09	0.56599	0.167141	-0.398849	2.71725e-06	11.0048	37.0593	-21.9455	1.46525e-08	48	13.0593
PF3D7_0422300		alpha tubulin 2	8.61818e-05	1.17764e-05	5.34261	4.76608	-0.576533	1.08125e-11	0.237751	0.346613	0.108862	0.040929	23.4621	29.8928	6.43073	0.000115278	48	5.89279
PF3D7_0422400	RPS19	40S ribosomal protein S19	6.3193e-11	0.00658811	7.67975	6.25827	-1.42148	5.65887e-18	0.816393	0.151547	-0.664846	1.66774e-10	21.4039	9.33439	-12.0695	3.64249e-06	48	33.3344
PF3D7_0422500	BRR2	pre-mRNA-splicing helicase BRR2, putative	1.89141e-09	3.42593e-09	7.23002	6.71008	-0.519934	1.49813e-16	0.517871	0.351527	-0.166344	9.61721e-07	26.0505	3.9987	-22.0518	4.49865e-20	48	27.9987
PF3D7_0422600		conserved Plasmodium protein, unknown function	0.0933159	1.57698e-06	5.08619	6.3667	1.28051	9.79573e-14	0.11816	0.558847	0.440687	3.53398e-05	13.2319	2.58343	-10.6485	0.0129494	48	26.5834
PF3D7_0422700	EIF4A3	eukaryotic initiation factor 4A-III, putative	0.000124066	0.000208155	4.78811	5.27212	0.484017	1.0903e-11	0.2024	0.187137	-0.015263	0.717185	26.308	4.11072	-22.1972	1.21263e-10	48	28.1107
PF3D7_0422800	SR12	serpentine receptor 12, putative	1.43242e-08	2.59652e-06	4.67702	5.94218	1.26516	3.57432e-16	0.980533	0.335315	-0.645217	1.20407e-09	36.956	15.5157	-21.4404	1.43476e-13	48	39.5157
PF3D7_0422900		methyltransferase, putative	8.69259e-06	0.00211385	6.0566	6.12518	0.0685748	0.131928	0.442201	0.185402	-0.256799	0.000653789	22.0209	35.7811	13.7602	3.65643e-06	48	11.7811
PF3D7_0423000		conserved Plasmodium protein, unknown function	2.00509e-11	7.06093e-05	7.49655	6.43872	-1.05783	4.74856e-13	0.289327	0.519529	0.230202	0.00569045	1.86223	39.9725	-9.88976	5.46786e-06	48	15.9725
PF3D7_0423100		AP-4 complex subunit sigma, putative	3.55347e-07	1.10352e-08	7.93536	8.43359	0.498229	2.78006e-11	0.63628	0.219208	-0.417072	3.44912e-08	16.4691	35.1542	18.6851	4.14225e-11	48	11.1542
PF3D7_0423200		BSD-domain protein, putative	0.0218248	5.97301e-08	5.9031	6.32693	0.423824	9.87765e-06	0.241199	0.570897	0.329698	0.00233904	12.3298	7.48463	-4.8452	0.0607085	48	31.4846
PF3D7_0423300		conserved Plasmodium protein, unknown function	2.54215e-09	7.59797e-10	9.07295	7.99842	-1.07453	9.10551e-15	1.52195	0.695099	-0.826846	1.70306e-10	43.3723	23.0026	-20.3697	3.64525e-18	48	47.0026
PF3D7_0423400	AARP	apical asparagine-rich protein AARP	1.6472e-09	4.67117e-07	7.8474	8.09923	0.251825	3.42018e-09	0.663786	0.319503	-0.344283	6.52037e-09	42.1735	28.3953	-13.7782	4.65407e-14	48	4.39532
PF3D7_0423500	GAPM2	glideosome associated protein with multiple membrane spans 2	1.30531e-09	2.35169e-08	8.08097	7.1059	-0.97507	9.88794e-14	1.53473	0.719992	-0.81474	3.71546e-10	41.6157	20.8346	-20.7811	5.21299e-18	48	44.8346
PF3D7_0423600		conserved Plasmodium protein, unknown function	4.54205e-05	0.000821593	8.31218	7.35727	-0.95491	4.86781e-15	0.286399	0.177957	-0.108442	0.0441999	21.3222	20.2047	-1.11742	0.512007	48	44.2047
PF3D7_0423700	ETRAMP4	early transcribed membrane protein 4	2.77068e-09	1.44177e-09	7.99401	6.4079	-1.5861	1.81697e-19	0.929816	0.754205	-0.175611	0.000596539	41.1732	16.0224	22.8492	5.03435e-20	48	40.0224
PF3D7_0423800	CyRPA	cysteine-rich protective antigen	8.33301e-06	1.08038e-06	6.32567	5.95481	-0.370854	4.143e-06	0.515809	0.802317	0.286508	0.00244657	44.2477	22.8306	-21.4171	9.93611e-14	48	46.8306
PF3D7_0423900		probable protein, unknown function	6.06291e-12	9.80212e-08	5.4366	4.08804	-1.34856	8.97154e-19	0.866502	0.6694	-0.197103	0.000172823	46.1063	29.0614	-17.0449	4.92778e-18	48	5.06141
PF3D7_0424000		Plasmodium exported protein (PHISTc), unknown function	4.23604e-08	0.00014035	6.09832	5.72624	-0.372078	2.97373e-06	0.625307	0.479911	-0.145397	0.0718756	14.5574	25.2117	10.6543	2.22509e-08	48	1.21171
PF3D7_0424100	RH5	reticulocyte binding protein homologue 5	5.29024e-14	2.3592e-07	7.71164	6.71232	-0.999314	3.07513e-16	1.37696	0.675044	-0.701918	3.1826e-11	47.0602	25.9141	-21.1461	3.91807e-20	48	1.91412
PF3D7_0424200	RH4	reticulocyte binding protein homologue 4	5.64782e-14	1.57245e-07	7.8877	7.49154	-0.396154	1.6719e-11	1.29361	0.561596	-0.73201	5.75353e-13	0.379568	23.7951	23.4155	2.65728e-21	48	47.7951
PF3D7_0424300	EBA165	erythrocyte binding antigen-165, pseudogene	5.10165e-12	3.06151e-05	4.97226	6.18864	1.21638	1.12665e-20	0.715744	0.216757	-0.498987	6.23781e-12	45.5356	23.0019	-22.5337	2.78744e-16	48	47.0019
PF3D7_0424400	SURF4.2	surface-associated interspersed protein 4.2 (SURFIN 4.2)	8.9685e-09	5.44014e-08	6.06768	6.44577	0.37809	1.62184e-11	0.484529	0.493583	0.00905372	0.78256	10.1471	24.2403	14.0932	4.79686e-15	48	0.240342
PF3D7_0424500	FIKK4.1	serine/threonine protein kinase, FIKK family	1.07027e-07	5.63769e-09	7.05044	6.7068	-0.343638	1.60511e-05	1.20616	1.0443	-0.161865	0.0582098	6.49518	30.7278	-23.7673	5.61965e-18	48	6.72785
PF3D7_0424600		Plasmodium exported protein (PHISTb)	3.02734e-10	7.24176e-05	7.22904	6.05553	-1.17351	3.97628e-19	0.804855	0.178593	-0.626262	1.78676e-12	1.1599	34.8533	-14.3065	3.34645e-10	48	10.8533
PF3D7_0424700	FIKK4.2	serine/threonine protein kinase, FIKK family	2.02707e-08	2.40386e-08	6.8644	6.45013	-0.41427	5.38298e-07	1.39065	0.617134	-0.773516	8.23891e-09	12.4118	30.4552	18.0434	2.25799e-14	48	6.45516
PF3D7_0424800		Plasmodium exported protein (PHISTb), unknown function	0.000205355	1.27726e-06	4.73527	5.32739	0.592121	4.17065e-11	0.266787	0.411019	0.144232	0.0138656	17.7423	36.8557	19.1133	1.23828e-10	48	12.8557
PF3D7_0424900		Plasmodium exported protein (PHISTa), unknown function	6.72966e-09	1.58091e-07	5.99079	5.94809	-0.0427043	0.27627	0.762954	0.693842	-0.0691121	0.196371	9.4987	34.2554	-23.2433	2.15595e-17	48	10.2554
PF3D7_0425000		Plasmodium exported protein, unknown function, pseudogene	2.25818e-07	1.94377e-05	6.36738	7.04576	0.678382	8.56652e-13	0.65118	0.19443	-0.45675	4.19917e-08	12.9069	44.1293	-16.7776	1.27155e-09	48	20.1293
PF3D7_0425050		Plasmodium exported protein, unknown function, pseudogene	1.18122e-07	0.0286732	6.36995	6.66671	0.296752	4.92341e-05	0.523849	0.187256	-0.336592	0.000370204	12.8534	18.8152	5.96176	0.0211232	48	42.8152
PF3D7_0425100		Plasmodium exported protein (hyp6), unknown function	2.42701e-06	1.94225e-06	6.28408	6.09699	-0.187082	0.00322555	0.541845	0.697132	0.155288	0.0513264	7.66651	36.6516	-19.015	1.94881e-12	48	12.6516
PF3D7_0425200		Plasmodium exported protein (hyp15), unknown function	1.5534e-09	0.000123204	5.26433	6.14879	0.884459	4.22952e-16	0.494999	0.227942	-0.267058	1.92288e-06	15.0191	39.1543	-23.8648	9.60915e-14	48	15.1543
PF3D7_0425250		Plasmodium exported protein (PHIST), unknown function, pseudogene	1.85022e-05	0.000247798	5.60633	6.08358	0.477245	2.51937e-08	0.493692	0.260504	-0.233188	0.00374508	3.26746	43.5259	-7.74156	0.000121586	48	19.5259
PF3D7_0425300		Plasmodium exported protein (PHISTa), unknown function, pseudogene	0.279372	1.43081e-07	4.01902	5.84025	1.82123	9.78059e-15	0.104353	0.348777	0.244424	0.0174191	33.2514	14.62	-18.6315	0.00318002	48	38.62
PF3D7_0425400		Plasmodium exported protein (PHISTa), unknown function	1.72075e-10	0.00164679	5.20009	6.32988	1.12979	7.00137e-19	0.472819	0.138685	-0.334135	2.29501e-08	47.7341	16.2749	16.5408	1.3901e-09	48	40.2749
PF3D7_0500800	MESA	mature parasite-infected erythrocyte surface antigen	6.42569e-10	0.000389244	10.9883	9.57185	-1.41642	6.25998e-18	1.2696	0.181484	-1.08811	1.76201e-13	21.9677	2.17125	-19.7965	1.03774e-10	48	26.1713
PF3D7_0500900	FIKK5	serine/threonine protein kinase, FIKK family	1.19857e-05	4.20103e-08	6.37356	6.67041	0.296849	2.37993e-07	0.394491	0.593154	0.198663	0.00123894	1.91148	19.6422	17.7307	1.28592e-13	48	43.6422
PF3D7_0501000		Plasmodium exported protein, unknown function	7.78767e-11	1.42448e-08	7.60423	7.21207	-0.392166	6.00806e-12	1.27785	0.317935	-0.959916	2.09226e-15	20.0415	0.646687	-19.3948	5.58176e-17	48	24.6467
PF3D7_0501100	HSP40	heat shock protein 40, type II	2.78317e-09	1.05384e-05	6.94622	5.37473	-1.57149	5.4316e-16	1.09809	0.582674	-0.515414	2.14355e-06	1.91011	26.5902	-23.3199	2.82146e-16	48	2.59021
PF3D7_0501200	PIESP2	parasite-infected erythrocyte surface protein	2.12982e-10	1.26816e-05	7.22259	5.8244	-1.39819	6.13174e-22	0.957864	0.0832777	-0.874586	2.33748e-16	19.4437	15.2366	-4.20712	0.027861	48	39.2366
PF3D7_0501300	SBP1	skeleton-binding protein 1	8.32801e-09	1.69887e-07	8.83653	7.40138	-1.43515	1.96676e-15	1.41779	0.517394	-0.900397	4.02505e-10	12.7927	28.7468	15.9541	3.84767e-13	48	4.74682
PF3D7_0501400	FIRA	interspersed repeat antigen	3.51954e-07	1.23363e-09	9.39053	7.67118	-1.71935	9.61567e-19	0.748294	0.576043	-0.172252	0.00429517	0.134999	29.7974	-18.3376	8.70387e-16	48	5.79744
PF3D7_0501500	RAP3	rhoptry-associated protein 3	2.34585e-09	2.58211e-08	6.91128	6.58213	-0.329154	3.19133e-05	2.09926	0.746346	-1.35292	2.13781e-11	40.8818	23.8474	-17.0345	3.90682e-15	48	47.8474
PF3D7_0501600	RAP2	rhoptry-associated protein 2	2.2277e-09	1.74233e-08	8.67301	7.74672	-0.926284	3.87056e-12	1.88579	0.655917	-1.22987	1.33287e-11	41.1636	22.7827	-18.3809	1.20732e-15	48	46.7827
PF3D7_0501700	APC3	anaphase-promoting complex subunit 3, putative	0.000455739	1.16288e-05	5.44587	6.94076	1.49489	5.39878e-18	0.24623	0.201269	-0.0449614	0.367861	7.88615	42.4665	-13.4196	6.93814e-07	48	18.4665
PF3D7_0501800	CAF1A	chromatin assembly factor 1 subunit A	3.24936e-06	2.0842e-05	7.59826	6.88191	-0.716345	1.55674e-08	0.710016	0.616249	-0.0937679	0.330635	34.4076	8.5797	22.1721	2.21114e-12	48	32.5797
PF3D7_0501900		conserved protein, unknown function	0.000199365	2.72886e-07	4.81846	5.20933	0.390867	4.37406e-09	0.232748	0.485476	0.252727	7.09113e-05	39.9281	17.1176	-22.8105	5.48206e-12	48	41.1176
PF3D7_0502000	VPS11	vacuolar protein sorting-associated protein 11, putative	1.42194e-09	3.46449e-05	7.22326	6.71867	-0.504592	1.69896e-13	0.663093	0.185108	-0.477985	5.61572e-11	17.5847	9.2285	-8.35616	3.14384e-07	48	33.2285
PF3D7_0502100		HCNGP-like protein	3.31525e-06	1.02096e-09	6.1525	5.68217	-0.47033	1.09871e-11	0.395152	0.589273	0.194121	0.000169913	18.3798	45.437	-20.9428	3.56492e-16	48	21.437
PF3D7_0502200	MPV17	protein Mpv17, putative	2.49697e-07	0.000178574	6.4489	6.22276	-0.226143	0.00115049	0.774946	0.399216	-0.37573	0.000187803	12.6949	8.03003	-4.66492	0.00205275	48	32.03
PF3D7_0502300		conserved Plasmodium protein, unknown function	8.51888e-09	0.00176981	6.90672	6.58202	-0.324699	7.77235e-10	0.643348	0.108111	-0.535238	6.62175e-11	17.1315	40.9381	23.8066	6.7612e-10	48	16.9381
PF3D7_0502400	MSP8	merozoite surface protein 8	1.77207e-09	1.39702e-06	6.64379	6.12607	-0.517714	6.72142e-11	0.72804	0.496549	-0.23149	0.000128837	9.60283	37.2953	-20.3076	1.30788e-15	48	13.2953
PF3D7_0502500		conserved Plasmodium protein, unknown function	0.0430559	4.11625e-07	4.25843	5.6829	1.42447	1.91543e-16	0.12117	0.423779	0.302609	8.57245e-05	41.1941	30.1501	-11.044	0.000955758	48	6.15011
PF3D7_0502600		conserved Plasmodium protein, unknown function	1.03357e-08	2.39883e-07	7.02606	6.93169	-0.0943613	0.00162676	0.671925	0.330445	-0.34148	4.05458e-08	16.9907	42.3696	-22.6212	1.3426e-16	48	18.3696
PF3D7_0502700		conserved protein, unknown function	9.09988e-06	0.00882485	4.98226	5.46733	0.485072	8.15746e-07	0.306363	0.272122	-0.0342407	0.700176	4.17296	13.536	9.36309	0.0011944	48	37.536
PF3D7_0502800		DnaJ protein, putative	1.59553e-05	0.00767573	4.76737	5.28648	0.519106	3.93171e-08	0.612693	0.12383	-0.488862	6.1343e-06	19.1788	34.863	15.6842	0.000379499	48	10.863
PF3D7_0502900		Tim10/DDP family zinc finger protein, putative	0.00061164	2.81915e-05	6.13442	5.69246	-0.44196	3.17189e-07	0.27285	0.480442	0.207592	0.0144526	27.9815	41.7806	13.7991	3.71784e-07	48	17.7806
PF3D7_0503000		50S ribosomal protein L28, apicoplast, putative	1.61495e-05	3.05721e-06	7.72948	6.5519	-1.17758	1.16809e-13	0.459789	0.63098	0.171191	0.0352082	41.8359	24.0929	-17.743	1.08948e-11	48	0.0929474
PF3D7_0503100	IspE	4-diphosphocytidyl-2-C-methyl-D-erythritol kinase, putative	1.6751e-06	2.94179e-05	5.9566	6.65282	0.696213	1.59704e-08	0.992092	0.481636	-0.510457	8.69359e-05	21.8781	3.5352	-18.3429	2.724e-11	48	27.5352
PF3D7_0503200	CDC6	cell division control protein 6, putative	2.05118e-05	6.64989e-07	7.41873	6.96429	-0.454442	3.65292e-12	0.153423	0.440334	0.28691	6.31972e-07	23.4168	4.57297	-18.8439	6.72398e-11	48	28.573
PF3D7_0503300	SRSF12	serine/arginine-rich splicing factor 12	7.7936e-08	3.98118e-09	8.14023	6.60863	-1.5316	3.04823e-22	0.456498	0.339889	-0.116609	0.000556516	23.9318	36.7835	12.8517	7.44413e-14	48	12.7835
PF3D7_0503400	ADF1	actin-depolymerizing factor 1	2.84135e-11	1.88672e-07	9.49713	8.19733	-1.2998	1.70919e-19	0.91929	0.502453	-0.416837	2.80392e-09	43.9858	23.0867	-20.8991	2.74131e-19	48	47.0867
PF3D7_0503500		protein kinase, putative	2.20636e-07	1.78698e-05	4.56563	5.73836	1.17273	2.27091e-16	0.607825	0.264908	-0.342917	2.24531e-06	40.1076	17.4043	-22.7033	5.32106e-13	48	41.4043
PF3D7_0503600	MyoB	myosin B	2.48019e-10	9.03711e-08	5.2187	5.81832	0.599629	3.54508e-15	0.680322	0.453492	-0.22683	1.55974e-06	44.7082	22.4864	-22.2218	1.23015e-19	48	46.4864
PF3D7_0503800	RPL31	60S ribosomal protein L31	1.77241e-09	2.96595e-05	7.47596	6.573	-0.902961	4.42449e-16	0.563811	0.289121	-0.27469	2.6741e-06	16.5708	42.7044	-21.8664	1.03536e-14	48	18.7044
PF3D7_0503900		conserved Plasmodium protein, unknown function	8.43665e-10	2.11733e-06	5.87472	6.34525	0.470535	2.87592e-13	0.458251	0.340523	-0.117728	0.0019678	24.3918	43.7609	19.3691	3.99082e-16	48	19.7609
PF3D7_0504000	ATPase3	cation transporting P-ATPase	3.33408e-09	7.25001e-06	7.07978	6.67046	-0.409319	3.88807e-08	0.82297	0.506646	-0.316324	6.17127e-05	28.4581	9.20808	-19.25	2.39207e-14	48	33.2081
PF3D7_0504100		AN1-type zinc finger protein, putative	2.41099e-07	0.000614994	5.77898	5.67362	-0.105368	0.170717	0.345789	0.549797	0.204009	0.0720954	46.726	30.5652	-16.1609	1.80746e-07	48	6.56515
PF3D7_0504200	DDX27	ATP-dependent RNA helicase DDX27, putative	1.81555e-08	3.37093e-09	6.16036	6.59701	0.436643	2.08669e-16	0.365788	0.229273	-0.136515	1.68731e-06	43.8495	46.399	2.54949	7.12659e-05	48	22.399
PF3D7_0504300		conserved Plasmodium protein, unknown function	3.73442e-06	0.0140446	6.24187	5.93393	-0.307934	1.00362e-05	0.448479	0.176541	-0.271939	0.00111655	9.54985	27.0892	17.5393	6.03673e-07	48	3.08918
PF3D7_0504400		ATP-dependent helicase, putative	4.60357e-07	1.42754e-06	6.86738	6.78741	-0.0799661	0.108655	0.795367	0.434426	-0.360941	3.95315e-05	33.3536	8.02035	22.6667	8.48493e-14	48	32.0203
PF3D7_0504500		MOLO1 domain-containing protein, putative	0.0019577	9.363e-07	4.87378	5.59938	0.725594	2.56843e-14	0.179565	0.0707981	-0.108767	0.0170242	16.9279	4.09873	-12.8292	0.00121397	48	28.0987
PF3D7_0504600	BCKDHB	2-oxoisovalerate dehydrogenase subunit beta, mitochondrial, putative	0.00587167	1.19318e-09	6.10855	6.4636	0.355048	0.000164835	0.38939	0.301415	-0.0879746	0.403414	28.119	8.34478	-19.7742	2.86666e-07	48	32.3448
PF3D7_0504700	CEP120	centrosomal protein CEP120, putative	8.39064e-10	2.68161e-07	7.10988	8.58208	1.47221	7.79881e-23	0.452831	0.319675	-0.133156	5.29416e-05	17.4346	46.5202	-18.9143	2.39392e-17	48	22.5202
PF3D7_0504800		conserved Plasmodium protein, unknown function	2.18697e-08	8.4522e-08	7.14648	7.22167	0.0751851	0.049123	0.913833	0.398922	-0.514911	9.24391e-09	37.1189	9.76885	20.65	9.72111e-15	48	33.7689
PF3D7_0504900		transmembrane protein TMEM222, putative	2.28805e-07	2.17766e-08	7.93573	7.69891	-0.236813	4.09854e-08	0.538824	0.270047	-0.268777	9.29423e-07	23.6419	7.61525	-16.0267	5.85445e-13	48	31.6153
PF3D7_0505000		MMS19-like protein, putative	1.91314e-11	5.85004e-11	6.47836	6.8989	0.420539	2.13705e-13	1.09357	0.848903	-0.244669	1.67796e-07	20.4148	45.7444	-22.6705	2.31104e-24	48	21.7444
PF3D7_0505100	TRS85	trafficking protein particle complex subunit 8, putative	5.19597e-07	3.66357e-09	6.90818	6.80758	-0.100596	0.00103619	0.422024	0.526239	0.104214	0.00963699	32.2438	4.34008	20.0963	2.24645e-16	48	28.3401
PF3D7_0505200	ALP2b	actin-like protein, putative	9.69318e-08	2.11403e-05	5.01488	6.44087	1.42598	9.5985e-20	0.508864	0.171442	-0.337422	3.59434e-08	36.6327	36.5091	-0.123651	0.923239	48	12.5091
PF3D7_0505300		UDP-N-acetylglucosamine transporter, putative	3.00135e-06	0.00369573	6.47489	7.26805	0.793166	1.09392e-15	0.190942	0.125734	-0.0652071	0.0848807	41.1994	39.0197	-2.17962	0.273068	48	15.0197
PF3D7_0505400		conserved protein, unknown function	4.7424e-09	2.85992e-08	6.93691	6.52571	-0.411202	2.11214e-09	0.7154	0.78252	0.06712	0.166451	37.9652	10.6767	20.7116	1.86834e-17	48	34.6767
PF3D7_0505500	MSH6	DNA mismatch repair protein MSH6, putative	5.16726e-09	0.00470264	6.03069	6.3254	0.294707	8.66724e-08	0.935502	0.0948089	-0.840693	1.55878e-12	32.7615	11.7706	-20.9909	8.84802e-07	48	35.7706
PF3D7_0505600		BCNT domain-containing protein, putative	1.38242e-08	0.00396828	6.86462	6.17965	-0.684974	4.79693e-07	0.618957	0.48801	-0.130946	0.301839	18.2283	46.796	-19.4323	2.37913e-09	48	22.796
PF3D7_0505700		conserved Plasmodium membrane protein, unknown function	4.95829e-07	7.54048e-07	8.41618	7.24411	-1.17207	4.75564e-16	0.548521	0.433237	-0.115284	0.0320118	31.7638	11.2494	-20.5143	4.31454e-14	48	35.2494
PF3D7_0505800	SUMO	small ubiquitin-related modifier	4.78325e-09	0.000225373	7.25512	5.70582	-1.5493	1.71774e-21	0.407729	0.176797	-0.230932	2.02827e-06	25.5	1.59848	-23.9015	3.81455e-14	48	25.5985
PF3D7_0505900	MED11	mediator of RNA polymerase II transcription subunit 11, putative	4.82645e-05	5.95773e-05	5.48357	5.44061	-0.0429605	0.347936	0.365924	0.330817	-0.0351071	0.588973	31.6587	1.10239	17.4437	7.7488e-10	48	25.1024
PF3D7_0506000		conserved Plasmodium protein, unknown function	3.0208e-05	1.27749e-11	5.48343	4.68349	-0.799941	1.3881e-11	0.587812	0.436679	-0.151133	0.0458392	22.1656	44.4097	22.2441	1.8841e-13	48	20.4097
PF3D7_0506100		60S ribosomal subunit protein L24, putative	6.03126e-05	0.000533632	6.37071	5.8225	-0.548216	1.05812e-08	0.464328	0.243095	-0.221234	0.00929929	27.3193	2.98101	23.6617	3.65907e-10	48	26.981
PF3D7_0506200	TBP	TATA-box-binding protein	5.25323e-07	0.000137949	4.90529	5.9039	0.99861	4.6152e-12	0.895511	0.326769	-0.568742	2.02519e-06	30.115	19.0801	-11.0349	4.6069e-07	48	43.0801
PF3D7_0506300		conserved protein, unknown function	1.07399e-05	0.000195307	6.60115	6.27362	-0.32753	8.10157e-05	0.111164	0.552837	0.441674	9.78095e-05	32.8122	16.1299	-16.6823	0.00199805	48	40.1299
PF3D7_0506400		conserved Plasmodium protein, unknown function	6.09257e-05	4.76648e-05	4.89815	6.38962	1.49147	1.00888e-12	0.653105	0.435599	-0.217505	0.04847	9.3948	14.9966	5.60179	0.00344722	48	38.9966
PF3D7_0506500		conserved Plasmodium protein, unknown function	0.0152151	3.63892e-06	7.8684	7.73058	-0.137815	6.01072e-05	0.0959539	0.175903	0.0799489	0.0377442	38.5314	6.58919	16.0578	4.98484e-06	48	30.5892
PF3D7_0506600		histone deacetylase, putative, pseudogene	0.000677718	0.000178651	5.83969	6.22087	0.381181	0.00013798	0.530333	0.207587	-0.322746	0.00691531	9.68882	32.9271	23.2383	1.46718e-06	48	8.92713
PF3D7_0506700		GTPase-activating protein, putative	5.92075e-08	1.39901e-05	6.51328	6.60494	0.0916631	0.00597346	0.497184	0.274365	-0.22282	3.43819e-05	38.4508	9.54961	19.0988	9.81501e-13	48	33.5496
PF3D7_0506800	TCF25	transcription factor 25, putative	5.32796e-06	1.29458e-08	7.37399	7.32839	-0.0456038	0.257996	0.580142	0.352357	-0.227784	0.000950245	27.4826	4.32758	-23.155	5.46012e-14	48	28.3276
PF3D7_0506900	ROM4	rhomboid protease ROM4	1.03425e-09	3.36657e-10	8.82481	7.69288	-1.13193	2.94079e-15	1.67542	0.622815	-1.05261	2.76713e-12	41.817	22.3273	-19.4896	2.01669e-17	48	46.3273
PF3D7_0507000		conserved protein, unknown function	1.8546e-08	0.000760863	5.66602	5.43518	-0.23084	1.17762e-07	0.415111	0.155139	-0.259972	1.60573e-06	17.6072	37.005	19.3978	2.6664e-10	48	13.005
PF3D7_0507100	RPL4	60S ribosomal protein L4	4.70742e-08	1.52808e-07	9.37438	8.06628	-1.3081	1.51041e-17	0.899776	0.182604	-0.717172	4.28394e-11	20.8291	40.3841	19.5551	2.32904e-10	48	16.3841
PF3D7_0507200	SUB3	subtilisin-like protease 3	5.6473e-10	9.47005e-07	7.76632	6.84283	-0.923492	7.62695e-14	1.09102	0.631843	-0.459182	4.52219e-07	41.3491	22.4957	-18.8535	1.16459e-16	48	46.4957
PF3D7_0507300	SOPT	subtilisin-like ookinete protein SOPT	5.93924e-10	3.42984e-09	7.15007	6.848	-0.302066	2.32876e-09	1.06018	0.579346	-0.480836	8.17865e-10	1.2531	23.9586	22.7055	1.43653e-20	48	47.9586
PF3D7_0507400	SUB1-ProM	subtilisin propeptide-like protein	3.1163e-07	1.14659e-07	6.96089	6.97553	0.0146393	0.630889	0.519062	0.453345	-0.065717	0.144351	7.13238	26.3422	19.2098	2.58572e-15	48	2.3422
PF3D7_0507500	SUB1	subtilisin-like protease 1	1.27879e-11	1.44997e-09	7.65324	6.77944	-0.873804	1.06141e-15	1.80501	0.775852	-1.02916	3.39437e-14	44.4814	24.9145	-19.567	4.12645e-21	48	0.91447
PF3D7_0507600	CAF40	protein CAF40, putative	0.00240443	0.000107862	5.09648	5.30707	0.210592	0.000162626	0.15111	0.341648	0.190539	0.00643373	47.0148	12.5313	13.5165	2.35402e-05	48	36.5313
PF3D7_0507700	NPL4	nuclear protein localization protein 4, putative	8.00871e-07	8.97636e-05	6.85428	6.20238	-0.651897	2.72035e-11	0.518026	0.327824	-0.190202	0.00548917	22.978	43.5251	20.5471	2.30201e-12	48	19.5251
PF3D7_0507800		conserved protein, unknown function	0.000309858	3.06557e-05	8.0593	7.09902	-0.960282	4.15694e-15	0.271113	0.153965	-0.117148	0.0251754	43.8293	14.2231	18.3938	7.6746e-08	48	38.2231
PF3D7_0507900		conserved Plasmodium protein, unknown function	0.000668967	1.44814e-05	5.42667	5.71583	0.289155	0.00017643	0.287208	0.587373	0.300165	0.0022079	10.6292	18.3592	7.73004	0.000639771	48	42.3592
PF3D7_0508000	P38	6-cysteine protein	1.0421e-08	4.74559e-05	7.19373	6.61229	-0.581445	1.24726e-07	1.79841	0.402367	-1.39604	7.2752e-11	39.5935	24.0149	-15.5786	6.81389e-10	48	0.0148613
PF3D7_0508100	SET9	SET domain protein, putative	2.51521e-09	4.45044e-08	7.61214	7.23456	-0.377578	8.25474e-09	1.30522	0.31632	-0.988897	7.24554e-13	41.3154	17.2479	23.9325	6.66589e-15	48	41.2479
PF3D7_0508200		longevity-assurance (LAG1) protein, putative	2.51491e-06	0.0328788	4.95844	5.01239	0.053944	0.312107	0.634019	0.116327	-0.517691	1.66145e-06	37.7805	16.0604	-21.72	1.41597e-05	48	40.0604
PF3D7_0508300	TPT	triose phosphate transporter	3.10861e-10	2.05719e-08	5.76279	5.793	0.0302046	0.152363	0.649264	0.494373	-0.154892	5.80104e-05	29.5999	42.7723	13.1724	2.35463e-16	48	18.7723
PF3D7_0508400		conserved protein, unknown function	0.00125237	0.00110132	6.86949	6.89623	0.0267458	0.557346	0.213341	0.238298	0.0249562	0.70626	3.32385	3.54997	0.22612	0.914654	48	27.55
PF3D7_0508500	ND6	ND6 protein, putative	3.05016e-09	1.61109e-06	6.15334	6.70246	0.549118	1.32603e-11	1.10488	0.280919	-0.823962	4.95769e-12	41.1938	17.9925	-23.2013	2.41363e-14	48	41.9925
PF3D7_0508600		conserved protein, unknown function	0.0335639	0.00107076	7.49769	6.9443	-0.553384	2.04029e-08	0.181136	0.130476	-0.0506599	0.522645	7.83838	46.6086	-9.22983	0.0279516	48	22.6086
PF3D7_0508700	PRP5	pre-mRNA-processing ATP-dependent RNA helicase PRP5, putative	5.56547e-10	0.000168908	8.1238	7.42211	-0.70169	4.51374e-14	0.432987	0.267806	-0.165182	0.00125215	20.6126	1.87565	-18.7369	8.05337e-13	48	25.8757
PF3D7_0508800	SSB	single-stranded DNA-binding protein	1.76987e-07	6.37538e-06	7.0131	7.0256	0.012493	0.768646	0.662613	0.434999	-0.227614	0.00119486	36.6513	18.8497	-17.8016	8.5272e-13	48	42.8497
PF3D7_0508900	AAP6	protein AAP6	6.16315e-09	2.87367e-09	8.73533	7.6447	-1.09063	6.74986e-16	1.12896	0.561266	-0.567697	3.65252e-09	42.0926	20.5379	-21.5547	7.07309e-18	48	44.5379
PF3D7_0509000	alphaSNAP	alpha-soluble NSF attachment protein, putative	1.97715e-05	6.51933e-06	5.53891	5.6613	0.122395	0.00722277	0.295036	0.441025	0.145988	0.0154542	37.8486	14.6095	-23.2392	4.81845e-12	48	38.6095
PF3D7_0509100	SMC4	structural maintenance of chromosomes protein 4, putative	1.51218e-07	2.50859e-08	8.85671	7.92625	-0.930463	2.54339e-15	0.610054	0.493689	-0.116365	0.0155339	37.0519	9.37435	20.3225	1.12092e-15	48	33.3744
PF3D7_0509200	LRR2	leucine-rich repeat protein	8.27034e-06	0.000138429	4.80031	5.57903	0.778723	1.22524e-12	0.461682	0.209174	-0.252508	0.000379721	15.2343	1.00823	-14.2261	7.54426e-08	48	25.0082
PF3D7_0509300		conserved Plasmodium protein, unknown function	2.84689e-05	0.0207379	6.26415	5.61243	-0.651711	4.84413e-09	0.384381	0.193085	-0.191296	0.0307862	16.5483	18.0314	1.48301	0.57054	48	42.0314
PF3D7_0509400	RNAPI	RNA polymerase I	2.11803e-07	3.32864e-05	6.61124	6.63546	0.0242229	0.586886	0.638044	0.42263	-0.215414	0.00402356	20.4764	0.100811	-20.3756	1.51754e-13	48	24.1008
PF3D7_0509500		ERCC4 domain-containing protein, putative	6.29085e-05	4.53607e-05	6.89614	6.45	-0.446149	1.33565e-09	0.297538	0.273399	-0.0241386	0.648555	24.0231	40.9764	16.9533	1.03731e-09	48	16.9764
PF3D7_0509600	AsnRS	asparagine--tRNA ligase	0.000373313	4.75623e-09	5.36919	5.95527	0.586076	7.75849e-08	0.477324	0.772325	0.295001	0.0037436	32.8665	7.36389	22.4974	3.48687e-12	48	31.3639
PF3D7_0509700		conserved Plasmodium protein, unknown function	0.0219498	0.0597396	5.33387	5.4757	0.141827	0.0495224	0.230326	0.103357	-0.126969	0.202729	31.5785	22.3927	-9.18578	0.0973612	48	46.3927
PF3D7_0509800	PI4KB	phosphatidylinositol 4-kinase beta	1.12106e-07	7.23978e-09	8.09446	6.9884	-1.10607	1.89178e-19	0.412411	0.481624	0.0692131	0.0371743	44.5769	22.5509	-22.026	2.54534e-18	48	46.5509
PF3D7_0509900		NSE4 domain-containing protein, putative	0.000265898	0.000823192	6.28528	6.28731	0.00202786	0.953957	0.0894908	0.255497	0.166007	0.00504989	22.0643	24.6133	2.54903	0.405816	48	0.613312
PF3D7_0510000		conserved Plasmodium protein, unknown function	3.32851e-05	2.01538e-07	6.89325	7.09566	0.20241	2.9577e-11	0.0699617	0.254934	0.184972	1.87885e-08	3.75211	40.5593	-11.1928	5.53881e-07	48	16.5593
PF3D7_0510100		KH domain-containing protein, putative	1.43801e-07	1.21981e-06	8.49743	7.51906	-0.978362	1.15108e-12	1.02438	0.377157	-0.647224	4.21759e-08	38.0716	13.0596	22.9879	6.25588e-13	48	37.0596
PF3D7_0510200	CYP87	peptidyl-prolyl cis-trans isomerase	1.923e-06	1.3053e-08	6.80942	6.45743	-0.351993	9.65879e-08	0.548908	0.587701	0.0387924	0.46472	35.8066	11.1007	23.2942	1.50153e-15	48	35.1007
PF3D7_0510300	SIP	stripes inner membrane complex protein, putative	1.18283e-07	0.000600869	5.64316	6.23335	0.590188	1.26391e-10	0.705459	0.207078	-0.498382	1.16984e-07	15.7716	37.5512	21.7796	4.37365e-10	48	13.5512
PF3D7_0510400		PDCD2 domain-containing protein, putative	1.83275e-06	0.000324177	4.79084	5.60031	0.809469	1.50193e-13	0.532252	0.179351	-0.352901	5.04677e-06	46.1237	20.4287	22.3051	1.60966e-10	48	44.4287
PF3D7_0510500	TopoI	topoisomerase I	3.63219e-08	4.03411e-09	8.38839	7.25494	-1.13345	5.48703e-20	0.439767	0.462169	0.0224025	0.434674	39.7182	21.3602	-18.358	2.64651e-17	48	45.3602
PF3D7_0510700		conserved Plasmodium protein, unknown function	7.3548e-06	9.11083e-05	5.67272	6.34818	0.675462	1.96408e-13	0.306457	0.20285	-0.103606	0.0229278	12.7057	33.3713	20.6656	1.38168e-10	48	9.37131
PF3D7_0510800		WD repeat-containing protein, putative	2.75998e-05	1.49215e-07	5.99118	6.27094	0.279753	6.5178e-06	0.469967	0.320474	-0.149493	0.0199417	8.48167	35.2617	-21.22	1.7213e-11	48	11.2617
PF3D7_0510900		small nucleolar RNA snoR04	2.48149e-07	8.68374e-08	5.77277	6.37191	0.599133	2.50987e-13	0.520789	0.385998	-0.134791	0.00348636	17.7291	44.5269	-21.2022	6.43737e-16	48	20.5269
PF3D7_0511000	TCTP	translationally-controlled tumor protein homolog	2.94849e-06	1.74528e-05	6.76065	6.03855	-0.722098	2.53394e-15	0.235887	0.239381	0.00349489	0.918221	39.6234	12.7966	21.1732	4.14741e-12	48	36.7966
PF3D7_0511100		conserved Plasmodium protein, unknown function	4.33658e-05	0.0562905	5.51356	5.386	-0.127567	0.0187679	0.456172	0.0780056	-0.378166	4.49791e-05	12.2854	20.3994	8.11401	0.104471	48	44.3994
PF3D7_0511200	SCD	stearoyl-CoA desaturase	1.5941e-08	1.09385e-07	8.11667	6.98595	-1.13072	7.04098e-13	1.47109	0.68755	-0.783537	2.08418e-08	38.6182	17.9426	-20.6756	1.55351e-15	48	41.9426
PF3D7_0511300		MORN repeat protein, putative	5.13462e-05	4.97492e-06	5.29158	6.41925	1.12767	1.45115e-14	0.39296	0.338704	-0.0542559	0.374221	32.1195	7.91294	23.7935	4.40822e-12	48	31.9129
PF3D7_0511400		conserved Plasmodium protein, unknown function	9.40652e-08	0.320739	6.50832	6.9403	0.431979	5.41568e-12	0.291958	0.0319598	-0.259998	1.12172e-06	18.502	29.8907	11.3887	0.0674497	48	5.89068
PF3D7_0511500		RNA pseudouridylate synthase, putative	0.00953447	0.00207164	9.15209	7.68498	-1.46712	2.72905e-22	0.0514122	0.0872999	0.0358877	0.166706	32.6867	37.354	4.66725	0.171398	48	13.354
PF3D7_0511600	ARNP	apical rhoptry neck protein	5.5518e-09	7.56281e-08	6.99643	5.95113	-1.0453	6.5479e-16	0.991637	0.535986	-0.455651	5.93671e-08	45.8815	26.7199	-19.1616	4.90775e-17	48	2.71993
PF3D7_0511700	CGI121	EKC/KEOPS complex subunit CGI121	0.00219673	0.0236539	6.52732	6.77941	0.252087	0.00050962	0.179975	0.20896	0.0289844	0.735817	29.4719	46.8967	17.4248	4.97148e-05	48	22.8967
PF3D7_0511800	INO1	inositol-3-phosphate synthase	5.22111e-07	0.000242767	6.73947	5.79301	-0.946458	1.85431e-12	0.710007	0.308695	-0.401312	3.04887e-05	38.1245	46.1717	8.04719	1.20375e-05	48	22.1717
PF3D7_0511900		conserved Plasmodium protein, unknown function	3.37739e-07	0.028478	6.12288	7.08856	0.965679	7.68092e-12	0.822162	0.155827	-0.666335	2.97442e-07	18.1315	44.3904	-21.741	4.63465e-07	48	20.3904
PF3D7_0512000	PFD6	prefoldin subunit 6	6.86751e-08	0.00249625	7.53851	6.38795	-1.15056	7.89278e-15	0.698524	0.218199	-0.480325	9.60727e-07	23.2169	47.9756	-23.2413	3.49385e-11	48	23.9756
PF3D7_0512100		conserved protein, unknown function	1.70219e-05	0.00216569	5.28483	4.17697	-1.10786	1.15271e-13	0.135255	0.280853	0.145599	0.0428907	30.8951	36.2227	5.3276	0.103491	48	12.2227
PF3D7_0512200	GS	glutathione synthetase	0.00415857	4.05986e-05	5.04847	5.98231	0.933843	1.20039e-12	0.184849	0.409643	0.224794	0.00485575	29.0012	45.8256	16.8244	5.77741e-07	48	21.8256
PF3D7_0512300	MAT1	CDK-activating kinase assembly factor MAT1	1.24678e-05	1.48325e-05	5.61333	5.64754	0.0342104	0.565484	0.604806	0.516809	-0.0879977	0.314224	4.29854	3.16611	-1.13243	0.318788	48	27.1661
PF3D7_0512400		conserved Plasmodium protein, unknown function	6.43074e-08	6.8814e-05	6.48554	6.93512	0.449573	9.20675e-09	0.667869	0.338818	-0.329051	2.93916e-05	13.778	41.1271	-20.651	1.66781e-12	48	17.1271
PF3D7_0512450		conserved Plasmodium protein, unknown function, pseudogene	0.000484807	1.83222e-09	4.94398	6.58945	1.64547	9.70304e-15	0.482996	0.557812	0.0748158	0.392814	19.1627	37.1628	18.0001	2.42432e-10	48	13.1628
PF3D7_0512500		conserved Plasmodium protein, unknown function	5.00858e-05	0.000167756	6.37774	6.38673	0.00899147	0.779658	0.117614	0.27075	0.153136	0.00337842	4.2058	8.38912	4.18332	0.0760607	48	32.3891
PF3D7_0512600	RAB1b	ras-related protein Rab-1B	3.92165e-06	1.28166e-06	6.66279	6.03487	-0.627928	6.13599e-15	0.278219	0.253281	-0.0249378	0.443943	43.3433	14.7201	19.3767	5.78329e-13	48	38.7201
PF3D7_0512700	OPRT	orotate phosphoribosyltransferase	1.8168e-06	0.54331	6.37319	5.66328	-0.709902	1.46327e-08	0.520242	0.0558457	-0.464396	0.000216353	19.4935	43.3699	23.8764	0.019212	48	19.3699
PF3D7_0512800		conserved Plasmodium protein, unknown function	1.38517e-10	3.33309e-10	6.28083	6.75054	0.469711	2.36026e-12	0.986313	1.00001	0.0137024	0.710869	19.3624	46.3577	-21.0048	2.90037e-22	48	22.3577
PF3D7_0512900	AKAL	AKAP-like protein	5.95741e-05	2.00685e-06	5.95276	6.55131	0.598553	2.02877e-09	0.349622	0.642107	0.292485	0.000696877	16.1267	5.53785	-10.5889	2.92313e-07	48	29.5378
PF3D7_0513000		conserved protein, unknown function	1.0874e-05	2.83893e-07	6.98887	6.77706	-0.211813	0.000362816	0.570853	0.493449	-0.0774043	0.262942	29.2936	41.6596	12.366	7.51274e-10	48	17.6596
PF3D7_0513100		conserved protein, unknown function	2.91099e-05	2.0446e-06	5.2154	5.90669	0.691288	1.37336e-09	0.487581	0.685718	0.198137	0.0262564	28.9602	20.4311	-8.52906	4.93144e-07	48	44.4311
PF3D7_0513200		CPSF domain-containing protein, putative	0.00249935	1.42568e-06	7.73629	7.13615	-0.60014	1.19431e-11	0.209598	0.248743	0.0391446	0.458992	24.4183	43.0103	18.592	4.17377e-09	48	19.0103
PF3D7_0513300	PNP	purine nucleoside phosphorylase	1.82738e-07	0.00324321	7.20728	6.37966	-0.827623	6.70711e-14	0.736598	0.0979463	-0.638652	9.19037e-10	27.8496	19.2834	-8.56619	0.00586307	48	43.2834
PF3D7_0513400	YihA1	GTP-binding protein YihA1	2.37965e-05	6.79847e-05	5.52407	5.79845	0.274377	1.5121e-06	0.332547	0.271934	-0.0606129	0.268884	32.7162	47.9363	15.2201	3.79688e-09	48	23.9363
PF3D7_0513500	PAM16	mitochondrial import inner membrane translocase subunit TIM16, putative	1.03176e-09	3.79387e-05	6.45163	6.52368	0.0720419	0.181191	0.660066	0.578982	-0.081084	0.294756	21.8799	42.9632	21.0833	5.92482e-14	48	18.9632
PF3D7_0513600		deoxyribodipyrimidine photo-lyase, putative	2.86829e-07	2.81637e-09	8.6269	7.49431	-1.13259	3.17649e-18	0.517794	0.367094	-0.1507	0.000738806	30.7022	3.59095	20.8888	4.13668e-16	48	27.591
PF3D7_0513700	PSOP12	secreted ookinete protein, putative	0.000109879	0.000201119	4.4533	6.02379	1.57049	5.17424e-16	0.260936	0.364359	0.103423	0.145013	40.1173	6.64783	14.5306	4.23447e-07	48	30.6478
PF3D7_0513800	RAB1a	ras-related protein Rab-1A	1.06837e-06	7.49245e-05	6.7198	6.16005	-0.559751	1.52755e-06	0.662197	0.671021	0.00882382	0.934092	29.6317	10.0061	-19.6256	3.87998e-11	48	34.0061
PF3D7_0513900		conserved protein, unknown function	2.25888e-07	5.30859e-05	5.10843	5.69297	0.584532	1.64459e-10	0.571808	0.363713	-0.208095	0.00255007	33.3706	46.8201	13.4495	3.73998e-10	48	22.8201
PF3D7_0514000	TTL	tubulin--tyrosine ligase, putative	0.000126797	2.00805e-05	5.57774	5.95476	0.377019	6.54628e-09	0.205605	0.336913	0.131307	0.0157448	26.6045	31.5439	4.93941	0.00357192	48	7.54388
PF3D7_0514100	UvrD	ATP-dependent DNA helicase UvrD	1.15459e-08	1.66644e-05	7.29633	7.34167	0.0453491	0.271206	0.706343	0.413498	-0.292845	6.45549e-05	40.9036	14.3076	21.4041	4.6417e-14	48	38.3076
PF3D7_0514200		conserved Plasmodium protein, unknown function	2.0126e-09	1.36029e-08	5.88143	6.47117	0.589742	4.34227e-11	1.12766	0.830745	-0.296914	4.11345e-05	36.3649	2.95915	14.5942	2.45517e-16	48	26.9591
PF3D7_0514300		aspartate--tRNA ligase, putative	2.03716e-05	4.91722e-07	7.16159	6.95042	-0.211162	4.72079e-06	0.310539	0.438369	0.12783	0.013623	24.6403	2.98076	-21.6596	5.505e-14	48	26.9808
PF3D7_0514500		conserved Plasmodium membrane protein, unknown function	5.7517e-05	1.07898e-09	5.58919	5.49339	-0.0958032	0.00833176	0.345778	0.432234	0.0864565	0.0847043	21.931	1.05868	-20.8723	4.7183e-14	48	25.0587
PF3D7_0514600		ribose-5-phosphate isomerase, putative	8.39582e-09	7.49892e-10	5.48075	5.3661	-0.114644	0.000100747	0.674916	0.580037	-0.0948793	0.00987025	23.5799	42.1748	18.5949	7.2001e-19	48	18.1748
PF3D7_0514700		MORN repeat protein, putative	1.64529e-10	8.9322e-06	6.49736	7.07187	0.574502	6.79971e-12	0.648672	0.428265	-0.220407	0.000215521	19.0031	41.662	22.6589	4.85096e-16	48	17.662
PF3D7_0514800		inositol polyphosphate multikinase, putative	0.0572679	0.0150879	6.02075	6.98405	0.963302	6.96255e-12	0.165412	0.0984908	-0.0669216	0.421147	22.8149	1.625	-21.1899	0.000367964	48	25.625
PF3D7_0514900		conserved Plasmodium protein, unknown function	2.891e-07	2.19065e-08	7.15816	7.23709	0.0789284	0.00339407	0.4532	0.355258	-0.0979416	0.0100231	20.0701	45.5873	-22.4828	5.91247e-17	48	21.5873
PF3D7_0515000	CWC2	pre-mRNA-splicing factor CWC2, putative	2.39214e-08	1.10339e-06	7.42524	6.66205	-0.763197	8.73678e-14	0.608014	0.486537	-0.121477	0.0192204	30.125	4.42332	22.2983	2.06528e-16	48	28.4233
PF3D7_0515100	ROM9	rhomboid protease ROM9	4.97297e-05	1.03674e-06	6.11541	6.31383	0.198419	0.000605762	0.370746	0.608316	0.23757	0.00248441	14.5444	0.50774	-14.0366	1.46154e-09	48	24.5077
PF3D7_0515200		conserved Plasmodium protein, unknown function	0.0024406	0.0418679	6.01163	5.03176	-0.979868	2.83328e-08	0.124802	0.326794	0.201992	0.156686	38.7135	30.3303	-8.38315	0.225368	48	6.33034
PF3D7_0515300	PI3K	phosphatidylinositol 3-kinase	1.58282e-05	4.9349e-05	7.39966	6.87001	-0.529647	7.29162e-09	0.510958	0.274734	-0.236223	0.00264894	35.5683	5.93399	18.3657	2.20166e-09	48	29.934
PF3D7_0515400		conserved protein, unknown function	7.03349e-14	2.33359e-09	7.3175	7.08089	-0.23661	7.07316e-09	0.97078	0.863234	-0.107547	0.00365276	47.7041	27.2407	-20.4634	1.37956e-22	48	3.24066
PF3D7_0515500	GEP1	gametogenesis essential protein 1, putative	7.41502e-09	0.000159289	5.02232	6.06963	1.04731	1.41151e-17	0.831132	0.101845	-0.729287	9.58208e-13	43.2139	16.9205	21.7067	7.17305e-09	48	40.9205
PF3D7_0515600	GEP	gamete egress protein GEP, putative	3.91636e-06	5.83297e-05	5.74805	6.50252	0.754469	5.22575e-15	0.28579	0.214476	-0.0713138	0.0789671	17.8094	17.5007	-0.3087	0.801611	48	41.5007
PF3D7_0515700	GAP40	glideosome-associated protein 40, putative	2.17826e-09	2.85123e-06	8.73222	7.57209	-1.16012	1.44004e-13	1.85669	0.391365	-1.46533	1.08448e-12	40.8979	23.5723	-17.3256	5.84154e-12	48	47.5723
PF3D7_0515800		BolA-like protein, putative	2.52188e-06	2.89648e-05	6.09515	5.67018	-0.424968	2.19675e-07	0.399579	0.509387	0.109808	0.131185	7.29293	41.1114	-14.1815	3.27617e-09	48	17.1114
PF3D7_0515900	NIF2	NLI interacting factor-like phosphatase, putative	4.81011e-08	0.00412292	6.33179	6.30938	-0.0224124	0.646605	0.690547	0.218368	-0.472179	2.37229e-06	42.1646	12.0115	17.8469	4.12482e-08	48	36.0115
PF3D7_0516000		RAP protein, putative	2.91535e-10	6.71195e-10	6.21991	6.95122	0.731303	1.85011e-18	0.606708	0.550899	-0.0558089	0.0279856	22.1668	4.42248	-17.7443	1.80662e-20	48	28.4225
PF3D7_0516100	ATPase1	cation-transporting ATPase 1	1.35139e-06	0.0111794	6.31437	6.36766	0.053287	0.127475	0.481544	0.0905162	-0.391028	2.7936e-07	19.9873	10.4055	-9.58182	0.00524559	48	34.4055
PF3D7_0516200	RPS11	40S ribosomal protein S11	4.2066e-09	0.364895	6.98697	6.71879	-0.26818	6.19229e-05	0.901836	0.0573789	-0.844457	1.41378e-09	15.5922	39.9176	-23.6746	0.00317093	48	15.9176
PF3D7_0516300		tRNA pseudouridine synthase, putative	3.73802e-09	9.13178e-09	5.44979	5.60732	0.157526	0.000209911	0.989732	0.668559	-0.321173	3.0721e-06	15.9455	41.5077	-22.4378	8.16137e-19	48	17.5077
PF3D7_0516400	PhLP1	phosducin-like protein 1, putative	0.046138	4.91926e-06	5.89001	5.65621	-0.233801	0.000302037	0.0912796	0.645633	0.554353	7.29191e-07	14.2206	18.5433	4.32268	0.348749	48	42.5433
PF3D7_0516500	MFS1	major facilitator superfamily domain-containing protein, putative	4.12134e-06	3.76257e-06	4.29485	5.04939	0.754543	5.87268e-11	0.575857	0.487925	-0.0879325	0.219546	35.9345	28.5016	-7.43297	1.9167e-06	48	4.50156
PF3D7_0516600	MB2	sporozoite surface antigen MB2	1.24272e-07	0.0333944	7.48883	7.10725	-0.381589	3.59476e-08	0.481675	0.123941	-0.357734	6.85662e-06	37.3356	45.123	7.78739	0.00503994	48	21.123
PF3D7_0516700		ubiquitin carboxyl-terminal hydrolase 2, putative	1.45744e-07	0.0294089	6.39913	6.61183	0.212704	0.00108427	0.619463	0.182776	-0.436687	3.81135e-05	43.2711	2.75419	7.48312	0.00422489	48	26.7542
PF3D7_0516800	ApiAP2	AP2 domain transcription factor AP2-O2, putative	3.81194e-08	2.71542e-05	7.80839	7.40574	-0.402642	5.19157e-08	1.05644	0.234544	-0.821896	3.30512e-10	40.2582	23.9481	-16.3101	1.66526e-09	48	47.9481
PF3D7_0516900	RPL2	60S ribosomal protein L2	2.25037e-07	7.03454e-05	8.66971	7.16985	-1.49986	4.32374e-14	1.18424	0.369107	-0.815128	7.72906e-08	21.4169	40.7746	19.3577	1.43561e-10	48	16.7746
PF3D7_0517000		60S ribosomal protein L12, putative	1.28e-08	0.00681747	7.85024	6.39579	-1.45445	2.74049e-15	0.67786	0.229305	-0.448555	1.02254e-05	20.4033	31.5069	11.1035	1.19744e-05	48	7.50685
PF3D7_0517100		conserved protein, unknown function	4.51702e-07	4.50544e-09	6.48117	6.46585	-0.0153175	0.541444	0.460019	0.362537	-0.0974818	0.0106386	17.3308	37.1037	19.7729	2.79957e-15	48	13.1037
PF3D7_0517200		conserved Plasmodium protein, unknown function	7.20626e-09	0.0623808	7.45039	6.57909	-0.871292	7.89423e-12	0.475442	0.152957	-0.322486	0.000331733	8.91853	26.1723	17.2537	4.11077e-06	48	2.17226
PF3D7_0517300	SR1	serine/arginine-rich splicing factor 1	4.20062e-09	6.43231e-08	7.97831	6.2855	-1.69281	7.53142e-23	0.587621	0.285881	-0.30174	4.60254e-09	7.23085	34.8486	-20.3823	2.47828e-16	48	10.8486
PF3D7_0517400	FACT-L	FACT complex subunit SPT16, putative	2.80112e-09	9.48212e-05	7.3666	6.42	-0.9466	3.65966e-16	0.513165	0.269849	-0.243316	2.13329e-05	31.4263	24.9638	-6.4625	1.73427e-06	48	0.963824
PF3D7_0517500		UTP--glucose-1-phosphate uridylyltransferase, putative	4.54349e-09	4.4195e-09	5.10196	5.64639	0.544439	1.02129e-13	0.708635	0.460913	-0.247721	8.62404e-07	14.1552	32.7417	18.5865	3.27468e-17	48	8.74168
PF3D7_0517600	CPbeta	F-actin-capping protein subunit beta, putative	2.68901e-08	0.000189268	6.27246	7.47042	1.19796	3.30973e-17	0.62021	0.198394	-0.421816	2.95613e-08	12.3197	31.619	19.2993	7.60636e-11	48	7.61902
PF3D7_0517700	EIF3B	eukaryotic translation initiation factor 3 subunit B, putative	1.93025e-06	0.000116895	6.77906	6.07345	-0.7056	5.74908e-16	0.17208	0.183644	0.0115647	0.705222	15.8921	9.23107	-6.66101	0.000181132	48	33.2311
PF3D7_0517800	DCX	apicortin	1.58429e-07	0.0203894	5.05208	5.19863	0.146554	0.0302358	0.723203	0.215401	-0.507802	2.30779e-05	6.56926	41.0382	-13.531	2.408e-05	48	17.0382
PF3D7_0517900		zinc finger protein, putative	4.29193e-10	0.000211001	5.8172	5.56365	-0.253557	7.35628e-06	0.645294	0.322616	-0.322678	2.30335e-05	43.5953	15.223	19.6276	2.95877e-12	48	39.223
PF3D7_0518000		NOSIP domain-containing protein, putative	1.07542e-05	0.00965638	6.8932	6.1755	-0.717705	4.62257e-09	0.5765	0.212168	-0.364333	0.000660786	14.448	39.9534	-22.4945	1.1232e-07	48	15.9534
PF3D7_0518100	AMR2	protein AMR2	2.35617e-05	1.43413e-06	5.90827	6.2593	0.35103	2.39873e-07	0.491513	0.189018	-0.302495	0.000112875	17.9853	47.2829	-18.7024	7.44587e-09	48	23.2829
PF3D7_0518200	MDM2	SWIB/MDM2 domain-containing protein	6.00156e-09	2.32286e-07	5.54092	4.84935	-0.691566	4.03227e-13	0.894842	0.501421	-0.393421	3.13254e-07	42.9055	19.9754	-22.9301	1.20673e-17	48	43.9754
PF3D7_0518300		proteasome subunit beta type-1, putative	5.67176e-06	0.000734528	6.51889	4.99391	-1.52497	5.30332e-20	0.252888	0.144144	-0.108744	0.00866608	41.2786	14.2441	20.9654	1.01284e-09	48	38.2441
PF3D7_0518400	CYC3	cyclin, putative	1.08356e-06	0.000307763	5.16696	5.65298	0.48602	3.66934e-06	0.414671	0.560282	0.145611	0.164719	3.81129	16.1154	12.3041	9.45553e-07	48	40.1154
PF3D7_0518500	DDX23	ATP-dependent RNA helicase DDX23, putative	6.17879e-07	1.37028e-05	7.29852	6.51482	-0.783699	4.71443e-11	0.468067	0.569614	0.101547	0.172905	21.4829	12.2384	-9.24441	1.89542e-07	48	36.2384
PF3D7_0518600	WDR26	WD repeat-containing protein 26, putative	1.77396e-07	9.67338e-08	7.07677	6.77335	-0.303419	4.13314e-07	0.57245	0.660644	0.0881944	0.100466	40.2204	13.3663	21.1458	8.8784e-16	48	37.3663
PF3D7_0518700	PUF1	mRNA-binding protein PUF1	9.54348e-10	5.68228e-08	6.16733	7.20187	1.03454	5.97017e-21	0.192132	0.427902	0.23577	1.73247e-08	19.3398	0.501608	-18.8382	4.2379e-15	48	24.5016
PF3D7_0518800	PSOP13	secreted ookinete protein, putative	0.000445306	0.000122589	4.5391	5.56468	1.02558	4.40263e-12	0.446212	0.187871	-0.258341	0.00682519	27.5251	23.5889	-3.93614	0.117511	48	47.5889
PF3D7_0518900		conserved protein, unknown function	1.88576e-05	3.74631e-06	5.12692	6.68448	1.55756	2.27278e-16	0.283737	0.644703	0.360966	4.00515e-05	12.9239	1.67335	-11.2505	4.65733e-07	48	25.6734
PF3D7_0519000	SLBP	histone RNA hairpin-binding protein, putative	0.000908757	0.000950487	5.42083	6.13828	0.717446	2.83024e-09	0.325434	0.285022	-0.0404124	0.641865	9.92536	19.2022	9.27687	0.000652456	48	43.2022
PF3D7_0519100		50S ribosomal protein L14, mitochondrial, putative	1.98713e-08	0.0017382	6.15048	4.93628	-1.21421	7.90556e-12	0.479355	0.463932	-0.0154231	0.880931	42.688	23.1282	-19.5598	9.78407e-10	48	47.1282
PF3D7_0519200		V-type proton ATPase 16 kDa proteolipid subunit	1.52806e-09	7.60337e-05	7.99706	6.16811	-1.82895	2.94401e-21	0.434435	0.25699	-0.177444	0.000263637	45.6686	18.0023	20.3338	1.51296e-13	48	42.0023
PF3D7_0519300	COX10	protoheme IX farnesyltransferase	4.94572e-07	0.0117144	6.10592	6.684	0.578078	7.45319e-17	0.27108	0.0406832	-0.230397	2.16581e-08	30.408	44.7862	14.3783	0.000142672	48	20.7862
PF3D7_0519400	RPS24	40S ribosomal protein S24	4.63912e-07	1.31989e-10	8.89349	6.24651	-2.64698	2.87973e-23	0.595246	0.306006	-0.28924	3.4476e-06	19.6325	25.4016	5.76911	1.26693e-06	48	1.40162
PF3D7_0519500	CCR4-1	CCR4 domain-containing protein 1, putative	8.11885e-11	0.000164232	7.75523	6.79343	-0.961798	8.3158e-15	0.400465	0.314956	-0.0855088	0.103764	19.0468	9.07012	-9.97669	1.22181e-07	48	33.0701
PF3D7_0519600		zinc finger protein, putative	6.64094e-09	5.35152e-08	5.69442	5.66678	-0.0276388	0.190009	0.528395	0.339824	-0.188571	3.73805e-06	37.4858	15.4336	-22.0522	2.24377e-17	48	39.4336
PF3D7_0519700		FoP domain-containing protein, putative	1.51762e-08	9.47011e-06	8.53727	6.49973	-2.03753	7.08185e-25	0.377968	0.182474	-0.195494	7.03898e-07	8.73871	24.8333	16.0946	6.42814e-13	48	0.833306
PF3D7_0519800		EELM2 domain-containing protein, putative	1.97337e-07	1.63974e-06	7.77935	6.63502	-1.14434	5.7892e-15	0.846717	0.326147	-0.52057	1.59791e-07	16.7873	46.8435	-17.9437	4.53041e-12	48	22.8435
PF3D7_0519900		conserved protein, unknown function	0.00116803	3.81138e-06	7.1366	6.65235	-0.484243	5.22381e-10	0.21343	0.35756	0.14413	0.0165339	24.5978	43.9507	19.3529	5.02447e-10	48	19.9507
PF3D7_0520000	RPS9	40S ribosomal protein S9, putative	3.82643e-11	7.35193e-07	7.70436	5.57985	-2.12451	2.98113e-25	0.459484	0.297332	-0.162152	5.6821e-06	23.1766	37.4266	14.25	1.19383e-14	48	13.4266
PF3D7_0520100	PPM9	protein phosphatase PPM9, putative	2.12054e-09	0.00065132	5.75222	5.78797	0.0357552	0.269091	0.69874	0.20387	-0.49487	6.37397e-09	18.0023	28.3993	10.3971	1.85602e-07	48	4.39933
PF3D7_0520200	MED17	mediator of RNA polymerase II transcription subunit 17, putative	0.00610824	0.00906124	5.82295	6.49816	0.675214	1.06166e-09	0.240771	0.154335	-0.0864357	0.291852	21.9915	46.1701	-23.8215	6.62096e-07	48	22.1701
PF3D7_0520300	LSM2	U6 snRNA-associated Sm-like protein LSm2, putative	2.47352e-08	2.86757e-05	6.80353	6.36142	-0.442114	5.23811e-12	0.532483	0.22356	-0.308923	2.47792e-07	20.5943	47.8191	-20.7753	6.22746e-14	48	23.8191
PF3D7_0520400		single-stranded DNA-binding protein, putative	1.73864e-08	4.50121e-06	6.47419	6.44721	-0.0269882	0.535268	0.925957	0.492508	-0.433448	2.69317e-06	30.5675	1.52903	18.9615	1.39118e-14	48	25.529
PF3D7_0520500		phosphomethylpyrimidine kinase, putative	1.98456e-05	0.119045	4.8992	5.45388	0.554684	1.40734e-09	0.455503	0.0699517	-0.385551	1.94666e-05	0.0965276	31.8123	-16.2843	0.00551044	48	7.81226
PF3D7_0520600	Ap4AH	bis(5'-nucleosyl)-tetraphosphatase [asymmetrical]	4.42819e-10	0.0683024	6.63248	6.19924	-0.433241	1.02589e-07	0.75218	0.129286	-0.622895	6.2635e-08	18.1155	38.4333	20.3178	3.94206e-06	48	14.4333
PF3D7_0520700		CDC73 domain-containing protein, putative	4.49624e-09	1.21628e-07	6.34871	6.71647	0.367759	4.88943e-09	0.777381	0.630336	-0.147045	0.00610206	18.1282	43.7675	-22.3607	3.15915e-18	48	19.7675
PF3D7_0520800		conserved protein, unknown function	3.57453e-09	2.02125e-07	7.25688	6.90858	-0.348299	9.00313e-12	0.572765	0.290817	-0.281948	2.00042e-08	32.1348	9.38202	-22.7527	6.26815e-17	48	33.382
PF3D7_0520900	SAHH	adenosylhomocysteinase	8.99791e-09	3.93483e-11	6.93635	6.21545	-0.720903	3.57919e-15	0.807175	0.355876	-0.451299	9.54961e-10	37.8607	22.8758	-14.9849	1.40126e-14	48	46.8758
PF3D7_0521000		conserved Plasmodium protein, unknown function	1.36849e-11	1.64441e-10	8.12947	7.22268	-0.90679	1.3758e-20	0.633962	0.716211	0.0822485	0.00134937	21.1215	1.23425	-19.8873	4.95475e-23	48	25.2342
PF3D7_0521100		conserved Plasmodium protein, unknown function	2.04437e-05	3.27638e-05	4.40138	6.42374	2.02236	7.31486e-21	0.294544	0.246926	-0.047618	0.299731	24.0592	7.38201	-16.6772	3.67552e-10	48	31.382
PF3D7_0521200		conserved protein, unknown function	7.63013e-07	0.275887	5.70766	5.99319	0.285529	6.94589e-06	0.363982	0.0648771	-0.299105	0.000173444	17.7087	41.5174	23.8087	0.000346203	48	17.5174
PF3D7_0521300		zinc finger protein, putative	7.18702e-09	7.90474e-08	7.79456	7.00271	-0.791851	1.29747e-15	0.827782	0.223784	-0.603997	1.78766e-11	14.0527	45.2206	-16.8322	2.15862e-12	48	21.2206
PF3D7_0521400		conserved protein, unknown function	0.0424074	3.55121e-07	6.34103	6.5029	0.161862	1.27504e-10	0.0331452	0.128643	0.0954981	2.12736e-05	20.136	4.87453	-15.2615	2.25496e-05	48	28.8745
PF3D7_0521500		ribosomal large subunit pseudouridylate synthase, putative	1.01107e-08	0.000265858	6.23185	6.5318	0.29995	3.77693e-06	0.926649	0.30421	-0.622439	2.86346e-08	16.978	44.9706	-20.0074	5.31844e-12	48	20.9706
PF3D7_0521600		conserved Plasmodium protein, unknown function	2.97455e-08	4.61636e-08	5.56617	5.65058	0.084402	0.01311	0.535854	0.670858	0.135004	0.00578666	14.4515	43.8429	-18.6086	3.46506e-16	48	19.8429
PF3D7_0521700	DDX1	ATP-dependent RNA helicase DDX1, putative	8.49471e-06	9.10685e-06	4.3269	5.62548	1.29857	3.4659e-14	0.524032	0.521637	-0.0023954	0.974678	30.176	5.52891	23.3529	2.92127e-13	48	29.5289
PF3D7_0521800		AFG1-like ATPase, putative	4.80686e-08	5.71861e-06	4.51612	6.48067	1.96455	4.18865e-19	0.907573	0.260699	-0.646874	1.76173e-09	35.7407	6.14964	18.409	4.65205e-11	48	30.1496
PF3D7_0521900		conserved Plasmodium protein, unknown function	7.52103e-10	2.67803e-06	7.23224	7.52305	0.290801	4.36447e-11	0.542085	0.250675	-0.29141	8.79237e-09	17.2396	46.2527	-18.9869	8.35477e-16	48	22.2527
PF3D7_0522000		conserved Plasmodium protein, unknown function	2.63443e-07	2.28524e-05	8.36613	7.89069	-0.475439	1.3294e-11	0.573126	0.120358	-0.452767	2.72122e-09	16.294	36.1383	19.8443	1.7078e-08	48	12.1383
PF3D7_0522100		conserved Plasmodium protein, unknown function	2.91516e-10	0.000137343	6.70172	6.40772	-0.293996	2.25091e-08	0.652689	0.251182	-0.401507	4.65078e-08	47.2864	31.0604	-16.226	1.07006e-11	48	7.06035
PF3D7_0522200	TAF10	transcription initiation factor TFIID subunit 10, putative	3.01494e-08	2.27393e-08	6.81547	6.47391	-0.341559	1.40333e-09	0.678801	0.403885	-0.274916	1.69512e-06	15.0765	35.8977	20.8212	4.5086e-16	48	11.8977
PF3D7_0522300		18S rRNA (guanine-N(7))-methyltransferase, putative	1.44096e-08	0.0813251	6.22144	5.89357	-0.327874	2.51624e-08	0.594425	0.0770006	-0.517424	5.40695e-09	15.363	44.7916	-18.5713	2.27761e-05	48	20.7916
PF3D7_0522400		conserved Plasmodium protein, unknown function	1.87729e-10	7.02999e-10	7.79483	7.4726	-0.322238	1.29223e-09	1.34223	0.520167	-0.822058	2.54652e-13	43.0339	21.4176	-21.6163	1.24007e-19	48	45.4176
PF3D7_0522500	RPL17	50S ribosomal protein L17, apicoplast, putative	4.31562e-09	1.54282e-06	6.66608	6.30385	-0.362236	5.83427e-08	1.13555	0.407513	-0.728033	4.17073e-10	39.227	22.1572	-17.0698	9.32237e-14	48	46.1572
PF3D7_0522600		magnesium transporter NIPA, putative	9.02224e-10	3.73071e-07	6.23353	6.05043	-0.183108	0.000150591	1.13252	0.600257	-0.532258	2.61568e-08	42.9362	18.5912	23.655	3.22842e-18	48	42.5912
PF3D7_0522700	SufA	iron-sulfur cluster assembly protein SufA	6.12662e-10	0.00660918	5.32334	5.55967	0.236331	8.01196e-06	0.749315	0.175543	-0.573771	8.15521e-09	18.2301	27.6512	9.42115	2.16247e-05	48	3.65124
PF3D7_0522800	BUD31	pre-mRNA-splicing factor BUD31, putative	9.23342e-07	7.98689e-05	5.91461	5.96716	0.0525507	0.353279	0.876698	0.269677	-0.607021	4.60876e-07	15.3866	38.1405	22.7539	3.99691e-10	48	14.1405
PF3D7_0522900		zinc finger protein, putative	5.72081e-08	1.02351e-06	5.07995	5.76677	0.686824	4.86631e-16	0.310169	0.336273	0.0261041	0.392946	34.398	27.0207	-7.37731	1.74554e-08	48	3.02072
PF3D7_0523000	MDR1	multidrug resistance protein 1	0.00104475	0.00831364	7.42001	6.57281	-0.8472	9.39338e-12	0.279032	0.137243	-0.141789	0.0577374	14.3279	26.9371	12.6092	0.000645774	48	2.93712
PF3D7_0523100	QCR2	mitochondrial-processing peptidase subunit alpha, putative	1.54358e-08	0.000688711	5.3459	5.31892	-0.0269718	0.427521	0.359429	0.224328	-0.135102	0.0100772	27.815	12.2151	-15.5999	4.25115e-09	48	36.2151
PF3D7_0523200		heptatricopeptide repeat-containing protein, putative	2.41811e-05	0.00020098	5.95605	6.91113	0.955074	7.36657e-15	0.339911	0.173182	-0.166729	0.00296507	14.2455	39.6982	-22.5474	9.53498e-10	48	15.6982
PF3D7_0523300	ApiCOX18	cytochrome c oxidase subunit ApiCOX18, putative	3.43195e-06	6.86494e-07	5.83206	6.24481	0.412751	4.24441e-09	0.503181	0.310407	-0.192774	0.0012671	16.5889	36.6662	20.0772	3.27624e-12	48	12.6662
PF3D7_0523400		DnaJ protein, putative	4.15803e-09	0.204291	7.4781	6.42769	-1.05041	1.2046e-12	1.16498	0.0793729	-1.0856	7.46429e-11	39.1256	10.7124	19.5867	0.0022012	48	34.7124
PF3D7_0523500		dynein light chain Tctex-type, putative	1.43891e-08	6.88366e-06	5.97614	5.69563	-0.280511	7.12565e-06	0.72939	0.547542	-0.181848	0.00889168	14.6108	1.72668	-12.8841	8.0127e-12	48	25.7267
PF3D7_0523600		conserved protein, unknown function	8.97105e-08	7.66791e-07	5.65601	5.75146	0.0954434	0.0199874	0.479986	0.636228	0.156242	0.00901214	15.649	45.8703	-17.7787	5.4142e-14	48	21.8703
PF3D7_0523700		conserved Plasmodium membrane protein, unknown function	0.000756863	0.0115999	5.22182	6.27223	1.0504	3.33393e-14	0.258943	0.0981184	-0.160825	0.0130334	39.1059	38.5429	-0.563037	0.879545	48	14.5429
PF3D7_0523800		divalent metal transporter, putative	4.89844e-08	1.12815e-06	6.67737	6.65892	-0.0184522	0.527671	0.53425	0.373888	-0.160362	0.00094215	17.8427	32.9716	15.1289	5.50423e-13	48	8.97156
PF3D7_0523900		MerC domain-containing protein, putative	2.61191e-08	9.42685e-07	6.00648	5.07227	-0.934214	3.27687e-13	0.873405	0.567381	-0.306023	9.34851e-05	9.39141	33.2992	23.9078	3.94893e-16	48	9.29923
PF3D7_0524000	KASbeta	karyopherin beta	2.60846e-12	0.235052	8.13812	6.2107	-1.92742	5.55749e-24	0.315416	0.0349945	-0.280421	2.32e-08	25.6176	2.30351	-23.3141	2.25231e-05	48	26.3035
PF3D7_0524100		conserved Plasmodium protein, unknown function	0.00421799	0.467907	7.19482	6.83486	-0.35996	7.18028e-11	0.0678943	0.0227128	-0.0451815	0.210941	2.23528	42.8149	-7.42041	0.387839	48	18.8149
PF3D7_0524200		conserved Plasmodium membrane protein, unknown function	1.50129e-05	6.75295e-06	5.50976	5.48524	-0.024522	0.572521	0.346624	0.478771	0.132147	0.0416852	41.5935	30.8838	-10.7097	8.90796e-08	48	6.88382
PF3D7_0524300		conserved Plasmodium protein, unknown function	2.76204e-05	1.11897e-05	7.03623	6.67789	-0.358341	3.75553e-07	0.422818	0.330593	-0.0922254	0.152172	14.2818	45.1428	-17.139	3.52827e-10	48	21.1428
PF3D7_0524400	RBG1	ribosome-interacting GTPase 1, putative	0.000129637	1.66717e-05	6.04576	6.16659	0.120828	0.00140196	0.232119	0.245443	0.0133243	0.760876	6.59993	36.4822	-18.1177	1.24559e-09	48	12.4822
PF3D7_0524500		conserved Plasmodium protein, unknown function	9.31258e-10	1.94254e-05	6.65047	5.53195	-1.11852	6.34621e-21	0.28259	0.194951	-0.0876391	0.00182876	16.5326	40.4467	23.9141	2.80576e-15	48	16.4467
PF3D7_0524600		50S ribosomal protein L12, apicoplast, putative	1.66284e-07	2.31447e-06	7.58101	6.64271	-0.938294	3.83684e-11	0.941839	0.730389	-0.21145	0.022004	40.5581	17.3702	-23.1879	2.96743e-15	48	41.3702
PF3D7_0524700	TOM22	mitochondrial import receptor subunit TOM22, putative	3.11729e-09	3.68922e-06	4.71012	4.68948	-0.0206426	0.37923	0.305837	0.32768	0.0218432	0.505581	28.2315	32.9795	4.74802	1.65112e-05	48	8.97951
PF3D7_0524800	UFD1	ubiquitin fusion degradation protein 1, putative	9.3064e-12	1.18259e-12	6.05581	6.39394	0.338134	1.44627e-19	0.477063	0.295567	-0.181497	1.21689e-12	2.04539	23.6092	21.5638	4.76164e-25	48	47.6092
PF3D7_0524900	TYW1	S-adenosyl-L-methionine-dependent tRNA 4-demethylwyosine synthase, putative	1.97861e-10	6.65114e-06	5.83804	5.95661	0.118572	0.00236171	0.943479	0.42607	-0.517409	8.1178e-09	18.4868	2.98887	-15.4979	3.53737e-14	48	26.9889
PF3D7_0525000		zinc finger protein, putative	1.72145e-07	3.1163e-08	6.07356	5.47576	-0.5978	1.00738e-11	0.770999	0.300105	-0.470894	5.22882e-08	16.6025	43.5443	-21.0582	1.59759e-13	48	19.5443
PF3D7_0525100	ACS10	acyl-CoA synthetase	1.72388e-09	0.074912	6.34855	6.20173	-0.146826	0.000861262	0.409575	0.104781	-0.304795	2.14745e-05	40.1015	47.5535	7.45205	0.0106765	48	23.5535
PF3D7_0525200	SMC6	structural maintenance of chromosomes protein 6, putative	2.21952e-10	4.3285e-07	7.88139	7.14005	-0.741337	3.78563e-17	0.674717	0.331971	-0.342746	1.94575e-09	45.0893	21.3319	-23.7574	5.90233e-19	48	45.3319
PF3D7_0525300		conserved protein, unknown function	5.65495e-08	0.000118156	5.47197	6.09633	0.624363	1.08214e-08	1.0531	0.435185	-0.617914	1.46248e-06	43.0956	18.2197	23.1241	4.73563e-13	48	42.2197
PF3D7_0525400		7-helix-1 protein	2.1579e-07	1.65478e-06	5.21591	5.63905	0.423135	3.66135e-07	0.808513	0.695058	-0.113455	0.149996	44.3079	22.0801	-22.2278	9.6623e-16	48	46.0801
PF3D7_0525500		WD repeat-containing protein, putative	6.09908e-09	0.197362	6.21462	6.34707	0.13245	0.0066166	0.798505	0.0695103	-0.728994	1.08349e-09	12.6447	40.9121	-19.7326	0.000749358	48	16.9121
PF3D7_0525600		RNA methyltransferase, putative	3.21994e-08	5.75042e-07	5.56106	4.9562	-0.604852	4.56086e-12	0.438477	0.633843	0.195366	0.00106084	43.9171	25.3124	-18.6048	8.47574e-15	48	1.31235
PF3D7_0525700		conserved protein, unknown function	4.94616e-09	0.000950936	4.26268	3.8114	-0.45128	8.9824e-12	0.747785	0.120774	-0.627012	1.34173e-11	42.1413	19.2176	-22.9237	2.34139e-10	48	43.2176
PF3D7_0525800	IMC1g	inner membrane complex protein 1g, putative	6.49479e-13	2.02434e-05	8.46773	7.30258	-1.16515	8.78835e-20	1.28216	0.234503	-1.04766	2.42537e-16	47.4631	25.1492	-22.3139	2.35628e-16	48	1.14915
PF3D7_0525900	NEK2	NIMA related kinase 2	4.47372e-07	5.73345e-06	5.34047	4.78101	-0.55946	2.41614e-09	0.743904	0.445823	-0.29808	0.000351711	7.26469	30.2725	23.0078	4.77428e-14	48	6.27249
PF3D7_0526000		RAP protein, putative	7.74774e-10	6.00688e-08	6.84493	6.98771	0.142779	1.50358e-06	0.578695	0.404656	-0.174039	9.81819e-06	16.1712	44.9536	-19.2176	4.1101e-18	48	20.9536
PF3D7_0526100		conserved Plasmodium membrane protein, unknown function	4.12887e-06	9.50538e-07	4.94521	5.36571	0.4205	2.49935e-08	0.245849	0.698609	0.452761	9.33812e-07	26.0143	13.1633	-12.851	4.39213e-08	48	37.1633
PF3D7_0526200	ARFGAP2	ADP-ribosylation factor GTPase-activating protein 2	9.83364e-08	0.550206	5.90292	5.91568	0.0127648	0.831679	0.949094	0.0422475	-0.906846	1.31061e-08	44.1942	27.282	-16.9122	0.121413	48	3.28196
PF3D7_0526300	WDR55	WD repeat-containing protein 55, putative	8.00245e-08	8.21635e-06	5.33039	5.67343	0.343041	5.12558e-11	0.480521	0.18068	-0.299842	6.28245e-08	18.3891	4.69286	-13.6963	2.56907e-10	48	28.6929
PF3D7_0526400		conserved Plasmodium protein, unknown function	3.34769e-05	2.09241e-08	5.80488	6.88598	1.08109	2.48542e-11	0.730646	0.408389	-0.322256	0.0027072	34.9897	15.7952	-19.1945	6.56663e-10	48	39.7952
PF3D7_0526500		conserved Plasmodium protein, unknown function	3.24707e-10	6.99391e-06	6.52995	6.65779	0.127841	0.0229513	1.10705	0.681898	-0.425151	2.81708e-05	21.1601	5.18776	-15.9723	4.60093e-14	48	29.1878
PF3D7_0526600		conserved Plasmodium protein, unknown function	5.21801e-07	1.75583e-08	5.41921	6.48633	1.06712	1.07045e-13	0.855078	0.468147	-0.386932	1.37857e-05	33.384	9.66958	-23.7144	1.22536e-14	48	33.6696
PF3D7_0526700		conserved protein, unknown function	1.03367e-08	1.32441e-06	7.24449	6.9092	-0.335286	4.21786e-09	0.342216	0.515662	0.173447	0.000986647	24.8427	3.56563	-21.277	4.32625e-15	48	27.5656
PF3D7_0526800		conserved Plasmodium protein, unknown function	8.97347e-09	1.38639e-09	7.31742	7.07101	-0.246408	8.20263e-10	0.610124	0.258045	-0.352079	5.76942e-10	15.6504	42.1427	-21.5077	1.79897e-16	48	18.1427
PF3D7_0526900		transmembrane emp24 domain-containing protein, putative	5.65427e-06	1.76315e-08	8.04794	8.19837	0.150428	0.00267599	0.594006	0.327704	-0.266302	0.000334233	15.4875	41.0319	-22.4556	1.33763e-12	48	17.0319
PF3D7_0527000	MCM3	DNA replication licensing factor MCM3, putative	3.60192e-09	3.29309e-06	7.7415	6.51983	-1.22167	8.58588e-16	0.960785	0.443087	-0.517698	3.46741e-08	36.5525	14.6908	-21.8617	3.99872e-15	48	38.6908
PF3D7_0527100	UBC13	ubiquitin-conjugating enzyme E2 N, putative	5.00747e-07	5.83258e-09	5.88552	5.02919	-0.856328	2.29174e-17	0.351302	0.463214	0.111912	0.00221343	34.185	46.7303	12.5454	4.72818e-13	48	22.7303
PF3D7_0527200	USP14	ubiquitin carboxyl-terminal hydrolase 14	1.38107e-06	0.000394388	7.47915	6.74626	-0.732893	3.61761e-09	0.869937	0.298564	-0.571373	5.3097e-06	37.0393	10.1528	21.1134	2.70791e-09	48	34.1528
PF3D7_0527300	METAP1a	methionine aminopeptidase 1a, putative	1.62455e-08	5.59808e-05	6.85377	5.84966	-1.00411	2.01966e-12	0.850727	0.510206	-0.340521	0.000315295	11.8988	47.7659	-12.1328	3.64237e-10	48	23.7659
PF3D7_0527400		conserved Plasmodium protein, unknown function	3.38708e-08	2.64047e-07	7.20017	6.60217	-0.598006	1.25416e-14	0.469495	0.319929	-0.149566	0.000166725	13.8527	33.3556	19.5029	3.45064e-15	48	9.3556
PF3D7_0527500	HIP	Hsc70-interacting protein	1.12796e-06	4.86376e-05	8.62436	6.59518	-2.02918	6.39598e-18	0.887996	0.141651	-0.746345	1.16318e-08	24.5833	45.9643	21.381	2.06192e-07	48	21.9643
PF3D7_0527600		conserved Plasmodium protein, unknown function	2.52188e-05	3.62357e-07	6.94056	5.43458	-1.50597	1.85475e-19	0.27915	0.398958	0.119808	0.0110779	47.8948	22.1187	22.2239	3.36945e-14	48	46.1187
PF3D7_0527900	DDX41	ATP-dependent RNA helicase DDX41, putative	0.000125627	1.871e-07	6.26269	5.77739	-0.485307	7.348e-09	0.391091	0.480494	0.0894029	0.170633	25.8517	36.0923	10.2406	7.88176e-08	48	12.0923
PF3D7_0528000	UMP1	proteasome maturation factor UMP1, putative	1.06221e-05	2.18503e-06	6.0147	5.03686	-0.977849	1.14978e-12	0.270756	0.78553	0.514774	2.30675e-06	46.038	19.1746	21.1366	8.18002e-11	48	43.1746
PF3D7_0528100		AP-1/2 complex subunit beta, putative	0.000804169	5.97731e-06	6.12664	5.98937	-0.137273	0.039797	0.253866	0.729605	0.47574	4.88254e-05	45.8053	37.4892	-8.3161	0.000446943	48	13.4892
PF3D7_0528200	EIF3E	eukaryotic translation initiation factor 3 subunit E, putative	2.01156e-10	2.26867e-06	6.85474	6.46162	-0.393118	8.63368e-17	0.34343	0.153993	-0.189436	1.95341e-09	26.0379	42.7125	16.6746	3.40778e-15	48	18.7125
PF3D7_0528300		conserved protein, unknown function	3.32338e-09	0.000108028	5.38322	6.20101	0.817792	1.58831e-13	1.1337	0.221509	-0.912194	6.83109e-12	42.7868	18.2668	23.48	3.38922e-12	48	42.2668
PF3D7_0528400	DHHC7	palmitoyltransferase DHHC7	1.74921e-10	1.55147e-05	7.7372	6.76636	-0.970834	3.77962e-11	1.45579	0.766335	-0.689455	1.01407e-06	44.0842	22.0155	-22.0687	3.72275e-16	48	46.0155
PF3D7_0528500	CPalpha	F-actin-capping protein subunit alpha, putative	6.26401e-05	0.000138009	4.97132	4.59743	-0.373887	5.08224e-07	0.509662	0.105426	-0.404236	2.08615e-05	24.2179	27.9492	3.73126	0.280793	48	3.94919
PF3D7_0528600		conserved Plasmodium protein, unknown function	3.71842e-05	8.08486e-08	7.17369	6.73106	-0.442628	3.60193e-06	0.665644	0.599913	-0.0657318	0.467607	9.04231	40.6451	-16.3972	1.2264e-10	48	16.6451
PF3D7_0528700	CYP23	peptidyl-prolyl cis-trans isomerase	7.24277e-09	1.11847e-06	6.21576	5.97246	-0.2433	9.02475e-07	0.634567	0.476056	-0.158511	0.00271946	19.6011	31.2285	11.6274	3.74717e-12	48	7.2285
PF3D7_0528800		nuclear GTP-binding protein, putative	2.92109e-09	5.32836e-09	6.56598	6.29571	-0.270277	9.60216e-08	0.860603	0.681094	-0.179509	0.000428563	14.4303	40.5074	-21.9229	4.61573e-19	48	16.5074
PF3D7_0528900		conserved protein, unknown function	1.32191e-07	4.80734e-08	5.56322	5.76334	0.200122	1.86825e-07	0.368133	0.462805	0.0946721	0.00920343	18.2392	38.5414	20.3022	4.18504e-16	48	14.5414
PF3D7_0529000		conserved Plasmodium protein, unknown function	1.70866e-09	2.48702e-05	5.95112	6.19867	0.247546	2.4084e-07	0.567914	0.328259	-0.239655	3.18574e-05	41.8325	25.7921	-16.0404	3.72062e-13	48	1.79211
PF3D7_0529100	ATrx2	thioredoxin-like protein, putative	0.000614741	0.000723652	5.47574	5.27986	-0.195879	0.00803066	0.451899	0.233197	-0.218702	0.0301777	23.3166	33.5885	10.2719	0.000657782	48	9.58848
PF3D7_0529200		sugar transporter, putative	0.652767	0.00143825	4.45278	4.9605	0.507718	3.50364e-05	0.052863	0.289125	0.236262	0.0798885	44.4801	38.9251	-5.55499	0.669797	48	14.9251
PF3D7_0529300	TIC22	apicoplast TIC22 protein	2.74196e-09	3.11466e-05	5.22222	5.64292	0.420702	3.88098e-10	0.698284	0.29099	-0.407293	5.76717e-08	30.7164	34.6647	3.94823	0.000592829	48	10.6647
PF3D7_0529400		conserved Plasmodium protein, unknown function	1.48808e-08	4.70551e-08	8.1053	6.93215	-1.17315	3.1583e-16	1.03868	0.335932	-0.702748	1.7592e-10	40.2673	19.2837	-20.9836	2.44915e-14	48	43.2837
PF3D7_0529500		cell cycle regulator protein, putative	1.88857e-07	5.1739e-07	5.7431	5.45063	-0.292464	5.5249e-05	0.620625	0.940004	0.319379	0.000611282	16.8015	41.2224	-23.5791	2.49396e-15	48	17.2224
PF3D7_0529700		heptatricopeptide repeat-containing protein, putative	1.61467e-06	2.04933e-05	6.36083	6.85367	0.49284	2.98058e-09	0.39295	0.458433	0.0654836	0.300106	23.1051	42.3317	19.2266	3.51328e-12	48	18.3317
PF3D7_0529800		conserved Plasmodium protein, unknown function	7.50768e-06	4.53167e-07	7.99497	7.05082	-0.944147	2.14453e-16	0.333526	0.264836	-0.0686897	0.0888583	35.0847	17.4891	-17.5956	1.22238e-11	48	41.4891
PF3D7_0529900		RING zinc finger protein, putative	2.76705e-05	4.00345e-05	7.9807	9.14198	1.16128	9.31999e-12	0.666305	0.385607	-0.280698	0.00792188	11.0665	30.5665	19.5	1.23508e-09	48	6.56651
PF3D7_0530000		conserved Plasmodium protein, unknown function	3.53859e-06	1.833e-08	6.55477	5.96939	-0.585379	2.12276e-12	0.427015	0.439072	0.012057	0.784697	7.9339	28.8131	20.8792	8.93781e-15	48	4.81312
PF3D7_0530100	SYN6	SNARE protein, putative	4.23648e-05	7.0991e-06	6.64882	5.64971	-0.999108	6.1259e-13	0.446297	0.438465	-0.00783184	0.9125	43.6742	28.1268	-15.5474	4.00603e-10	48	4.12683
PF3D7_0530200	PPT	phosphoenolpyruvate/phosphate translocator	4.09381e-07	0.000153583	6.47971	5.83084	-0.648869	2.78544e-11	0.529992	0.279639	-0.250352	0.000328193	40.0129	12.1261	20.1132	5.02434e-11	48	36.1261
PF3D7_0530300	PIC6	PhIL1-interacting candidate PIC6	5.41501e-09	5.03353e-05	7.39122	6.95519	-0.436035	5.32839e-08	0.933308	0.427163	-0.506145	8.28839e-07	42.4146	18.9696	-23.445	1.30798e-14	48	42.9696
PF3D7_0530400		conserved Plasmodium protein, unknown function	1.44688e-05	9.87698e-07	5.39952	6.58037	1.18085	1.20496e-15	0.327167	0.595743	0.268576	0.000235434	23.4806	46.7694	23.2888	5.97365e-14	48	22.7694
PF3D7_0530500		conserved Plasmodium membrane protein, unknown function	0.000143486	0.0162891	4.71521	5.8598	1.14459	7.07767e-15	0.324794	0.105224	-0.219571	0.00211718	7.35554	23.8551	16.4995	5.67704e-05	48	47.8551
PF3D7_0530600		XAP-5 DNA binding protein, putative	1.24922e-09	2.56263e-07	7.74539	7.22985	-0.515535	8.18215e-13	0.716516	0.455171	-0.261345	2.47305e-06	17.9346	45.3546	-20.58	9.37343e-18	48	21.3546
PF3D7_0530700		conserved Plasmodium protein, unknown function	5.33156e-06	1.62836e-10	5.23509	6.09045	0.85536	9.30168e-15	0.47011	0.623249	0.153139	0.00477393	22.1361	2.34873	-19.7874	6.13813e-16	48	26.3487
PF3D7_0530750	DPM3	dolichol-phosphate mannosyltransferase subunit 3, putative	7.35273e-06	0.00600678	4.12368	3.90476	-0.218915	0.00117072	0.468603	0.240609	-0.227994	0.0104792	37.4605	0.873075	11.4126	2.12003e-05	48	24.8731
PF3D7_0530800		CPW-WPC family protein	0.274073	0.00434901	5.22674	5.44811	0.221362	0.10952	0.198688	0.317888	0.1192	0.534194	28.8348	43.281	14.4463	0.0247655	48	19.281
PF3D7_0530900	FRM1	formin 1	9.29697e-09	1.79927e-09	6.75801	7.07974	0.321727	6.65617e-12	0.552703	0.3587	-0.194003	1.04206e-06	43.4838	13.6351	18.1513	3.82573e-17	48	37.6351
PF3D7_0531000		SURF1 domain-containing protein, putative	3.75737e-07	5.65218e-05	5.66063	6.22753	0.566897	1.21204e-10	0.537084	0.315484	-0.2216	0.000896502	29.1843	15.1997	-13.9846	1.13364e-09	48	39.1997
PF3D7_0531100		conserved Plasmodium protein, unknown function	5.24051e-14	4.72246e-05	7.15273	6.93348	-0.219243	5.36216e-10	0.678831	0.183642	-0.495189	7.28259e-13	46.9784	28.6529	-18.3255	1.59327e-14	48	4.65289
PF3D7_0531200		ribosomal protein S16, mitochondrial, putative	5.42179e-08	3.10387e-05	5.84042	6.41466	0.574241	7.67456e-10	0.627319	0.456006	-0.171314	0.01547	17.6357	42.317	-23.3187	2.63995e-14	48	18.317
PF3D7_0531300		conserved Plasmodium protein, unknown function	1.35232e-06	5.78552e-07	7.07972	6.3688	-0.710922	1.3408e-14	0.390781	0.276641	-0.11414	0.00625923	13.025	36.6032	23.5782	3.80395e-14	48	12.6032
PF3D7_0531400		G-patch domain-containing protein, putative	8.06032e-10	1.20269e-05	6.43979	6.70276	0.262967	2.57661e-08	0.758359	0.261065	-0.497294	2.59194e-10	17.5907	36.2806	18.6899	2.04862e-13	48	12.2806
PF3D7_0531500		non-coding RNA	4.53392e-12	7.79218e-07	6.38456	7.43195	1.04738	7.40697e-20	0.860402	0.325657	-0.534745	1.43089e-12	24.0968	46.9797	22.8829	2.96437e-19	48	22.9797
PF3D7_0532100	ETRAMP5	early transcribed membrane protein 5	1.05237e-08	0.0209207	9.71878	7.43384	-2.28493	3.56153e-21	0.828654	0.0916253	-0.737028	4.34221e-11	22.7774	34.0165	11.2391	0.00140807	48	10.0165
PF3D7_0532200		Plasmodium exported protein (PHISTc), unknown function	7.49805e-06	0.00366449	5.84953	5.60018	-0.249353	3.67867e-05	0.363055	0.200577	-0.162478	0.0172815	17.02	8.36616	-8.65381	0.000456434	48	32.3662
PF3D7_0532300		Plasmodium exported protein (PHISTb), unknown function	1.08178e-07	4.46965e-06	7.57103	6.36556	-1.20546	4.29539e-11	1.85458	0.251349	-1.60323	8.09446e-11	16.7153	40.3214	23.6061	3.92109e-08	48	16.3214
PF3D7_0532400	LyMP	lysine-rich membrane-associated PHISTb protein	2.02528e-07	0.000779155	9.10268	7.62171	-1.48097	1.78812e-13	1.2753	0.269196	-1.00611	1.20082e-08	16.3969	2.55952	-13.8374	1.35881e-06	48	26.5595
PF3D7_0532500		Plasmodium exported protein, unknown function	5.93811e-08	8.10221e-06	5.85606	6.03402	0.177953	0.00130359	0.891151	0.446525	-0.444626	3.76e-06	15.2222	44.773	-18.4493	3.12645e-13	48	20.773
PF3D7_0532600		Plasmodium exported protein, unknown function	2.47216e-09	1.69858e-08	6.59981	6.54577	-0.0540382	0.0765072	1.02323	0.373762	-0.649468	1.64965e-11	17.0811	36.8506	19.7695	1.3158e-15	48	12.8506
PF3D7_0601000	EPF4	exported protein family 4	1.24361e-08	2.44319e-06	6.57267	6.98601	0.413346	9.39725e-09	0.892936	0.43673	-0.456206	2.436e-07	13.3617	43.9918	-17.37	7.57597e-14	48	19.9918
PF3D7_0601100	EPF3	exported protein family 3	2.08488e-06	3.10656e-05	3.70087	3.55092	-0.149949	3.06699e-06	0.17135	0.211976	0.0406251	0.18352	40.1063	35.3209	-4.78545	0.00169655	48	11.3209
PF3D7_0601200	MC-2TM	Pfmc-2TM Maurer's cleft two transmembrane protein	2.32368e-10	1.91269e-07	6.81031	7.21757	0.407262	5.43821e-11	0.749059	0.552793	-0.196266	0.000110112	18.7105	1.17079	-17.5397	1.92732e-17	48	25.1708
PF3D7_0601300	EPF1	exported protein family 1	5.06334e-07	3.71922e-06	3.8945	6.87569	2.98119	7.70442e-22	0.648563	0.318674	-0.329888	1.24696e-05	35.6116	12.023	-23.5886	3.68636e-13	48	36.023
PF3D7_0601500		Plasmodium exported protein (PHISTb), unknown function	1.61491e-09	7.41372e-09	6.29544	7.40574	1.11029	1.57192e-21	0.584919	0.221761	-0.363158	1.38051e-11	16.13	42.5058	-21.6241	3.80637e-17	48	18.5058
PF3D7_0601600		tetratricopeptide repeat protein, putative	4.35805e-07	3.63267e-07	5.20972	6.56723	1.35751	8.80142e-16	0.757324	0.428557	-0.328767	4.27601e-05	35.4684	7.78621	20.3178	1.85978e-13	48	31.7862
PF3D7_0601700		Plasmodium exported protein (PHISTa), unknown function, pseudogene	9.9567e-08	0.00194595	4.98142	5.70956	0.728138	2.58131e-10	0.632976	0.298873	-0.334103	0.000452291	25.8167	30.2073	4.39059	0.00909216	48	6.20728
PF3D7_0601800		H/ACA snoRNA	5.70418e-07	0.000270988	5.00005	4.98746	-0.0125926	0.877008	0.680273	0.598467	-0.0818062	0.4659	7.18636	12.5275	5.34114	0.00159213	48	36.5275
PF3D7_0601900		conserved Plasmodium protein, unknown function	5.59876e-09	0.000675417	6.90862	6.63125	-0.277375	1.70993e-05	1.08814	0.270329	-0.817814	1.17213e-09	15.7436	46.8644	-16.8792	5.03122e-10	48	22.8644
PF3D7_0602000		zinc finger protein, putative	4.28119e-06	0.000317294	6.25059	6.73338	0.482782	2.72543e-11	0.210367	0.23842	0.0280531	0.531628	27.8611	2.58566	22.7246	2.54288e-11	48	26.5857
PF3D7_0602100	MTR4	ATP-dependent RNA helicase MTR4	3.12964e-09	2.46263e-06	6.47348	7.051	0.57752	3.16476e-12	0.691221	0.405412	-0.285809	5.3818e-06	17.4073	36.1553	18.748	1.21821e-14	48	12.1553
PF3D7_0602200		MYND-type zinc finger protein, putative	2.22203e-06	1.69552e-07	5.89875	6.27906	0.380302	5.35128e-06	0.846714	0.761289	-0.0854246	0.325578	23.3478	2.05343	-21.2943	2.84289e-15	48	26.0534
PF3D7_0602300	PALM	liver merozoite formation protein, putative	4.5556e-06	6.80689e-06	4.55756	6.28209	1.72454	5.71787e-16	0.600031	0.583982	-0.0160491	0.841865	21.6674	47.1333	-22.5341	5.18395e-14	48	23.1333
PF3D7_0602400	EF-G	elongation factor G	5.10046e-08	4.23509e-05	6.38509	6.59348	0.208389	0.00517993	1.05954	0.625872	-0.433664	0.000319472	26.0132	1.6368	23.6236	8.38978e-15	48	25.6368
PF3D7_0602500		geranylgeranyl transferase type-2 subunit beta, putative	5.06816e-08	1.58862e-07	4.46396	5.47228	1.00832	1.68021e-18	0.3997	0.406184	0.00648374	0.840471	27.8002	2.47281	22.6726	1.58642e-17	48	26.4728
PF3D7_0602600		SAC3 domain-containing protein, putative	5.93926e-07	1.86186e-12	6.14684	6.37132	0.224484	4.87324e-09	0.368269	0.635181	0.266912	6.34208e-08	15.7057	46.8357	-16.87	1.43921e-16	48	22.8357
PF3D7_0602700		conserved Plasmodium protein, unknown function	5.98341e-08	5.48166e-07	6.14764	6.24961	0.101969	0.00296262	0.646162	0.342409	-0.303753	1.92345e-06	17.404	45.5925	-19.8115	5.76141e-15	48	21.5925
PF3D7_0602800	JmjC2	JmjC domain-containing protein 2, putative	5.78198e-09	1.11421e-07	6.42127	7.30566	0.884388	4.678e-16	0.703485	0.449275	-0.25421	4.43354e-06	16.1708	40.2027	-23.9681	6.23444e-18	48	16.2027
PF3D7_0602900		conserved Plasmodium protein, unknown function	2.54297e-06	3.66017e-07	6.69758	6.52389	-0.173691	0.00141228	0.550801	0.674545	0.123744	0.0749425	41.4203	25.7408	-15.6795	1.22629e-12	48	1.74078
PF3D7_0603000		SDE2 domain-containing protein, putative	6.31893e-05	0.00014991	7.31421	6.80879	-0.505418	1.45364e-10	0.246914	0.230074	-0.0168409	0.725984	11.308	11.9176	0.609569	0.720482	48	35.9176
PF3D7_0603100		RNA-binding protein, putative	1.25585e-06	6.89952e-05	4.69096	5.84488	1.15393	8.85322e-14	0.540864	0.409434	-0.13143	0.0738699	32.1623	6.67991	22.5176	1.86208e-12	48	30.6799
PF3D7_0603200	BCS1	mitochondrial chaperone BCS1, putative	3.38622e-06	3.52136e-09	5.19474	6.19283	0.998088	4.73544e-16	0.469349	0.470253	0.000904403	0.983896	25.1527	6.98447	-18.1682	1.41004e-14	48	30.9845
PF3D7_0603300	DHODH	dihydroorotate dehydrogenase	0.000301328	3.20608e-07	5.19663	5.64896	0.452323	4.44065e-12	0.0950716	0.505535	0.410463	5.36497e-09	26.4911	3.52354	-22.9676	2.92905e-09	48	27.5235
PF3D7_0603400	TEX1	trophozoite exported protein 1	1.63079e-11	7.69019e-08	7.60519	7.08442	-0.520765	1.11216e-15	0.675923	0.396002	-0.279921	5.23295e-09	21.8083	1.87793	-19.9304	1.07712e-19	48	25.8779
PF3D7_0603500	CAX	cation/H+ antiporter	6.89816e-09	7.61848e-05	5.6802	5.91101	0.230817	0.000450492	0.967114	0.439037	-0.528077	1.33867e-06	35.1116	10.149	23.0373	2.19939e-13	48	34.149
PF3D7_0603600		AT-rich interactive domain-containing protein, putative	1.21778e-07	3.35357e-05	5.5387	6.6118	1.0731	2.97945e-18	0.408918	0.215136	-0.193782	4.48352e-05	27.8305	2.31268	22.4822	4.50131e-14	48	26.3127
PF3D7_0603700	mFRS	phenylalanine--tRNA ligase	0.00273509	3.80764e-05	4.4225	5.65018	1.22768	2.77805e-12	0.316477	0.424731	0.108254	0.249932	39.8779	7.8964	16.0185	6.63505e-07	48	31.8964
PF3D7_0603800	CEP76	NdP2 protein, putative	1.2637e-08	4.56875e-06	6.21053	6.48581	0.275278	5.37055e-06	1.00423	0.433205	-0.571027	4.35155e-08	41.0697	21.002	-20.0677	1.56229e-14	48	45.002
PF3D7_0603900		conserved Plasmodium protein, unknown function	2.03204e-07	3.30343e-10	6.67922	6.9352	0.255973	7.20872e-09	0.51093	0.415259	-0.0956711	0.0121854	18.6621	47.446	-19.2161	9.48565e-17	48	23.446
PF3D7_0604000		conserved Plasmodium protein, unknown function	1.40069e-08	7.21272e-08	5.48322	6.31954	0.836326	2.1215e-18	0.416307	0.354998	-0.0613088	0.0334493	18.7816	3.41522	-15.3664	1.35827e-15	48	27.4152
PF3D7_0604100	SIP2	AP2 domain transcription factor	6.30437e-10	8.59287e-09	7.82665	7.00874	-0.817917	4.65743e-14	1.3964	0.616996	-0.779405	2.81552e-11	42.8226	20.7543	-22.0683	5.39168e-19	48	44.7543
PF3D7_0604200		ribosomal protein L41, mitochondrial, putative	1.90405e-06	0.237914	5.06604	4.79412	-0.271918	0.000896377	0.665639	0.0975297	-0.568109	1.96022e-05	21.4916	8.15119	-13.3404	0.0257052	48	32.1512
PF3D7_0604300		conserved Plasmodium protein, unknown function	4.12073e-08	0.0118459	6.64596	6.28858	-0.357376	6.36969e-09	0.403276	0.130491	-0.272785	2.09978e-05	2.28785	31.8445	-18.4434	9.33532e-08	48	7.84446
PF3D7_0604400		conserved protein, unknown function	4.96319e-05	7.35601e-05	5.72882	5.37875	-0.350077	8.76151e-08	0.39585	0.170684	-0.225166	0.000747818	21.7442	32.3263	10.5822	3.96812e-05	48	8.32634
PF3D7_0604500		GYF domain-containing protein, putative	6.17966e-10	4.36527e-13	9.26669	7.67254	-1.59414	5.01897e-27	0.477981	0.322127	-0.155854	1.20565e-08	44.2682	25.4127	-18.8555	3.39462e-21	48	1.41272
PF3D7_0604600		DNA helicase, putative	6.92577e-08	0.000172376	6.74169	6.95519	0.213497	3.50114e-05	0.506686	0.299428	-0.207257	0.00117146	15.8635	42.113	-21.7505	1.56645e-12	48	18.113
PF3D7_0604700	GILP	glyoxalase I-like protein GILP	0.00663067	3.78548e-05	6.14228	5.17939	-0.962887	1.05672e-12	0.216472	0.268221	0.0517494	0.46485	31.5314	45.1422	13.6108	1.24846e-05	48	21.1422
PF3D7_0604800		RAP protein, putative	3.4684e-07	5.7002e-08	5.33084	6.20674	0.8759	2.55958e-14	0.611041	0.559523	-0.0515186	0.31822	17.9666	45.4913	-20.4753	4.65643e-16	48	21.4913
PF3D7_0604900		conserved Plasmodium protein, unknown function	4.38194e-07	0.371145	6.70692	6.87067	0.163745	0.000620347	0.741626	0.0177306	-0.723896	3.8472e-10	16.5972	41.1856	-23.4116	0.18271	48	17.1856
PF3D7_0605000		50S ribosomal protein L24, putative	0.000179562	1.18279e-06	5.08376	5.55071	0.466952	5.2168e-06	0.631198	0.319947	-0.311251	0.00570782	5.13085	15.1055	9.97466	8.63106e-05	48	39.1055
PF3D7_0605100	KH1	KH domain-containing protein, putative	4.54403e-05	3.58613e-06	6.54645	5.84891	-0.697534	4.71315e-14	0.25257	0.28001	0.0274401	0.505793	42.0798	31.2707	-10.8091	8.95923e-08	48	7.27067
PF3D7_0605200		acylphosphatase, putative	2.12356e-05	0.0167254	5.58473	5.44688	-0.137846	0.0123023	0.334876	0.16652	-0.168356	0.0247052	43.0732	10.9291	15.8559	1.48439e-05	48	34.9291
PF3D7_0605300	ARK1	serine/threonine protein kinase ARK1	1.08809e-06	1.19295e-05	5.69049	6.34319	0.652699	3.79041e-12	0.432732	0.343861	-0.0888708	0.0881158	7.1326	13.5863	6.45374	1.35262e-05	48	37.5863
PF3D7_0605400		calcium-binding protein, putative	5.1522e-07	0.00306911	5.08406	5.46066	0.3766	0.000200649	0.952753	0.3711	-0.581653	7.13951e-05	35.0807	4.31407	17.2334	2.58756e-08	48	28.3141
PF3D7_0605500		cyclin dependent kinase binding protein, putative	4.42226e-06	1.14704e-05	6.62326	6.37559	-0.247668	3.96331e-05	0.549255	0.347307	-0.201948	0.00546726	39.3734	1.73771	10.3643	8.34194e-08	48	25.7377
PF3D7_0605600		nucleoside diphosphate kinase, putative	0.00174526	0.00824791	6.01441	7.12057	1.10616	8.55977e-17	0.143474	0.104993	-0.0384813	0.388759	7.50391	44.8206	-10.6833	0.00115535	48	20.8206
PF3D7_0605700		conserved Plasmodium protein, unknown function	1.36937e-05	2.79449e-05	4.46024	5.19855	0.738307	5.51013e-09	0.473923	0.683219	0.209296	0.0439975	46.9079	18.5847	19.6768	3.55151e-11	48	42.5847
PF3D7_0605800	RAD50	DNA repair protein RAD50, putative	6.42891e-06	2.50468e-08	7.71659	6.4318	-1.28478	2.94013e-17	0.381469	0.652042	0.270572	3.7008e-05	5.11939	21.4398	16.3205	2.80419e-13	48	45.4398
PF3D7_0605900		elongation of fatty acids protein, putative	2.29176e-08	6.56403e-10	7.13344	7.37363	0.240191	3.81829e-07	0.850165	0.565753	-0.284412	5.52092e-06	1.96791	27.6447	-22.3232	7.67685e-19	48	3.6447
PF3D7_0606000	KIC1	protein KIC1	8.97121e-09	8.95128e-05	7.10341	6.09029	-1.01312	2.35849e-12	0.882642	0.484275	-0.398366	9.75397e-05	1.43924	30.6243	-18.815	1.35329e-12	48	6.62429
PF3D7_0606100		RNA-binding protein, putative	7.82805e-09	2.45371e-10	8.22077	6.62782	-1.59295	7.9109e-22	0.645798	0.476242	-0.169556	3.61539e-05	10.4626	23.2754	12.8128	1.11694e-15	48	47.2754
PF3D7_0606200	PEX4	ubiquitin-conjugating enzyme E2 PEX4, putative	2.39778e-09	3.14321e-08	5.80068	4.45139	-1.34928	3.89949e-20	0.638423	0.507649	-0.130774	0.00115664	42.678	26.7995	-15.8785	6.19687e-17	48	2.79955
PF3D7_0606300		conserved Plasmodium protein, unknown function	2.82156e-07	3.36554e-08	5.86603	5.76945	-0.0965836	0.0162419	0.76121	0.413558	-0.347652	6.57863e-06	45.0856	23.9704	-21.1153	2.43764e-15	48	47.9704
PF3D7_0606400		conserved Plasmodium protein, unknown function	1.79758e-05	0.000145358	6.31917	6.23148	-0.0876892	0.0392605	0.365268	0.230181	-0.135087	0.0214447	11.5478	39.5421	-20.0057	9.94554e-10	48	15.5421
PF3D7_0606500	PTB	polypyrimidine tract-binding protein, putative	0.00222093	8.623e-05	6.71075	5.76219	-0.948564	4.20061e-12	0.135506	0.468593	0.333088	0.000248598	9.78891	32.5779	22.789	2.31375e-06	48	8.57794
PF3D7_0606600		conserved Plasmodium protein, unknown function	0.000102643	3.61784e-08	7.11181	6.42286	-0.688955	2.40734e-13	0.280317	0.34827	0.0679533	0.133804	15.3392	33.0234	17.6842	4.52298e-11	48	9.02341
PF3D7_0606700		coatomer alpha subunit, putative	8.16956e-09	1.06236e-08	7.05782	6.04454	-1.01328	5.01278e-18	0.610148	0.512939	-0.0972088	0.00963199	40.6319	19.6263	-21.0056	1.69581e-18	48	43.6263
PF3D7_0606800	VFT1	VFT protein	2.99382e-08	2.88505e-05	7.74624	7.5353	-0.210933	5.06753e-08	0.417831	0.205525	-0.212305	4.53349e-06	40.1105	26.8765	-13.234	8.77094e-11	48	2.87648
PF3D7_0606900	GLP2	glutaredoxin-like protein	3.36125e-06	0.219785	5.1072	4.56357	-0.54363	2.21605e-11	0.443451	0.0331598	-0.410291	1.32472e-07	41.8592	34.8807	-6.9785	0.400043	48	10.8807
PF3D7_0607000		translation initiation factor IF-2, putative	1.38888e-08	1.16777e-06	9.41275	8.30928	-1.10347	6.81822e-20	0.424455	0.267679	-0.156776	3.64515e-05	20.4046	41.5315	21.1269	5.12362e-16	48	17.5315
PF3D7_0607100		MYND-type zinc finger protein, putative	5.81003e-05	4.09588e-06	5.76693	5.37979	-0.38714	7.23264e-10	0.304078	0.219749	-0.0843283	0.074248	25.446	44.9109	19.4649	3.7325e-11	48	20.9109
PF3D7_0607200		RING zinc finger protein, putative	0.000561501	9.77126e-09	7.19815	7.41581	0.217657	1.91081e-06	0.168355	0.712977	0.544622	8.44252e-10	7.53835	3.21791	-4.32044	0.00780403	48	27.2179
PF3D7_0607300	UROD	uroporphyrinogen III decarboxylase	8.60374e-10	1.63959e-06	6.68373	6.86906	0.185334	1.62815e-07	0.339216	0.347906	0.00869011	0.778989	22.3369	6.40704	-15.9299	4.10103e-14	48	30.407
PF3D7_0607400		G-protein associated signal transduction protein, putative	2.3614e-07	0.0245827	6.76169	6.00737	-0.754327	4.04269e-09	0.544968	0.241681	-0.303287	0.00556875	27.5758	5.62775	-21.948	4.05621e-08	48	29.6278
PF3D7_0607500	COQ2	4-hydroxybenzoate polyprenyltransferase, putative	0.0424316	0.00078716	4.58056	4.33724	-0.243328	3.93685e-05	0.141879	0.0868417	-0.0550377	0.391335	41.4375	21.9818	-19.4557	0.000378825	48	45.9818
PF3D7_0607600	SAS6	spindle assembly abnormal protein 6, putative	5.20994e-07	3.86708e-06	7.04047	6.28492	-0.755555	5.76605e-10	0.906422	0.518411	-0.388011	0.000142106	38.5926	14.1855	23.593	9.95223e-14	48	38.1855
PF3D7_0607700		conserved Plasmodium protein, unknown function	3.64573e-09	1.37115e-05	7.48873	6.91023	-0.578502	8.62809e-12	1.00301	0.27664	-0.726366	5.46993e-11	41.6732	18.7955	-22.8776	5.14707e-14	48	42.7955
PF3D7_0607800		GTP-binding protein, putative	7.39259e-09	5.86777e-05	4.85301	5.96245	1.10944	4.62356e-15	0.592712	0.385843	-0.206869	0.00214021	2.03744	17.2157	15.1782	1.98389e-11	48	41.2157
PF3D7_0607900		conserved Plasmodium protein, unknown function	3.67824e-06	0.000105191	6.47642	6.69606	0.219644	0.0001091	0.652032	0.159886	-0.492146	5.77216e-07	27.4171	6.66264	-20.7545	4.09767e-08	48	30.6626
PF3D7_0608000	DPH7	diphthine methyltransferase, putative	2.55757e-05	0.126525	4.59654	3.79153	-0.805015	5.7016e-12	0.49682	0.0381222	-0.458697	1.47922e-06	39.3251	8.48605	17.1609	0.0853665	48	32.4861
PF3D7_0608100		conserved Plasmodium protein, unknown function	3.52623e-08	0.000267766	7.56601	7.27802	-0.28799	9.04356e-06	0.429315	0.382683	-0.0466312	0.478862	31.2652	3.28566	20.0205	1.40311e-11	48	27.2857
PF3D7_0608200		conserved Plasmodium protein, unknown function	6.24775e-08	0.0395965	4.1845	3.56682	-0.617679	9.24395e-15	0.36442	0.0606173	-0.303803	4.04143e-08	37.9648	32.2431	-5.72175	0.0754391	48	8.24307
PF3D7_0608300		heptatricopeptide repeat-containing protein, putative	1.62938e-10	1.23191e-08	6.96282	7.03834	0.0755144	0.00722574	0.914609	0.648709	-0.2659	1.49914e-06	19.9786	46.5636	-21.415	1.34555e-20	48	22.5636
PF3D7_0608310	SAM50	sorting assembly machinery 50 kDa subunit, putative	2.05668e-09	2.63619e-07	4.96032	5.85953	0.899213	3.36295e-16	0.715876	0.455011	-0.260865	4.07367e-06	26.9412	9.11421	-17.827	4.52627e-16	48	33.1142
PF3D7_0608400	C4AP4	respiratory chain complex 4 associated protein 4	0.00233488	2.38783e-06	5.92687	5.19927	-0.727593	7.09521e-10	0.354755	0.238341	-0.116414	0.176891	23.2012	19.5546	-3.64665	0.103601	48	43.5546
PF3D7_0608500		proteasome subunit alpha type-2, putative	2.02672e-06	0.433873	6.47425	5.87937	-0.594881	8.72598e-10	0.324698	0.0519698	-0.272728	0.000903004	31.4562	0.470619	17.0144	0.0204848	48	24.4706
PF3D7_0608600		conserved Plasmodium protein, unknown function	4.047e-10	1.78106e-09	7.47862	7.07624	-0.402388	9.25802e-15	0.683161	0.323173	-0.359988	2.08419e-11	21.2672	47.3246	-21.9426	3.73646e-20	48	23.3246
PF3D7_0608700	CCT6	T-complex protein 1 subunit zeta	5.29019e-06	2.47046e-10	6.69846	6.05146	-0.646998	2.23452e-13	0.432613	0.55198	0.119367	0.0135542	21.1588	44.5616	23.4028	7.07194e-17	48	20.5616
PF3D7_0608800	OAT	ornithine aminotransferase	1.47722e-10	2.32567e-07	7.37321	6.98554	-0.387669	6.80628e-15	0.615275	0.210693	-0.404582	8.10589e-13	22.3537	33.4407	11.087	1.02449e-12	48	9.44071
PF3D7_0608900		conserved Plasmodium protein, unknown function	3.61571e-06	3.31572e-05	7.14083	6.37437	-0.766457	4.54283e-13	0.273971	0.365069	0.091098	0.0909475	41.5097	15.3541	21.8444	1.26574e-11	48	39.3541
PF3D7_0609000	NUP637	nucleoporin NUP637, putative	5.76007e-07	1.04664e-08	7.6888	7.23618	-0.45262	4.13317e-13	0.394356	0.260612	-0.133744	0.000474732	32.0624	1.8068	17.7444	5.21173e-14	48	25.8068
PF3D7_0609100	ZIP1	zinc transporter ZIP1, putative	4.41896e-08	5.4806e-06	7.55908	7.32536	-0.233713	5.79819e-08	0.480588	0.260777	-0.219811	9.99874e-06	2.4613	35.3844	-15.0769	5.59775e-12	48	11.3844
PF3D7_0609200		citrate synthase-like protein, putative	0.000235211	3.53e-06	5.64808	6.26384	0.615755	4.20242e-12	0.286615	0.215312	-0.0713024	0.156852	1.11871	37.6288	-11.49	1.16816e-06	48	13.6288
PF3D7_0609300		conserved Plasmodium protein, unknown function	2.81725e-08	0.000272181	7.34814	7.10072	-0.24742	1.86511e-05	0.484699	0.317313	-0.167386	0.00981781	17.6193	38.8945	21.2751	7.7177e-12	48	14.8945
PF3D7_0609400	CLS	mitochondrial cardiolipin synthase, putative	7.80906e-07	3.78432e-06	7.15014	7.60499	0.454854	3.18895e-09	0.54234	0.427769	-0.11457	0.0545583	16.7887	43.1525	-21.6362	4.30803e-14	48	19.1525
PF3D7_0609500		conserved Plasmodium protein, unknown function	0.000580672	1.20693e-05	4.99467	6.22884	1.23417	3.60993e-15	0.212603	0.43373	0.221127	0.00194685	7.14971	7.97362	0.823904	0.645023	48	31.9736
PF3D7_0609600		conserved Plasmodium protein, unknown function	0.000124903	0.000568525	5.59533	6.55725	0.961921	3.56028e-17	0.190818	0.114432	-0.0763862	0.0446408	11.0401	43.9921	-15.048	8.37338e-07	48	19.9921
PF3D7_0609700	KIC6	protein KIC6	2.87146e-14	3.07857e-05	7.96106	7.14457	-0.81649	2.40572e-19	0.740772	0.17784	-0.562932	3.00542e-14	47.1049	29.9185	-17.1864	2.77961e-14	48	5.91846
PF3D7_0609800	DHHC2	palmitoyltransferase DHHC2, putative	1.02811e-08	5.77443e-08	7.55326	6.62682	-0.926439	1.17209e-12	1.25745	0.814889	-0.442563	7.42155e-06	42.5218	22.8489	-19.6729	2.79554e-17	48	46.8489
PF3D7_0609900		conserved Plasmodium protein, unknown function	5.78331e-09	4.88728e-06	5.52262	6.52473	1.00211	4.22737e-15	0.723246	0.448187	-0.275059	4.7748e-05	40.0978	19.6049	-20.4928	2.73197e-15	48	43.6049
PF3D7_0610000		ribosomal protein L19, mitochondrial, putative	0.000217033	0.00836999	5.43975	5.52037	0.0806239	0.189255	0.177995	0.26454	0.0865452	0.3105	43.3417	15.5641	20.2224	5.42787e-06	48	39.5641
PF3D7_0610100	SLU7	pre-mRNA-splicing factor SLU7, putative	4.2906e-10	5.92006e-07	8.07465	7.30886	-0.765788	2.45673e-13	0.643279	0.690099	0.0468198	0.380713	23.6505	1.31869	-22.3319	1.10562e-17	48	25.3187
PF3D7_0610200	RBM25	RNA-binding protein 25, putative	1.26186e-08	1.07851e-06	8.4393	8.07914	-0.360161	2.70586e-11	0.515158	0.30512	-0.210038	6.91092e-06	16.635	1.36367	-15.2713	5.11563e-14	48	25.3637
PF3D7_0610300		non-coding RNA	9.98306e-08	7.2441e-06	6.28173	5.99789	-0.283834	3.01728e-06	0.820956	0.335194	-0.485762	2.17146e-07	16.7988	31.0444	14.2457	1.98597e-10	48	7.04443
PF3D7_0610400	H3	histone H3	2.50314e-09	2.8451e-10	11.5099	8.97099	-2.53895	9.90379e-22	1.27236	0.593465	-0.678892	2.38062e-10	39.7399	25.7411	-13.9988	1.96386e-15	48	1.7411
PF3D7_0610500		peptidyl-tRNA hydrolase PTRHD1, putative	0.00053485	1.68699e-05	5.34276	5.29246	-0.050303	0.51453	0.504417	0.514308	0.00989136	0.92819	30.8648	45.0837	14.2189	1.18154e-07	48	21.0837
PF3D7_0610600	CDPK2	calcium-dependent protein kinase 2	0.000237174	0.104311	7.00196	6.49875	-0.503205	7.38642e-09	0.276074	0.0885104	-0.187563	0.011272	3.18581	6.94615	3.76034	0.382522	48	30.9461
PF3D7_0610700		conserved Plasmodium protein, unknown function	3.51659e-08	4.33634e-09	5.68778	5.50735	-0.18043	0.000278214	0.705303	1.12158	0.416279	1.00326e-06	16.2643	41.9542	-22.3101	3.94974e-18	48	17.9542
PF3D7_0610800	TK	transketolase	0.000134527	0.0069643	6.04712	5.29133	-0.755791	1.69855e-12	0.287713	0.127092	-0.160621	0.00983381	29.5128	39.6393	10.1265	0.00144356	48	15.6393
PF3D7_0610900	SPT5	transcription elongation factor SPT5, putative	1.87229e-08	4.32285e-06	8.20714	6.92751	-1.27964	5.44413e-19	0.364774	0.366744	0.00196971	0.958832	22.3177	44.2296	21.9118	1.6791e-15	48	20.2296
PF3D7_0611000		SNARE associated Golgi protein, putative	3.95551e-09	3.68273e-09	6.13836	6.09833	-0.040024	0.0512895	0.650424	0.228864	-0.42156	2.51813e-11	36.6483	17.4939	-19.1545	4.603e-15	48	41.4939
PF3D7_0611100	SDH3	succinate dehydrogenase subunit 3, putative	7.0205e-09	4.00064e-05	4.96693	5.42102	0.454089	2.34477e-07	0.944781	0.524884	-0.419897	3.5737e-05	38.965	5.17602	14.2111	2.75263e-11	48	29.176
PF3D7_0611200	ApiAP2	AP2 domain transcription factor, putative	1.59611e-11	3.76596e-05	5.45688	5.7415	0.284614	9.56091e-06	0.779744	0.500822	-0.278923	0.000495128	27.4367	6.52781	-20.9089	1.76513e-14	48	30.5278
PF3D7_0611300	ATPTG2	ATP synthase-associated protein, putative	4.56573e-10	0.000679826	5.97534	5.70225	-0.273084	1.64417e-05	0.762067	0.310163	-0.451904	1.98538e-06	30.4938	32.6962	2.20239	0.0927011	48	8.69619
PF3D7_0611400	SWIB	SWI/SNF-related matrix-associated actin-dependent regulator of chromatin	7.79236e-08	4.16969e-07	5.37889	5.96126	0.58237	5.44117e-10	0.988966	0.420709	-0.568257	8.0074e-08	38.7151	17.8969	-20.8182	7.12912e-14	48	41.8969
PF3D7_0611500		conserved protein, unknown function	2.99823e-07	5.6248e-06	4.65029	6.39161	1.74132	2.0389e-15	1.22143	0.286403	-0.935022	5.53507e-09	42.3217	18.5508	-23.7709	8.53562e-11	48	42.5508
PF3D7_0611600	BTP1	basal complex transmembrane protein 1	7.8375e-10	4.3195e-09	8.89864	7.50799	-1.39066	6.93691e-18	1.32269	0.650156	-0.672536	1.66589e-10	42.7979	20.6652	-22.1326	1.97568e-19	48	44.6652
PF3D7_0611700	RPL39	60S ribosomal protein L39	6.21475e-11	6.20054e-07	7.5706	6.54547	-1.02513	5.80396e-18	0.387601	0.438057	0.0504552	0.153873	24.9282	36.5221	11.5939	2.97658e-12	48	12.5221
PF3D7_0611800		conserved Plasmodium protein, unknown function	0.000342928	0.0921861	7.3283	6.85972	-0.468585	1.84719e-09	0.213563	0.0737725	-0.13979	0.0173373	34.4531	15.4946	-18.9585	0.000519845	48	39.4946
PF3D7_0611900		lsm12, putative	2.82571e-09	9.30888e-06	5.33986	4.77518	-0.564681	5.31274e-13	0.480263	0.349968	-0.130294	0.0038195	39.1495	45.5343	6.38487	1.51763e-07	48	21.5343
PF3D7_0612000		conserved Plasmodium protein, unknown function	4.08792e-07	2.82561e-05	5.68686	5.00321	-0.683649	3.02885e-11	0.598949	0.350092	-0.248857	0.000527146	36.9051	11.0713	22.1661	1.3743e-12	48	35.0713
PF3D7_0612100	EIF3L	eukaryotic translation initiation factor 3 subunit L, putative	0.000706768	1.18987e-05	6.16978	5.97689	-0.192884	0.00116233	0.157816	0.615357	0.45754	6.71903e-06	31.0351	3.1423	20.1072	4.41467e-07	48	27.1423
PF3D7_0612200	LRR6	leucine-rich repeat protein	1.81858e-08	2.73269e-06	8.16954	7.31722	-0.852317	1.72773e-13	0.902283	0.405403	-0.49688	7.67524e-08	42.2603	16.5143	22.254	5.63272e-15	48	40.5143
PF3D7_0612300	TMEM234	transmembrane protein 234, putative	1.61733e-07	0.000314678	6.73791	6.90965	0.171736	8.43318e-05	0.39769	0.251231	-0.14646	0.00721105	18.4313	2.42425	-16.007	2.24261e-10	48	26.4243
PF3D7_0612400		conserved Plasmodium protein, unknown function	1.15961e-07	7.29418e-05	4.86488	5.4472	0.582315	2.61513e-11	0.528717	0.305791	-0.222927	0.000444734	38.7824	19.4116	-19.3707	2.81824e-12	48	43.4116
PF3D7_0612500		conserved Plasmodium protein, unknown function	6.91773e-05	5.8009e-06	6.67711	5.98934	-0.68777	9.85688e-10	0.513056	0.441862	-0.0711938	0.386871	1.48563	27.3102	-22.1754	3.01614e-12	48	3.31023
PF3D7_0612600	NCS6	cytoplasmic tRNA 2-thiolation protein 1, putative	9.4975e-11	1.77708e-07	7.39904	7.41574	0.0166988	0.602237	1.15913	0.618033	-0.5411	2.63948e-09	43.6388	22.4662	-21.1725	4.94585e-19	48	46.4662
PF3D7_0612700	P12	6-cysteine protein P12	3.15805e-10	1.83263e-08	7.87106	8.24184	0.370782	9.857e-10	1.14951	0.65363	-0.495883	3.54653e-09	44.1311	21.6109	-22.5202	3.52218e-20	48	45.6109
PF3D7_0612800	P12p	6-cysteine protein P12p	0.0398746	0.00132523	5.45365	5.83348	0.379834	1.22927e-06	0.109394	0.272906	0.163512	0.0388809	46.3069	6.80894	8.50208	0.0335106	48	30.8089
PF3D7_0612900	NOG1	nucleolar GTP-binding protein 1, putative	2.93263e-07	3.04512e-09	7.38313	6.67442	-0.708716	2.23904e-12	0.821553	0.263026	-0.558527	1.11638e-08	19.2672	38.6925	19.4253	1.85967e-11	48	14.6925
PF3D7_0613000		conserved Plasmodium protein, unknown function	2.48513e-07	0.000644222	5.58669	5.09404	-0.492647	8.63896e-07	0.889405	0.384599	-0.504807	3.92982e-05	33.8802	26.4558	-7.42438	4.53134e-05	48	2.45583
PF3D7_0613100		conserved Plasmodium protein, unknown function	7.36569e-06	0.0005488	5.79451	5.3194	-0.475112	1.11154e-09	0.340673	0.22192	-0.118753	0.037948	29.7993	34.4859	4.68655	0.01012	48	10.4859
PF3D7_0613200		conserved Plasmodium protein, unknown function	0.00102678	3.69511e-10	4.88773	5.60449	0.716765	4.5588e-13	0.250932	0.254717	0.00378419	0.939917	25.3421	41.9838	16.6416	3.03907e-09	48	17.9838
PF3D7_0613300	ROP14	rhoptry protein ROP14	6.95753e-11	5.12275e-09	8.79072	7.95169	-0.839024	1.10341e-14	1.52124	0.809579	-0.711663	5.10524e-11	44.1177	23.4658	-20.6519	9.64761e-21	48	47.4658
PF3D7_0613400	RPL18	50S ribosomal protein L18, apicoplast, putative	2.39264e-08	0.186733	6.93508	5.69036	-1.24471	1.86171e-16	0.814362	0.0487236	-0.765639	8.2546e-11	38.8593	24.236	-14.6233	0.0150864	48	0.236012
PF3D7_0613500		AP-3 complex subunit beta, putative	1.4555e-09	2.52011e-06	5.1632	6.60849	1.44529	8.99431e-20	0.799397	0.323517	-0.47588	1.11243e-09	44.4567	23.7788	-20.6779	3.87036e-16	48	47.7788
PF3D7_0613600		conserved Plasmodium protein, unknown function	3.7203e-09	1.05461e-08	5.4177	6.29594	0.878237	2.43397e-15	0.773245	0.721715	-0.0515296	0.235204	42.3083	15.5257	21.2174	9.21813e-19	48	39.5257
PF3D7_0613700		syntaxin-binding protein, putative	9.26385e-08	1.41527e-07	7.05541	6.39198	-0.66343	1.24167e-11	0.885321	0.395713	-0.489608	1.63254e-07	39.3571	22.0505	-17.3065	3.01772e-13	48	46.0505
PF3D7_0613800	ApiAP2	AP2 domain transcription factor, putative	4.63479e-09	1.33418e-08	8.63399	7.63268	-1.00131	5.27367e-14	1.47792	0.315553	-1.16236	9.35471e-13	40.6565	17.496	-23.1605	1.69186e-13	48	41.496
PF3D7_0613900	MyoE	myosin E, putative	3.89622e-11	7.07434e-09	8.09037	7.94905	-0.141323	2.48346e-05	1.58618	0.291155	-1.29503	6.83675e-17	43.814	26.8337	-16.9803	7.36135e-15	48	2.83373
PF3D7_0614000		thiamine-phosphate synthase, putative	1.88671e-10	6.57407e-05	5.97996	6.00007	0.0201091	0.523543	0.87917	0.285385	-0.593786	3.74892e-10	43.4678	18.1288	22.661	1.43693e-14	48	42.1288
PF3D7_0614100		filamin domain-containing protein, putative	7.45778e-10	8.50602e-06	7.7301	7.34226	-0.387841	8.34054e-07	0.814298	0.664339	-0.14996	0.0517697	43.3804	17.9175	22.5371	1.29207e-15	48	41.9175
PF3D7_0614200	NAR1	cytosolic Fe-S cluster assembly factor NAR1, putative	3.7588e-07	0.000152963	5.67116	6.33411	0.662949	2.27245e-09	0.882202	0.359004	-0.523198	6.18788e-06	2.64439	7.64058	4.99619	0.00138016	48	31.6406
PF3D7_0614300	MFR1	major facilitator superfamily-related transporter, putative	9.97363e-08	8.62931e-05	8.41055	6.72252	-1.68803	7.64985e-20	0.433615	0.239326	-0.19429	0.000209889	36.564	16.2622	-20.3018	4.3878e-12	48	40.2622
PF3D7_0614400	CWF7	pre-mRNA-splicing factor CWF7, putative	2.22291e-06	8.01118e-09	6.51221	5.58804	-0.924178	4.31133e-10	1.03405	0.837915	-0.196139	0.0523682	11.869	38.9626	-20.9063	3.52588e-14	48	14.9626
PF3D7_0614500	RPL19	60S ribosomal protein L19	2.17134e-12	1.18619e-05	8.65993	6.5663	-2.09363	3.35367e-26	0.824374	0.163266	-0.661108	9.06534e-16	22.6402	15.7131	-6.9271	5.15005e-08	48	39.7131
PF3D7_0614600		conserved Plasmodium protein, unknown function	1.5978e-05	9.50887e-08	7.16851	6.73477	-0.433737	2.8407e-11	0.301694	0.364556	0.0628627	0.121624	4.87096	30.4646	-22.4063	2.43259e-14	48	6.46464
PF3D7_0614700		F-box protein FBXO6, putative	5.38143e-10	4.39032e-08	7.05548	6.50393	-0.551554	2.22189e-13	0.903187	0.509526	-0.393661	1.01469e-08	45.4401	27.6777	-17.7624	7.06395e-18	48	3.67767
PF3D7_0614800	NTHL1	endonuclease III-like protein 1, putative	1.64442e-05	3.19683e-07	7.78303	7.10391	-0.67912	2.4732e-17	0.205852	0.161177	-0.044675	0.0916776	42.9938	28.2835	-14.7103	1.4299e-10	48	4.28348
PF3D7_0614900		conserved Plasmodium membrane protein, unknown function	7.111e-09	1.10342e-07	8.64771	7.67623	-0.971475	1.93771e-13	1.18962	0.662121	-0.527497	1.84315e-07	40.7139	15.9701	23.2563	2.41174e-17	48	39.9701
PF3D7_0615000		conserved Plasmodium protein, unknown function	2.63937e-05	6.49494e-05	6.92971	6.34881	-0.580897	4.17347e-07	0.78377	0.225838	-0.557931	2.82068e-05	14.0374	8.82222	-5.21522	0.0607939	48	32.8222
PF3D7_0615100	ENR	enoyl-acyl carrier reductase	1.396e-05	1.32611e-06	4.98308	5.69673	0.713646	1.24932e-11	0.550253	0.2126	-0.337654	3.27409e-05	44.6068	10.6495	14.0427	3.2308e-07	48	34.6495
PF3D7_0615200		conserved protein, unknown function	0.000331622	3.70013e-06	6.51344	5.92683	-0.586604	2.2255e-10	0.286395	0.428736	0.142341	0.0335988	22.3166	43.3475	21.0309	2.37359e-11	48	19.3475
PF3D7_0615300	GWT1	GPI-anchored wall transfer protein 1, putative	3.14422e-09	1.27753e-09	7.79115	7.58768	-0.20347	4.2042e-06	0.876447	0.823062	-0.0533847	0.216937	33.2679	5.74893	20.481	2.09484e-19	48	29.7489
PF3D7_0615400		ribonuclease, putative	6.30057e-05	1.00268e-06	8.71608	8.17364	-0.542441	4.60405e-12	0.290646	0.229543	-0.0611024	0.166102	40.9602	17.6763	-23.284	4.30583e-12	48	41.6763
PF3D7_0615500	CRK5	cdc2-related protein kinase 5	2.67135e-09	4.52028e-06	7.06782	6.98128	-0.0865349	0.0228863	1.05818	0.317278	-0.740899	4.40883e-11	39.506	17.1867	-22.3193	2.1764e-14	48	41.1867
PF3D7_0615600		zinc finger protein, putative	2.61986e-11	1.6591e-07	6.21598	6.75459	0.538608	2.01584e-12	0.498476	0.681013	0.182537	0.000484638	22.5033	0.016119	-22.4871	3.96862e-18	48	24.0161
PF3D7_0615700	ALYREF	THO complex subunit 4, putative	6.39841e-06	0.000177242	6.15117	5.34948	-0.801694	3.65121e-17	0.207449	0.150997	-0.0564523	0.0822418	28.6927	45.552	16.8592	4.58371e-10	48	21.552
PF3D7_0615800	COG4	conserved oligomeric Golgi complex subunit 4, putative	1.4257e-05	4.47954e-09	5.3206	5.92525	0.604654	2.74718e-10	0.541211	0.559472	0.0182609	0.768297	41.9064	9.10061	15.1942	8.81636e-12	48	33.1006
PF3D7_0615900		protein phosphatase, putative	2.58494e-05	0.000851413	7.75025	7.12855	-0.621702	4.78142e-12	0.208368	0.225418	0.0170498	0.733106	15.9825	2.67449	-13.308	8.30742e-07	48	26.6745
PF3D7_0616000	PDXK	pyridoxal kinase	8.84579e-07	2.2386e-05	4.65597	5.78861	1.13264	1.10945e-13	0.669552	0.462715	-0.206837	0.0114703	27.4169	0.431434	21.0145	1.84552e-13	48	24.4314
PF3D7_0616100		conserved Plasmodium protein, unknown function	2.3981e-05	0.00187203	7.49356	6.55201	-0.941546	8.85494e-12	0.592481	0.13567	-0.456811	2.07641e-05	13.7573	45.9568	-15.8005	8.23234e-05	48	21.9568
PF3D7_0616200	NDC80	kinetochore protein NDC80, putative	2.72269e-07	0.000601291	8.55769	7.7876	-0.770084	1.39245e-12	0.675798	0.195357	-0.480441	2.49941e-07	40.0973	24.2868	-15.8106	1.79155e-08	48	0.286767
PF3D7_0616300		conserved Plasmodium protein, unknown function	2.46569e-09	1.61734e-06	7.94306	7.17093	-0.772129	8.48413e-16	0.347096	0.425002	0.0779063	0.0434761	30.507	47.1518	16.6449	5.04638e-14	48	23.1518
PF3D7_0616400		conserved Plasmodium protein, unknown function	2.64611e-07	3.5661e-08	6.80113	6.9569	0.15577	0.000892499	0.368738	1.01199	0.643248	3.49822e-09	22.3746	5.25714	-17.1175	3.96678e-13	48	29.2571
PF3D7_0616500	TLP	TRAP-like protein	0.0186715	3.03472e-05	4.9039	6.51431	1.61041	8.63926e-20	0.104837	0.163561	0.0587239	0.174834	16.8523	23.4858	6.63351	0.0165532	48	47.4858
PF3D7_0616600		conserved protein, unknown function	0.000220664	0.0150638	7.10461	6.54626	-0.558351	8.45975e-12	0.2149	0.0941721	-0.120728	0.0179527	7.69872	3.17183	-4.52689	0.122803	48	27.1718
PF3D7_0616700		ras GTPAse, putative	3.55403e-07	1.05206e-07	6.27696	6.5516	0.27464	6.19322e-06	0.677313	0.676176	-0.00113632	0.984937	15.417	2.0711	-13.3459	8.30604e-13	48	26.0711
PF3D7_0616800	MQO	malate:quinone oxidoreductase	8.47443e-09	0.00847083	5.80754	5.52416	-0.283377	0.00036982	0.98117	0.268569	-0.712601	3.77291e-07	34.3658	40.8424	6.47655	0.00348631	48	16.8424
PF3D7_0616900		conserved Plasmodium protein, unknown function	5.28731e-07	3.64104e-05	7.22316	7.10155	-0.121611	0.0232282	0.540387	0.491409	-0.0489781	0.494745	18.08	1.72288	-16.3572	1.8448e-11	48	25.7229
PF3D7_0617000	TOM40	mitochondrial import receptor subunit TOM40, putative	1.43199e-06	9.83801e-08	4.51506	5.55447	1.0394	1.06063e-18	0.297026	0.343919	0.0468933	0.142688	31.4848	17.9369	-13.5478	4.25409e-12	48	41.9369
PF3D7_0617100		AP-2 complex subunit alpha, putative	3.25508e-07	2.39664e-08	7.18348	6.17367	-1.00981	8.16528e-18	0.353114	0.543277	0.190164	4.51931e-05	3.70876	30.2912	-21.4175	1.34644e-16	48	6.29124
PF3D7_0617200		BFR1 domain-containing protein, putative	5.72995e-13	0.00659151	9.14457	7.29237	-1.8522	3.50993e-23	0.187705	0.0998103	-0.0878945	0.00761857	23.5789	9.49045	-14.0885	6.92179e-07	48	33.4905
PF3D7_0617300		conserved Plasmodium protein, unknown function	2.18098e-08	0.000739061	6.4089	6.12539	-0.283512	3.67929e-06	0.385181	0.304958	-0.080224	0.199556	28.343	2.66709	22.3241	7.24715e-12	48	26.6671
PF3D7_0617800	H2A	histone H2A	5.38474e-09	9.14275e-06	12.5583	9.80559	-2.75268	2.48839e-21	1.21179	0.277519	-0.934272	1.44511e-11	38.9104	26.2569	-12.6536	2.48184e-09	48	2.25686
PF3D7_0617900	H3.3	histone H3 variant	7.36862e-08	4.94299e-08	9.87998	7.79467	-2.08531	3.99141e-21	0.788242	0.140462	-0.64778	1.0587e-10	41.3723	21.7987	-19.5736	1.96261e-09	48	45.7987
PF3D7_0618000		conserved Plasmodium membrane protein, unknown function	3.60295e-11	2.79192e-09	7.82999	6.77938	-1.05061	4.4417e-16	1.60723	0.942163	-0.665072	1.91435e-10	44.2878	22.837	-21.4508	9.67784e-22	48	46.837
PF3D7_0618100		conserved Plasmodium protein, unknown function	2.36861e-10	1.66775e-10	6.75512	6.84921	0.0940909	0.00188942	1.30829	0.510875	-0.797419	2.95182e-13	43.0298	23.6504	-19.3793	5.37359e-19	48	47.6504
PF3D7_0618200		conserved protein, unknown function	5.0722e-06	4.6165e-05	6.82495	5.49764	-1.3273	4.02461e-13	0.438063	0.592556	0.154493	0.0908939	16.6712	37.4446	20.7734	8.76701e-11	48	13.4446
PF3D7_0618300		60S ribosomal protein L27a, putative	1.47056e-10	0.0031498	6.97524	5.62382	-1.35142	1.91748e-19	0.619661	0.137185	-0.482476	4.62399e-10	18.943	5.07323	-13.8698	4.16254e-08	48	29.0732
PF3D7_0618400		LMBR1 domain-containing protein, putative	4.64776e-07	5.23713e-06	5.49095	6.44488	0.953931	6.18519e-13	0.646989	0.489764	-0.157225	0.0253764	16.7099	38.7492	22.0392	7.35256e-14	48	14.7492
PF3D7_0618500	MDH	malate dehydrogenase	4.02406e-08	1.04838e-05	6.3313	6.84136	0.510064	4.48532e-10	0.582051	0.451898	-0.130154	0.0297284	30.4013	28.48	-1.92137	0.0308146	48	4.47996
PF3D7_0618600	ROM10	rhomboid protease ROM10	1.35664e-08	9.55809e-09	6.02073	5.4965	-0.524234	1.25288e-12	0.632112	0.682485	0.0503727	0.220597	25.2514	0.164998	22.9136	1.197e-19	48	24.165
PF3D7_0618700		trafficking protein particle complex subunit 6A, putative	2.38868e-10	0.000296463	6.68994	6.37404	-0.315896	8.88066e-07	0.443485	0.36219	-0.0812953	0.195579	27.5622	0.197214	20.635	1.62022e-12	48	24.1972
PF3D7_0618800		heptatricopeptide repeat-containing protein, putative	1.28127e-05	8.17716e-05	6.51655	6.40817	-0.108386	0.0778255	0.53022	0.433471	-0.096749	0.252363	17.6984	5.45827	-12.2401	6.71073e-08	48	29.4583
PF3D7_0618900	GPI1	phosphatidylinositol N-acetylglucosaminyltransferase subunit GPI1	7.07863e-08	3.08462e-07	7.86633	6.83201	-1.03432	2.45343e-13	0.759293	0.757728	-0.00156504	0.980718	36.145	10.1186	21.9736	9.51535e-16	48	34.1186
PF3D7_0619000		FPL domain-containing protein, putative	5.48985e-08	7.16148e-08	8.24114	7.12788	-1.11326	1.87975e-18	0.360601	0.549444	0.188843	5.65751e-05	29.0384	3.49783	22.4594	5.23684e-17	48	27.4978
PF3D7_0619100		conserved Plasmodium protein, unknown function	1.60024e-06	7.70922e-09	5.60925	5.89055	0.281302	3.97197e-05	0.808941	0.721454	-0.0874871	0.245103	17.4872	0.735728	-16.7515	5.28104e-14	48	24.7357
PF3D7_0619200		conserved Plasmodium protein, unknown function	9.16417e-07	0.000115699	7.52298	7.95257	0.429591	3.20526e-08	0.485453	0.354556	-0.130896	0.0500604	14.7146	47.1458	-15.5688	2.9833e-10	48	23.1458
PF3D7_0619300		conserved Plasmodium protein, unknown function	6.39309e-10	4.10889e-07	7.19311	7.45565	0.262538	2.97769e-09	0.403493	0.456779	0.0532859	0.123933	20.3252	2.44868	-17.8765	4.531e-16	48	26.4487
PF3D7_0619400		cell division cycle protein 48 homologue, putative	3.0013e-07	6.32788e-06	6.94862	6.48552	-0.463105	1.14835e-07	0.664179	0.585183	-0.0789957	0.278621	34.9627	6.99758	20.0348	2.53558e-13	48	30.9976
PF3D7_0619500	ACS12	acyl-CoA synthetase	6.93102e-07	8.98417e-10	6.0413	6.61378	0.572488	1.98821e-10	0.789085	0.601415	-0.187671	0.00618263	21.4278	3.3278	-18.1	3.13264e-15	48	27.3278
PF3D7_0619600		conserved Plasmodium protein, unknown function	1.88563e-08	1.51624e-09	6.10559	6.64017	0.534576	2.81761e-14	0.602462	0.472067	-0.130395	0.000768163	21.9325	47.9968	-21.9356	2.32279e-19	48	23.9968
PF3D7_0619700		F-box protein FBXO1, putative	6.29322e-07	3.4983e-09	7.88	6.97386	-0.906138	4.17853e-17	0.426172	0.407556	-0.018616	0.587296	42.2027	17.1007	22.898	6.80694e-17	48	41.1007
PF3D7_0619800		conserved Plasmodium membrane protein, unknown function	0.000907622	9.15984e-06	6.88485	7.43012	0.54527	6.08047e-10	0.211379	0.387725	0.176346	0.00691336	9.60582	8.6553	-0.950515	0.601829	48	32.6553
PF3D7_0619900	SF3A2	splicing factor 3A subunit 2, putative	3.26985e-08	0.00167959	4.99681	5.53129	0.534486	1.7678e-06	0.361824	0.490828	0.129004	0.229788	34.1231	2.32751	16.2044	3.29142e-07	48	26.3275
PF3D7_0620000	PIMMS43	PIMMS43 protein	3.64605e-06	6.58576e-09	6.28288	7.19229	0.909417	4.38862e-18	0.272225	0.379161	0.106936	0.00219862	12.2797	1.05934	-11.2204	5.2775e-11	48	25.0593
PF3D7_0620100	ATPTG12	ATP synthase-associated protein, putative	0.00021524	0.00104233	5.5099	6.22801	0.718108	1.25249e-14	0.10701	0.176073	0.0690639	0.0886311	10.8568	44.528	-14.3288	1.39295e-05	48	20.528
PF3D7_0620200		conserved Plasmodium protein, unknown function	0.01928	0.0002172	5.48612	5.78289	0.296775	0.000118812	0.196312	0.26439	0.0680785	0.401462	10.8666	35.593	-23.2736	7.71354e-07	48	11.593
PF3D7_0620300		conserved Plasmodium protein, unknown function	1.38178e-10	2.12459e-07	6.64919	6.90894	0.259743	1.04212e-06	1.49573	0.50883	-0.986896	6.32888e-13	43.4648	15.8748	20.41	6.40807e-17	48	39.8748
PF3D7_0620400	MSP10	merozoite surface protein 10	8.86215e-10	7.82666e-09	7.74334	7.13174	-0.611601	7.32223e-12	1.40979	0.627282	-0.782511	4.92566e-11	43.0266	21.4587	-21.5679	9.91317e-19	48	45.4587
PF3D7_0620500		cleavage stimulation factor subunit 1, putative	1.29208e-08	0.0838126	6.64246	6.70653	0.0640646	0.146842	0.503703	0.103919	-0.399785	3.46129e-06	41.3385	13.6325	20.294	1.34829e-05	48	37.6325
PF3D7_0620600		conserved Plasmodium protein, unknown function	8.81414e-07	1.70585e-07	6.63747	6.75693	0.11946	0.000661404	0.426702	0.355053	-0.0716491	0.0788623	13.2777	37.3181	-23.9596	3.16607e-15	48	13.3181
PF3D7_0620700		DnaJ protein, putative	6.90958e-08	7.56789e-09	6.08754	6.3299	0.242353	3.35168e-06	0.742186	0.790503	0.0483164	0.357416	44.2628	21.1586	-23.1043	8.79771e-19	48	45.1586
PF3D7_0621000		conserved Plasmodium protein, unknown function	2.50723e-08	8.94066e-05	7.49305	6.90922	-0.583831	1.52203e-11	0.729644	0.268784	-0.46086	9.73604e-08	18.727	3.11943	-15.6076	6.16351e-11	48	27.1194
PF3D7_0621100		conserved Plasmodium protein, unknown function	2.20367e-10	2.3719e-08	6.5113	6.44183	-0.06947	0.0123167	1.13803	0.435626	-0.702404	1.3256e-12	43.8075	21.2403	-22.5672	4.32182e-19	48	45.2403
PF3D7_0621200	PDX1	pyridoxine biosynthesis protein PDX1	1.08593e-10	3.25046e-09	7.69073	7.0611	-0.629624	1.3797e-13	1.3221	0.726328	-0.595773	1.21281e-10	21.2032	0.0571661	-21.1461	5.42428e-21	48	24.0572
PF3D7_0621300	PUF3	mRNA-binding protein PUF3	5.72804e-09	5.10234e-09	6.83167	7.20334	0.371668	1.30635e-09	0.938432	0.469492	-0.46894	3.64035e-09	14.9111	37.3754	22.4644	2.30778e-17	48	13.3754
PF3D7_0621350	SYS1	protein SYS1, putative	4.21809e-10	1.07724e-09	3.77698	3.35364	-0.423343	2.10327e-16	0.530447	0.298703	-0.231744	6.31649e-10	41.733	26.0552	-15.6778	3.14579e-18	48	2.0552
PF3D7_0621400	ALV7	Pf77 protein	9.73484e-06	4.03591e-05	5.94643	5.79026	-0.156179	0.0155497	0.565879	0.462961	-0.102918	0.223881	39.8254	28.3702	-11.4553	7.17179e-08	48	4.37017
PF3D7_0621500	RPP1	ribonuclease P/MRP protein subunit RPP1, putative	1.9873e-05	0.00482547	5.74786	5.99138	0.243516	9.43353e-05	0.531498	0.107916	-0.423582	1.04832e-05	7.76341	2.82969	-4.93372	0.152853	48	26.8297
PF3D7_0621700		RAP protein, putative	1.98522e-08	3.8272e-08	6.47847	6.63203	0.153555	0.000373471	0.506134	0.879108	0.372974	9.64731e-07	16.3216	3.28506	-13.0365	2.70622e-13	48	27.2851
PF3D7_0621800		nascent polypeptide-associated complex subunit alpha, putative	1.08135e-10	7.64001e-07	7.71979	5.75669	-1.9631	9.60098e-26	0.757884	0.160212	-0.597671	5.46737e-15	19.1848	44.279	-22.9057	4.70997e-16	48	20.279
PF3D7_0621900	SRP68	signal recognition particle subunit SRP68, putative	1.95655e-08	0.00409217	6.88691	6.46168	-0.425229	2.57399e-11	0.491756	0.116796	-0.374959	2.45206e-08	28.5614	16.085	-12.4764	3.64528e-06	48	40.085
PF3D7_0622000		conserved Plasmodium protein, unknown function	4.94221e-05	9.55181e-08	5.68011	4.87175	-0.808366	1.53728e-10	0.580768	0.309293	-0.271475	0.00256213	12.6101	34.018	21.4079	6.5534e-10	48	10.018
PF3D7_0622100		conserved Plasmodium protein, unknown function	1.02663e-07	5.9607e-08	6.3471	6.21543	-0.131677	8.95928e-07	0.365024	0.244586	-0.120438	0.000153045	17.283	27.0571	9.77405	4.45129e-11	48	3.05707
PF3D7_0622200		radical SAM protein, putative	7.63532e-09	0.000317	8.0497	6.8161	-1.2336	7.85796e-15	0.845706	0.313568	-0.532138	2.66525e-07	18.1727	38.6563	20.4836	1.32446e-11	48	14.6563
PF3D7_0622300		vacuolar transporter chaperone, putative	0.00116022	1.45361e-05	5.67615	5.749	0.0728529	0.0427004	0.169639	0.278833	0.109194	0.0299093	14.6986	30.2405	15.5419	1.93526e-07	48	6.24049
PF3D7_0622400		conserved protein, unknown function	0.0154404	0.00657967	5.23252	5.31261	0.08009	0.463199	0.350124	0.375063	0.0249398	0.873626	42.035	1.0665	7.03154	0.0379336	48	25.0665
PF3D7_0622500		RNA methyltransferase, putative	0.00134681	1.83448e-07	4.99056	5.69168	0.701116	6.9987e-09	0.419093	0.47643	0.0573365	0.541973	28.352	19.9854	-8.36658	4.45093e-05	48	43.9854
PF3D7_0622600	QCR9	cytochrome b-c1 complex subunit 9, putative	0.0200703	4.29986e-07	6.77801	6.37822	-0.399789	6.61524e-09	0.142356	0.206481	0.0641258	0.220308	5.71673	14.9261	9.20933	0.00134343	48	38.9261
PF3D7_0622700		conserved Plasmodium membrane protein, unknown function	5.34437e-06	0.578421	5.68271	5.42776	-0.254945	4.56952e-05	0.181949	0.0345522	-0.147397	0.0307389	14.161	13.2577	-0.903214	0.934708	48	37.2577
PF3D7_0622800		leucine--tRNA ligase, putative	4.87408e-05	1.93918e-07	7.40045	6.55088	-0.849568	8.18485e-17	0.122109	0.498034	0.375926	7.00208e-09	20.7862	3.17732	-17.6089	1.7883e-09	48	27.1773
PF3D7_0622900	AP2Tel	AP2 domain transcription factor AP2Tel	2.79018e-10	1.02273e-07	7.97827	6.83981	-1.13846	2.40759e-18	0.818659	0.529952	-0.288708	7.23116e-07	3.45113	23.9966	20.5455	5.22324e-19	48	47.9966
PF3D7_0623000	CS	chorismate synthase	0.000230386	3.32669e-06	4.45952	5.24118	0.781658	4.97535e-13	0.221901	0.407154	0.185253	0.00201055	36.2513	11.2524	23.0012	8.1553e-11	48	35.2524
PF3D7_0623100	NAB2	nuclear polyadenylated RNA-binding protein NAB2, putative	4.19065e-09	0.00852981	7.28356	6.08227	-1.20129	8.54206e-17	0.283942	0.156216	-0.127726	0.0164461	23.3772	40.9891	17.6119	5.24227e-08	48	16.9891
PF3D7_0623200	FNR	ferredoxin--NADP reductase	5.93907e-06	2.36527e-05	5.29499	5.23993	-0.0550554	0.21388	0.388921	0.439925	0.0510033	0.428347	24.7638	2.48812	-22.2757	4.70879e-13	48	26.4881
PF3D7_0623300		EGF-like membrane protein, putative	3.35982e-09	1.02573e-05	6.14523	5.80668	-0.338546	2.35446e-07	0.557184	0.519639	-0.0375452	0.5147	41.0699	4.25217	11.1823	1.88741e-10	48	28.2522
PF3D7_0623400	Mei2	MEI2-like RNA-binding protein	2.09343e-06	6.28627e-05	5.05654	5.7485	0.691959	5.07829e-09	0.734132	0.508074	-0.226058	0.0236991	2.65082	25.4335	22.7826	3.75837e-13	48	1.43346
PF3D7_0623500	SOD2	superoxide dismutase [Fe]	6.90035e-07	2.87515e-05	6.20772	5.27805	-0.929668	5.18215e-13	0.266695	0.500578	0.233883	0.00162358	39.7766	7.23212	15.4555	1.58013e-08	48	31.2321
PF3D7_0623600		splicing factor-like protein 1, putative	9.47374e-07	0.000560534	5.76919	5.06133	-0.70786	7.18667e-12	0.358327	0.279584	-0.0787439	0.180849	36.3641	4.28164	15.9175	4.77906e-09	48	28.2816
PF3D7_0623700	SUV3	ATP-dependent RNA helicase SUV3, putative	0.000269426	2.93002e-06	6.23011	6.01066	-0.219444	0.000500574	0.240723	0.658183	0.417461	1.64299e-05	12.0067	31.6162	19.6096	7.25191e-09	48	7.61625
PF3D7_0623800	TKL4	tyrosine kinase-like protein, putative	2.57965e-07	7.15664e-06	8.18825	6.9048	-1.28345	8.32573e-14	1.10854	0.363695	-0.744848	4.77158e-08	3.83217	32.1876	-19.6445	3.27951e-11	48	8.18764
PF3D7_0623900		ribonuclease H2 subunit A, putative	0.000323788	3.97733e-08	7.06624	7.09704	0.0308053	0.0442577	0.106477	0.174761	0.0682846	0.00375356	16.4644	26.4901	10.0256	2.80276e-07	48	2.49006
PF3D7_0624000	HK	hexokinase	4.06896e-10	0.00028544	6.16545	5.06079	-1.10466	3.73425e-16	0.319767	0.287608	-0.0321592	0.512936	43.6263	18.9974	23.3711	1.03443e-12	48	42.9974
PF3D7_0624100		conserved protein, unknown function	0.0423386	7.41968e-05	5.31188	5.02902	-0.282861	7.73191e-07	0.0976874	0.208571	0.110884	0.0389355	33.5019	14.8124	-18.6895	3.01525e-05	48	38.8124
PF3D7_0624200		SURP domain-containing protein, putative	8.35399e-05	7.59761e-07	7.18924	6.06816	-1.12107	4.34106e-19	0.205777	0.22364	0.0178632	0.591775	21.0705	24.2356	3.16518	0.00920339	48	0.235643
PF3D7_0624300		CPW-WPC family protein	1.52988e-07	4.13874e-07	6.08417	5.727	-0.35717	2.52425e-07	0.773756	0.522091	-0.251664	0.000468492	16.8074	35.7878	18.9803	3.7812e-14	48	11.7878
PF3D7_0624400		conserved protein, unknown function	1.7346e-05	9.70924e-05	7.43064	6.42973	-1.00092	1.26007e-15	0.34941	0.157972	-0.191438	0.00053722	33.649	38.656	5.00701	0.0134411	48	14.656
PF3D7_0624500	APC11	anaphase-promoting complex subunit 11, putative	1.2592e-09	1.59887e-05	6.6534	5.36974	-1.28366	5.74432e-19	0.392745	0.327667	-0.0650781	0.105181	45.5175	26.7539	-18.7636	3.15044e-14	48	2.75389
PF3D7_0624600	ISWI	ISWI chromatin-remodeling complex ATPase	1.02612e-09	1.97039e-08	9.14822	7.29383	-1.85439	6.08819e-24	0.718984	0.261546	-0.457438	7.16407e-12	40.3233	24.3192	-16.0041	2.14948e-15	48	0.319179
PF3D7_0624700	PIGL	N-acetylglucosaminyl-phosphatidylinositol de-N-acetylase, putative	3.42899e-06	2.36218e-08	5.00088	4.56395	-0.436927	1.61009e-08	0.613359	0.330845	-0.282514	0.000134244	36.8471	13.8761	-22.971	1.00316e-12	48	37.8761
PF3D7_0624800		conserved Plasmodium protein, unknown function	0.00362479	2.09232e-08	4.44899	5.53429	1.0853	3.54979e-11	0.354738	0.707981	0.353242	0.00191273	37.4155	18.5197	-18.8958	6.99414e-09	48	42.5197
PF3D7_0624900		GAS8-like protein, putative	0.000266376	4.62304e-10	6.73504	7.52537	0.790326	4.16779e-15	0.243905	0.320924	0.0770185	0.0707896	20.5463	41.0662	20.5199	2.10294e-12	48	17.0662
PF3D7_0625000	SMS1	sphingomyelin synthase 1, putative	1.12949e-10	1.7357e-05	6.28154	5.95341	-0.32813	1.96378e-06	0.565151	0.59209	0.026939	0.691952	46.5652	21.4994	22.9342	4.18569e-15	48	45.4994
PF3D7_0625100	SMS2	sphingomyelin synthase 2, putative	0.00012155	0.0267102	5.26893	5.76468	0.495745	1.31506e-07	0.34132	0.176898	-0.164422	0.0620094	0.707572	21.267	20.5595	6.21391e-07	48	45.267
PF3D7_0625200		conserved Plasmodium protein, unknown function	0.00822486	0.00219593	7.92639	7.35104	-0.575347	4.12151e-14	0.0680677	0.126986	0.0589182	0.108506	21.9413	46.393	-23.5483	3.77669e-07	48	22.393
PF3D7_0625300		DNA polymerase 1, putative	5.2996e-08	0.000109417	7.73343	6.99947	-0.733959	9.89961e-14	0.516657	0.243014	-0.273643	1.08108e-05	37.5828	17.0871	-20.4957	3.79237e-12	48	41.0871
PF3D7_0625400		conserved Plasmodium protein, unknown function	6.8086e-10	1.47696e-07	6.45947	5.70307	-0.7564	5.24042e-16	0.890542	0.362553	-0.52799	4.62143e-11	2.99641	28.0817	-22.9147	3.7094e-18	48	4.08166
PF3D7_0625500		conserved Plasmodium membrane protein, unknown function	9.74147e-06	3.19659e-08	6.4658	6.07452	-0.391277	9.70545e-09	0.37759	0.662143	0.284553	3.38999e-05	7.69944	32.379	-23.3205	9.31931e-15	48	8.37896
PF3D7_0625600	PAP	poly(A) polymerase PAP, putative	8.20329e-07	7.79045e-06	6.40255	7.01302	0.610471	4.37237e-13	0.456231	0.205522	-0.250709	9.09677e-06	13.6715	33.2948	19.6233	2.96086e-11	48	9.29484
PF3D7_0625700		conserved protein, unknown function	3.55961e-07	0.000703496	5.21139	5.16531	-0.0460804	0.434156	0.771081	0.354356	-0.416726	0.000139681	26.4009	20.093	-6.30786	0.000210103	48	44.093
PF3D7_0625800		conserved Plasmodium protein, unknown function	0.0018637	3.15129e-05	5.56992	6.38383	0.813908	1.45232e-15	0.153024	0.172237	0.0192137	0.632223	21.4546	26.8672	5.41266	0.00630975	48	2.86722
PF3D7_0625900		conserved Plasmodium protein, unknown function	3.55448e-09	7.37214e-05	6.06795	7.01935	0.951402	8.10522e-14	0.458773	0.425079	-0.0336938	0.565065	11.7157	47.3224	-12.3934	1.11949e-09	48	23.3224
PF3D7_0626000		conserved Plasmodium protein, unknown function	1.19208e-08	0.291563	6.3327	6.67084	0.33814	2.74227e-05	0.434632	0.0904803	-0.344151	0.000627967	15.5697	6.13803	-9.43166	0.0801363	48	30.138
PF3D7_0626100		oxidoreductase, short-chain dehydrogenase family, putative	0.00141117	0.00033891	5.63431	5.07527	-0.559034	1.2756e-07	0.298191	0.337763	0.0395719	0.645418	33.8079	13.1842	-20.6237	8.05745e-08	48	37.1842
PF3D7_0626200		conserved Plasmodium protein, unknown function	5.49654e-06	0.00207239	4.89854	5.66695	0.768406	1.73832e-09	0.797957	0.241334	-0.556623	1.89056e-05	20.3081	0.461011	-19.8471	2.86074e-08	48	24.461
PF3D7_0626300	FabB/FabF	3-oxoacyl-acyl-carrier protein synthase I/II	1.01829e-09	3.59621e-09	4.4434	5.2098	0.766401	4.67767e-17	0.684257	0.510278	-0.173979	1.48437e-05	28.027	10.6259	-17.4012	2.93693e-18	48	34.6259
PF3D7_0626400		CRAL/TRIO domain-containing protein, putative	7.66848e-10	3.05671e-08	7.56839	6.97786	-0.590528	6.78746e-13	0.785869	0.656064	-0.129805	0.00491058	41.5037	14.0182	20.5146	2.30013e-18	48	38.0182
PF3D7_0626500		conserved Plasmodium protein, unknown function	1.5807e-09	4.27835e-10	7.87186	7.94752	0.0756671	1.33167e-05	0.483485	0.211327	-0.272158	4.21985e-11	16.4901	3.30527	-13.1848	5.19032e-15	48	27.3053
PF3D7_0626600		conserved Plasmodium protein, unknown function	0.00102226	0.00219184	5.26685	7.20261	1.93576	1.41997e-13	0.470862	0.296388	-0.174474	0.149453	12.9398	34.2662	21.3264	7.30058e-07	48	10.2662
PF3D7_0626700		ATPase	1.58382e-07	0.000278831	5.39751	5.05638	-0.341135	6.26937e-07	0.634318	0.283498	-0.350821	2.23513e-05	34.0853	17.8106	-16.2748	9.11047e-10	48	41.8106
PF3D7_0626800	PyrK	pyruvate kinase	3.48482e-10	6.97581e-10	8.21092	6.3435	-1.86742	9.9886e-27	0.576156	0.262549	-0.313607	6.722e-12	29.1546	22.0551	-7.09952	2.3964e-12	48	46.0551
PF3D7_0626840		small nucleolar RNA snoR35	0.000676162	1.8528e-06	4.11655	5.17259	1.05604	3.12631e-13	0.169813	0.731432	0.561619	3.21116e-07	9.39399	16.2929	6.89895	0.00976527	48	40.2929
PF3D7_0626900		ribosomal protein L46, mitochondrial, putative	9.62155e-08	2.40955e-05	6.48672	5.88086	-0.605857	6.32969e-12	0.530377	0.325922	-0.204455	0.000593854	18.1585	16.1999	-1.95861	0.0576016	48	40.1999
PF3D7_0627000		conserved Plasmodium protein, unknown function	4.42983e-09	7.36575e-08	5.74271	5.17362	-0.569091	2.36715e-11	0.830618	0.681953	-0.148666	0.00710827	11.5344	30.5797	19.0454	7.59726e-17	48	6.57973
PF3D7_0627100		ankyrin-repeat protein, putative	8.17727e-10	2.72186e-09	7.48355	6.29415	-1.1894	2.36247e-18	0.900956	0.748403	-0.152553	0.00105733	43.8084	22.7652	-21.0432	1.30942e-20	48	46.7652
PF3D7_0627200		myosin light chain, putative	3.39689e-06	2.31018e-05	5.72886	4.94053	-0.788336	5.86801e-09	0.737218	0.6841	-0.0531177	0.611312	0.589353	29.8291	-18.7603	5.42348e-12	48	5.8291
PF3D7_0627300	RNF5	E3 ubiquitin-protein ligase RNF5, putative	1.4305e-07	6.47949e-08	7.26528	5.8397	-1.42558	1.33009e-17	0.777714	0.273613	-0.5041	1.85735e-08	39.0843	19.4599	-19.6244	1.75995e-12	48	43.4599
PF3D7_0627400	TIM22	mitochondrial import inner membrane translocase subunit TIM22, putative	1.89001e-07	3.45686e-05	4.94102	5.14426	0.203235	9.80926e-05	0.666749	0.315281	-0.351468	1.11733e-05	9.7327	22.8452	13.1125	8.1275e-10	48	46.8452
PF3D7_0627500	DJ1	protein DJ-1	5.45247e-08	0.00050206	6.00956	5.09602	-0.913541	1.19776e-13	0.258783	0.316129	0.0573462	0.331023	17.9069	3.84219	-14.0647	7.20918e-08	48	27.8422
PF3D7_0627600		conserved Plasmodium protein, unknown function	3.05244e-07	2.64237e-09	6.51314	7.61143	1.09829	1.56402e-13	0.991623	0.429798	-0.561825	2.44509e-07	10.2314	33.9791	23.7477	5.40481e-14	48	9.97912
PF3D7_0627700		transportin	8.32774e-09	9.49679e-13	6.50968	6.09569	-0.413994	3.78862e-19	0.255107	0.402737	0.14763	1.10956e-09	42.9708	25.8392	-17.1316	2.26591e-20	48	1.8392
PF3D7_0627800	ACAS	acetyl-CoA synthetase	6.41411e-12	4.96494e-05	6.0405	5.53859	-0.501908	5.32162e-15	0.615894	0.179506	-0.436387	1.16672e-11	46.7137	39.8638	-6.84996	2.83173e-07	48	15.8638
PF3D7_0627900	POP4	ribonuclease P protein subunit p29, putative	4.54036e-09	6.20123e-06	6.19249	5.74243	-0.450063	3.51177e-10	0.94776	0.304627	-0.643133	2.82644e-10	13.7913	26.9204	13.1291	4.94045e-11	48	2.9204
PF3D7_0628000	PTPS	6-pyruvoyltetrahydropterin synthase	7.85192e-07	0.00537237	5.04888	5.18521	0.136325	0.0141543	0.613398	0.193163	-0.420234	1.37326e-05	41.678	13.3815	19.7035	8.5453e-08	48	37.3815
PF3D7_0628100	HECT1	HECT domain-containing protein 1, putative	9.04588e-11	7.85551e-08	7.4819	7.19625	-0.285647	3.77964e-07	1.73094	0.563969	-1.16697	1.07046e-13	43.3596	23.6598	-19.6998	8.77584e-18	48	47.6598
PF3D7_0628200	PK4	eukaryotic translation initiation factor 2-alpha kinase	2.46643e-09	1.28986e-05	8.60157	7.2338	-1.36777	2.82599e-20	0.689534	0.197015	-0.49252	5.81791e-11	38.1715	22.3363	-15.8353	4.9951e-12	48	46.3363
PF3D7_0628300	CEPT	choline/ethanolaminephosphotransferase, putative	2.21086e-10	1.97701e-09	8.66707	7.53983	-1.12724	7.23551e-18	1.32686	0.518684	-0.808181	5.34816e-13	43.7621	24.8052	-18.9568	1.2804e-18	48	0.805232
PF3D7_0628400		protease, putative	6.38237e-09	1.80294e-09	6.26386	5.42845	-0.83541	1.16701e-16	0.529156	0.759968	0.230812	2.94616e-06	9.22999	28.3986	19.1686	2.31041e-18	48	4.39856
PF3D7_0628500		conserved Plasmodium protein, unknown function	1.80328e-07	5.6008e-06	5.20377	5.08405	-0.11972	0.0302839	0.753053	0.611487	-0.141566	0.0723836	44.675	20.9755	-23.6994	1.47959e-15	48	44.9755
PF3D7_0628600		DNA methyltransferase 1-associated protein 1, putative	9.59324e-05	3.2573e-05	6.49033	5.34014	-1.15019	7.17058e-13	0.481465	0.300102	-0.181363	0.0315734	11.8648	16.4408	4.57591	0.0182204	48	40.4408
PF3D7_0628700		conserved Plasmodium protein, unknown function	9.80917e-07	1.42882e-08	6.79458	6.5699	-0.224689	8.08821e-06	0.607351	0.420971	-0.18638	0.00146842	18.382	8.64301	-9.73896	1.2657e-09	48	32.643
PF3D7_0628800	GATB	glutamyl-tRNA(Gln) amidotransferase subunit B	1.67388e-08	1.89336e-06	5.00934	5.54546	0.536116	2.1454e-10	0.484409	0.571308	0.0868995	0.114031	32.3672	12.2851	-20.082	4.2288e-14	48	36.2851
PF3D7_0628900		RAP protein, putative	1.16664e-06	3.07136e-06	6.17076	6.39023	0.21947	0.000730754	0.732095	0.607141	-0.124954	0.125782	25.1208	44.4026	19.2818	9.23043e-14	48	20.4026
PF3D7_0629000	GNA1	glucosamine 6-phosphate N-acetyltransferase	0.0691986	4.29543e-06	5.38334	5.71807	0.334733	0.000375142	0.207939	0.514719	0.30678	0.0128534	26.331	2.8365	-23.4945	3.50479e-07	48	26.8365
PF3D7_0629100	NAPRT	nicotinate phosphoribosyltransferase, putative	6.07155e-06	0.00582491	5.50781	5.80114	0.293324	2.72519e-05	0.366593	0.221228	-0.145365	0.0518591	32.0857	14.5869	-17.4987	3.50767e-07	48	38.5869
PF3D7_0629200		DnaJ protein, putative	1.63103e-09	2.29758e-06	8.60213	7.02776	-1.57437	2.78587e-20	0.449515	0.381315	-0.0682001	0.0723186	33.4414	10.1336	-23.3078	4.7476e-16	48	34.1336
PF3D7_0629300	PL	phospholipase, putative	2.65305e-10	7.87198e-07	6.50371	6.4809	-0.0228081	0.57684	1.40968	0.611418	-0.798266	2.80367e-10	42.15	23.4941	-18.6559	1.08033e-16	48	47.4941
PF3D7_0629400	PABP3	polyadenylate-binding protein 3, putative	4.62367e-06	1.29507e-08	5.62071	6.20158	0.580873	5.04444e-20	0.109424	0.23818	0.128756	1.31519e-07	40.9681	0.163283	7.19514	7.25374e-08	48	24.1633
PF3D7_0629500	AAT1	amino acid transporter AAT1	0.000157862	4.48369e-07	8.47541	6.73518	-1.74023	2.25628e-19	0.270831	0.28069	0.00985939	0.833431	12.3942	27.8615	15.4674	2.60307e-09	48	3.86152
PF3D7_0629700	SET1	SET domain protein, putative	4.33873e-08	3.4752e-07	8.34048	7.29636	-1.04412	1.74478e-20	0.365644	0.207498	-0.158146	3.69384e-06	38.2079	8.35775	18.1499	3.72401e-14	48	32.3577
PF3D7_0629800		cullin-2, putative	5.89098e-07	2.64032e-05	7.63685	6.8223	-0.814546	4.19137e-12	0.253499	0.505592	0.252093	0.000842842	32.4806	8.26063	23.7801	5.76709e-11	48	32.2606
PF3D7_0629900		CRAL/TRIO domain-containing protein, putative	0.00017132	1.51018e-05	5.79506	5.56335	-0.231712	8.96832e-09	0.174873	0.122532	-0.0523404	0.101194	8.26861	19.3289	11.0603	4.22766e-06	48	43.3289
PF3D7_0630000		CPW-WPC family protein	9.03104e-05	0.00184387	4.65629	5.55746	0.901169	5.85178e-10	0.325521	0.372153	0.0466321	0.62669	16.4775	12.6098	-3.86771	0.100203	48	36.6098
PF3D7_0630100		alpha/beta hydrolase, putative	5.96629e-05	1.64399e-05	5.85593	6.37572	0.519786	1.89886e-09	0.262139	0.476742	0.214603	0.0032074	5.94942	44.8981	-9.05136	9.24956e-06	48	20.8981
PF3D7_0630200	PSOP6	secreted ookinete protein, putative	1.47698e-05	6.76879e-05	4.96111	5.88883	0.927722	2.60691e-14	0.339224	0.278438	-0.0607858	0.259651	5.86297	17.8452	11.9822	9.00366e-08	48	41.8452
PF3D7_0630300		DNA polymerase epsilon catalytic subunit A, putative	4.20255e-07	0.000374678	6.32565	6.54559	0.219943	0.000140052	0.506	0.316129	-0.189871	0.00893052	28.3065	4.68441	-23.6221	1.99272e-12	48	28.6844
PF3D7_0630400		conserved Plasmodium protein, unknown function	1.87994e-05	0.000298855	6.8558	7.10415	0.248353	1.20936e-06	0.234341	0.251002	0.0166605	0.737759	0.116754	24.9129	-23.2038	1.63923e-11	48	0.912913
PF3D7_0630500	YTM1	ribosome biogenesis protein YTM1, putative	2.26033e-06	1.29176e-07	5.1226	6.38219	1.25959	3.34155e-17	0.394495	0.608558	0.214063	0.000423967	23.0621	1.86647	-21.1956	2.23714e-15	48	25.8665
PF3D7_0630600		deubiquitinating enzyme MINDY, putative	1.97889e-09	1.88136e-09	4.99443	6.29551	1.30109	5.1797e-19	0.776685	0.718917	-0.0577683	0.129857	36.0806	4.55942	16.4788	5.34185e-18	48	28.5594
PF3D7_0630700		bifunctional methylenetetrahydrofolate dehydrogenase/cyclohydrolase, putative	2.0967e-06	1.86633e-06	5.88533	7.14427	1.25894	4.0683e-16	0.580288	0.282953	-0.297335	3.95288e-05	17.4323	39.212	21.7797	3.4034e-12	48	15.212
PF3D7_0630800		TPH domain-containing protein, putative	2.05533e-05	1.40114e-05	6.76711	7.14468	0.377566	3.13717e-07	0.458302	0.320498	-0.137804	0.0400901	16.3257	37.3134	20.9877	5.21257e-11	48	13.3134
PF3D7_0630900	HAS1	ATP-dependent RNA helicase HAS1	7.81947e-10	4.53969e-08	6.81975	6.60885	-0.210903	2.92861e-05	1.15294	0.736514	-0.416427	4.42835e-07	17.1527	41.0014	23.8486	2.5969e-19	48	17.0014
PF3D7_0631000		tetratricopeptide repeat protein, putative	2.47776e-07	4.64681e-06	5.52239	5.54066	0.0182641	0.537456	0.616022	0.199064	-0.416959	4.09775e-08	23.1143	1.13907	-21.9752	1.1424e-12	48	25.1391
PF3D7_0631100		Plasmodium exported protein (PHISTb), unknown function	1.10192e-07	0.00224062	5.14024	5.70967	0.569432	2.67238e-09	0.390151	0.271648	-0.118503	0.0955694	18.4914	37.1474	18.656	7.73076e-09	48	13.1474
PF3D7_0631300	EPF1	exported protein family 1	2.45625e-10	0.000214077	3.78084	3.57386	-0.206977	3.22858e-10	0.321685	0.122236	-0.199449	6.61493e-08	42.7471	32.634	-10.1132	4.20429e-08	48	8.63398
PF3D7_0631400	MC-2TM	Pfmc-2TM Maurer's cleft two transmembrane protein	8.36096e-07	4.64132e-07	4.04839	3.65803	-0.390358	2.33887e-06	0.982896	0.245765	-0.737131	2.85339e-08	33.1484	35.1902	2.04183	0.281938	48	11.1902
PF3D7_0631500	EPF3	exported protein family 3	8.96858e-08	3.54054e-05	3.79079	3.42163	-0.369162	7.91574e-10	0.669385	0.152088	-0.517297	1.35875e-09	42.5596	23.7024	-18.8572	4.27868e-10	48	47.7024
PF3D7_0631600	EPF4	exported protein family 4	1.24361e-08	2.44319e-06	6.57267	6.98601	0.413346	9.39725e-09	0.892936	0.43673	-0.456206	2.436e-07	13.3617	43.9918	-17.37	7.57597e-14	48	19.9918
PF3D7_0632250		Plasmodium exported protein, unknown function, fragment, pseudogene	7.63129e-06	0.0591999	3.77285	4.24387	0.471023	6.06798e-08	0.422955	0.126524	-0.296431	0.000660122	37.0726	45.9076	8.83498	0.010126	48	21.9076
PF3D7_0700600		Plasmodium exported protein, unknown function, pseudogene	1.29823e-09	3.74224e-08	3.7587	3.31765	-0.441048	2.92824e-16	0.509953	0.178019	-0.331934	6.91134e-12	41.8728	27.1892	-14.6837	2.41318e-14	48	3.18916
PF3D7_0700800	MC-2TM	Pfmc-2TM Maurer's cleft two transmembrane protein	2.86934e-06	2.69462e-08	4.27991	3.84175	-0.438166	7.74024e-10	0.538237	0.377763	-0.160474	0.0043287	47.4092	37.1569	-10.2523	2.1417e-09	48	13.1569
PF3D7_0700900	EPF1	exported protein family 1, pseudogene	0.000438349	6.15751e-09	4.3013	5.47443	1.17313	7.84779e-18	0.224379	0.317058	0.0926792	0.0383257	22.4425	1.9188	-20.5237	3.0418e-12	48	25.9188
PF3D7_0701400	EPF4	exported protein family 4, pseudogene	1.8786e-06	4.55879e-08	5.84973	6.6192	0.769469	3.43272e-16	0.343395	0.289941	-0.0534536	0.120539	13.5335	45.1181	-16.4154	6.07565e-13	48	21.1181
PF3D7_0701500	EPF3	exported protein family 3	2.06888e-09	0.000586809	4.08917	4.15114	0.0619686	0.147596	0.408245	0.307536	-0.100708	0.0983788	41.0385	29.5994	-11.4391	1.12804e-07	48	5.59939
PF3D7_0701600	MC-2TM	Pfmc-2TM Maurer's cleft two transmembrane protein	0.0035285	3.4528e-06	5.11467	4.8514	-0.263266	8.39769e-09	0.104374	0.22706	0.122686	0.00167865	10.6441	36.9655	-21.6786	1.16454e-08	48	12.9655
PF3D7_0701700	EPF1	exported protein family 1	2.08188e-07	5.7847e-07	3.79042	4.12869	0.338268	2.25112e-09	0.524058	0.308377	-0.215681	4.75676e-05	38.4477	17.4237	-21.0241	2.35492e-14	48	41.4237
PF3D7_0701900		Plasmodium exported protein, unknown function	1.05625e-09	4.70021e-08	7.86578	7.41669	-0.449091	3.31148e-11	1.16989	0.367804	-0.802083	1.3185e-12	2.40311	29.635	-20.7681	2.43767e-16	48	5.63501
PF3D7_0702000		Plasmodium exported protein (hyp12), unknown function	2.23816e-10	9.74718e-05	7.39037	6.86202	-0.52835	6.77436e-11	1.0671	0.309786	-0.757312	9.35151e-11	4.16539	24.6423	20.477	5.72111e-14	48	0.64235
PF3D7_0702100		Plasmodium exported protein (PHISTb), unknown function, pseudogene	4.93704e-14	3.43915e-08	7.44403	6.79783	-0.646195	4.62716e-16	1.13813	0.559491	-0.578637	1.16752e-12	0.394657	25.9858	-22.4089	4.53178e-22	48	1.98576
PF3D7_0702200	LPL20	lysophospholipase LPL20	9.88437e-10	1.84144e-09	6.35349	6.16903	-0.184462	6.45354e-06	0.879266	0.824924	-0.0543414	0.183983	7.20205	31.0258	23.8237	6.5124e-21	48	7.0258
PF3D7_0702300	STARP	sporozoite threonine and asparagine-rich protein	2.54587e-08	3.96119e-10	6.31195	6.27536	-0.0365976	0.196094	0.701135	0.652776	-0.0483582	0.22187	7.94749	29.4003	21.4528	7.016e-19	48	5.40026
PF3D7_0702400	SEMP1	small exported membrane protein 1	1.09383e-08	3.16555e-07	6.89916	6.45431	-0.444844	6.87371e-09	0.93433	0.574045	-0.360284	5.81578e-06	13.5114	37.7749	-23.7365	9.23949e-17	48	13.7749
PF3D7_0702500		Plasmodium exported protein, unknown function	5.87942e-09	0.000108756	6.87026	5.90919	-0.961068	2.30779e-13	1.12611	0.306055	-0.82005	5.06806e-10	15.2303	45.1191	-18.1112	1.80641e-11	48	21.1191
PF3D7_0702600		chitinase, fragment	7.96122e-09	0.00347814	7.0578	6.1681	-0.889696	5.22181e-17	0.492624	0.103226	-0.389398	1.82158e-09	13.5428	14.7227	1.17996	0.535836	48	38.7227
PF3D7_0702900		centrin, putative	0.0112683	4.46873e-05	5.97542	5.78931	-0.186116	0.000878851	0.208594	0.175243	-0.0333514	0.621509	23.6759	42.2177	18.5418	1.78899e-06	48	18.2177
PF3D7_0703000		conserved Plasmodium protein, unknown function	7.87954e-06	1.73077e-07	5.39574	6.24112	0.845378	1.49449e-13	0.502812	0.186071	-0.316742	1.42624e-05	9.2956	31.1698	21.8742	5.7429e-10	48	7.16983
PF3D7_0703100	CIA2	cytosolic iron-sulfur assembly component 2, putative	1.15124e-07	2.09631e-05	4.73836	5.55419	0.815828	2.14552e-11	0.650687	0.527267	-0.123419	0.0973827	17.0619	41.6265	-23.4354	3.09851e-14	48	17.6265
PF3D7_0703200		conserved Plasmodium protein, unknown function	6.78434e-08	3.72169e-07	6.4242	6.56327	0.139068	0.00729051	0.924059	0.539912	-0.384147	1.07278e-05	35.9221	9.59213	21.67	4.96835e-15	48	33.5921
PF3D7_0703300		conserved Plasmodium protein, unknown function	0.00562093	0.000337803	4.29543	4.85539	0.559955	1.90391e-10	0.164415	0.184586	0.0201711	0.711614	9.55407	37.1534	-20.4007	6.26932e-07	48	13.1534
PF3D7_0703400		conserved Plasmodium protein, unknown function	3.89737e-09	7.7646e-06	5.84417	5.90537	0.0611916	0.00758386	0.663707	0.150532	-0.513175	4.34818e-12	21.7514	37.9963	16.2449	7.63516e-11	48	13.9963
PF3D7_0703500		erythrocyte membrane-associated antigen	1.37078e-10	3.55504e-07	7.15155	6.17142	-0.980131	1.18611e-24	0.326916	0.141556	-0.185361	7.40984e-11	20.2544	31.367	11.1126	2.99967e-13	48	7.36695
PF3D7_0703600		conserved protein, unknown function	4.48447e-09	3.74514e-08	7.28539	5.49804	-1.78735	8.77047e-21	0.966104	0.325367	-0.640737	2.99869e-11	43.4421	21.0833	-22.3589	2.57885e-16	48	45.0833
PF3D7_0703700		conserved protein, unknown function	0.000256104	1.01031e-05	6.81968	5.62281	-1.19687	7.63516e-15	0.324005	0.377358	0.0533535	0.423412	25.6151	0.189139	22.574	8.07794e-12	48	24.1891
PF3D7_0703800		conserved Plasmodium protein, unknown function	1.55658e-07	0.00154466	6.78298	6.97523	0.19225	4.76586e-05	0.507582	0.187266	-0.320316	7.91145e-06	15.5745	2.50366	-13.0709	1.3621e-07	48	26.5037
PF3D7_0703900		conserved Plasmodium membrane protein, unknown function	2.21847e-10	1.6084e-10	6.06482	6.56664	0.501813	2.58502e-16	0.633314	0.575931	-0.0573827	0.0181185	20.4615	0.361628	-20.0998	3.69911e-22	48	24.3616
PF3D7_0704000		conserved Plasmodium membrane protein, unknown function	9.11682e-06	2.21338e-08	5.19204	6.41139	1.21935	3.50323e-17	0.381546	0.491833	0.110287	0.0252161	30.1939	6.66061	-23.5333	2.77976e-15	48	30.6606
PF3D7_0704100	BTP2	basal complex transmembrane protein 2	2.81616e-08	4.80337e-08	9.16421	7.87269	-1.29153	2.57745e-14	1.38329	0.580334	-0.802954	7.57065e-09	41.5178	20.5956	-20.9222	2.3437e-15	48	44.5956
PF3D7_0704200		tRNA m5C-methyltransferase, putative	0.00148504	1.73701e-05	5.43668	6.58157	1.14489	7.24142e-15	0.203957	0.35655	0.152593	0.0193732	13.7112	3.53179	-10.1795	4.88356e-05	48	27.5318
PF3D7_0704300		conserved Plasmodium membrane protein, unknown function	3.70602e-08	2.46956e-08	9.39889	7.95863	-1.44026	9.24403e-15	1.31584	0.781671	-0.534172	2.61653e-06	40.2955	19.4703	-20.8252	1.83761e-16	48	43.4703
PF3D7_0704400		phosphoinositide-binding protein, putative	2.57542e-06	0.000115026	5.47554	6.0654	0.589859	1.26279e-08	0.575975	0.400826	-0.175148	0.034001	37.4937	14.7877	-22.706	1.30935e-11	48	38.7877
PF3D7_0704500		serine/threonine protein kinase, putative	1.80739e-09	2.11869e-08	7.35916	6.96616	-0.392995	2.98377e-08	1.22933	0.790806	-0.438522	6.18581e-07	39.9258	18.262	-21.6638	1.20545e-18	48	42.262
PF3D7_0704600	UT	HECT-type E3 ubiquitin ligase UT	6.01395e-09	5.22105e-08	8.96971	7.37759	-1.59212	2.37077e-24	0.417644	0.258052	-0.159592	1.2541e-06	41.5154	23.7038	-17.8116	9.49701e-17	48	47.7038
PF3D7_0704700	PPAT	phosphopantetheine adenylyltransferase, putative	3.9523e-07	1.05472e-10	7.44123	7.27396	-0.167272	3.56121e-06	0.500119	0.474713	-0.0254061	0.485119	44.2309	22.9793	-21.2516	1.17027e-17	48	46.9793
PF3D7_0704800	PPM12	protein phosphatase PPM12, putative	1.24066e-11	0.00026083	6.06692	6.67532	0.608396	1.38562e-12	0.570454	0.277662	-0.292793	8.74404e-06	44.6154	22.3101	-22.3053	4.21257e-14	48	46.3101
PF3D7_0704900	RF2	peptide chain release factor 2	2.1043e-07	1.2719e-06	5.06707	6.45622	1.38914	4.52621e-19	0.502972	0.283629	-0.219343	2.78297e-05	30.9169	14.5398	-16.3771	2.81373e-12	48	38.5398
PF3D7_0705000		mRNA cap guanine-N7 methyltransferase, putative	4.37467e-10	2.01995e-05	7.08437	7.06525	-0.0191162	0.542178	0.514923	0.361136	-0.153787	0.0029989	21.5427	41.0738	19.5311	3.48846e-14	48	17.0738
PF3D7_0705100		conserved Plasmodium protein, unknown function	2.46968e-08	1.91502e-06	6.95519	6.59044	-0.364745	8.20751e-11	0.48171	0.33054	-0.15117	0.000594492	1.58324	18.5627	16.9794	2.49152e-14	48	42.5627
PF3D7_0705200		conserved Plasmodium protein, unknown function	2.65746e-07	3.381e-06	5.77113	6.29043	0.519295	3.24712e-10	0.623386	0.419967	-0.203418	0.00183773	15.9452	47.4254	-16.5199	7.73947e-13	48	23.4254
PF3D7_0705300	ORC2	origin recognition complex subunit 2	2.59884e-09	5.10995e-06	7.61354	7.12432	-0.48922	5.76314e-10	0.801475	0.446425	-0.35505	2.84308e-06	38.6543	13.0574	22.4031	2.49129e-15	48	37.0574
PF3D7_0705400	MCM7	DNA replication licensing factor MCM7	1.25799e-08	0.000543217	5.87971	5.76453	-0.115181	0.0160644	1.06489	0.20501	-0.859878	1.27303e-10	37.7121	18.4033	-19.3088	2.24131e-09	48	42.4033
PF3D7_0705500		inositol-phosphate phosphatase, putative	6.37589e-10	9.22186e-10	8.29871	6.99779	-1.30091	1.08775e-18	1.18693	0.521684	-0.66525	1.25684e-11	41.5556	24.1267	-17.4289	9.21379e-18	48	0.126749
PF3D7_0705600		RNA helicase, putative	3.58071e-09	1.94372e-06	6.16796	5.73388	-0.434081	3.73874e-11	0.682247	0.344344	-0.337903	1.26545e-07	13.5576	31.3389	17.7813	2.40556e-14	48	7.33888
PF3D7_0705700		40S ribosomal protein S29, putative	5.46776e-06	1.33415e-05	6.97482	5.58207	-1.39276	1.5242e-18	0.314168	0.281823	-0.0323449	0.453805	17.4596	42.5852	-22.8745	4.1371e-13	48	18.5852
PF3D7_0705800		cysteine-rich secretory protein, putative	0.00557702	1.77334e-06	5.87746	5.34544	-0.53202	7.76651e-11	0.114231	0.497199	0.382968	1.0179e-06	9.43753	21.3066	11.8691	0.000236852	48	45.3066
PF3D7_0705900		ATP synthase subunit C, putative	1.76781e-05	0.000290605	6.01857	4.85755	-1.16102	1.24758e-16	0.35003	0.128059	-0.221971	0.000119073	35.6352	12.1975	-23.4377	1.01638e-08	48	36.1975
PF3D7_0706000		importin-7, putative	3.56246e-05	4.60337e-09	7.5173	6.69334	-0.823958	6.65559e-19	0.142753	0.41637	0.273617	3.54397e-09	34.7586	23.5239	-11.2347	4.01445e-09	48	47.5239
PF3D7_0706100		conserved Plasmodium protein, unknown function	6.82049e-08	1.26011e-08	6.2255	6.05872	-0.166784	0.00124155	0.971814	0.613819	-0.357996	1.5388e-05	38.6576	16.9467	-21.7109	2.4956e-16	48	40.9467
PF3D7_0706200		conserved protein, unknown function	3.47886e-07	3.94418e-09	6.24367	5.72192	-0.521752	6.11754e-10	0.853273	0.328976	-0.524296	1.16681e-07	19.0971	46.4472	-20.6499	2.78513e-13	48	22.4472
PF3D7_0706300		conserved Plasmodium protein, unknown function	9.29105e-13	5.7234e-10	7.89523	6.6915	-1.20373	5.85616e-23	0.926753	0.551418	-0.375335	2.80424e-12	47.5511	22.3277	22.7766	2.08096e-24	48	46.3277
PF3D7_0706400	RPL37	60S ribosomal protein L37	2.09609e-07	5.73444e-07	7.94713	5.89265	-2.05449	9.13973e-23	0.460194	0.269005	-0.191189	3.75565e-05	19.2198	41.7036	22.4838	3.50268e-15	48	17.7036
PF3D7_0706500		conserved Plasmodium protein, unknown function	1.61073e-07	4.03865e-10	8.3652	6.84233	-1.52287	1.56962e-22	0.375817	0.41501	0.0391922	0.145883	9.02858	28.6867	19.6581	3.06676e-17	48	4.6867
PF3D7_0706600		conserved Plasmodium protein, unknown function	4.79296e-07	0.00882295	6.61195	6.35998	-0.251973	0.000687297	0.684055	0.230002	-0.454053	4.22973e-05	13.7477	32.9192	19.1715	1.58189e-07	48	8.91917
PF3D7_0706700	MSH2-2	DNA mismatch repair protein MSH2, putative	2.09944e-05	3.93277e-08	5.37078	5.35354	-0.0172354	0.64091	0.399282	0.415406	0.0161243	0.75314	14.6804	29.6644	14.9841	5.64466e-11	48	5.66445
PF3D7_0707200		conserved Plasmodium protein, unknown function	2.51659e-09	1.59358e-12	7.69706	6.77597	-0.921083	1.0151e-15	1.16616	0.764143	-0.402016	6.85683e-08	42.4889	21.5311	-20.9578	2.28724e-20	48	45.5311
PF3D7_0707300	RAMA	rhoptry-associated membrane antigen	5.34934e-10	4.57581e-09	11.3877	9.50505	-1.88261	2.51479e-17	2.1636	0.735569	-1.42804	6.49557e-13	42.0731	23.6683	-18.4048	7.41492e-17	48	47.6683
PF3D7_0707400		AAA family ATPase, putative	1.17318e-05	3.22824e-10	6.88826	5.8953	-0.99296	8.78855e-13	0.634404	0.668709	0.0343046	0.63483	40.4014	24.1806	-16.2208	9.18128e-13	48	0.180628
PF3D7_0707420		nucleolar RNA snoR36	4.36862e-08	1.33365e-05	5.74172	6.36743	0.625709	5.0108e-09	0.800832	0.63915	-0.161682	0.0588075	19.9592	42.13	22.1708	1.26204e-14	48	18.13
PF3D7_0707500		conserved Plasmodium protein, unknown function	1.73272e-10	3.2349e-10	6.63187	6.29443	-0.337435	7.11553e-11	0.979854	0.81861	-0.161244	0.000172476	1.46638	23.8722	22.4058	8.29198e-23	48	47.8722
PF3D7_0707600	MED10	mediator of RNA polymerase II transcription subunit 10, putative	3.89558e-07	2.72594e-06	6.85843	5.42179	-1.43664	1.72685e-14	0.519669	0.863395	0.343726	0.000689566	1.41502	25.6491	-23.7659	1.42994e-14	48	1.64914
PF3D7_0707700		E3 ubiquitin-protein ligase, putative	1.65705e-08	2.28004e-08	7.82945	6.84496	-0.984482	1.08107e-19	0.50292	0.265717	-0.237202	9.17865e-08	42.5002	23.1604	-19.3398	1.67162e-16	48	47.1604
PF3D7_0707800		RAP protein, putative	6.1566e-08	7.8109e-06	7.32932	6.68651	-0.642811	7.311e-11	0.889187	0.340227	-0.54896	5.34485e-08	33.7185	12.2333	-21.4852	9.84246e-13	48	36.2333
PF3D7_0707900		ribosomal protein S8e, putative	2.03971e-07	0.000103265	7.21033	6.52288	-0.687449	1.90705e-09	0.659715	0.486601	-0.173114	0.0462972	18.3771	40.7592	22.3821	9.85705e-13	48	16.7592
PF3D7_0708000		cytoskeleton associated protein, putative	5.01406e-05	3.10978e-07	5.62205	6.47774	0.855691	5.80024e-14	0.3368	0.436416	0.0996164	0.072782	18.4407	0.757647	-17.6831	6.37692e-12	48	24.7576
PF3D7_0708100	RPB10	DNA-directed RNA polymerases I, II, and III subunit RPABC5, putative	6.02958e-05	5.07986e-06	5.55309	4.8095	-0.743592	3.56669e-10	0.437753	0.525546	0.0877933	0.260318	16.9405	35.9202	18.9797	9.49562e-11	48	11.9202
PF3D7_0708200		conserved Plasmodium protein, unknown function	1.65746e-08	1.56102e-08	5.59402	5.77423	0.180217	4.76535e-08	0.440455	0.395827	-0.0446281	0.109135	17.9472	31.2134	13.2661	8.86542e-15	48	7.21336
PF3D7_0708300	BUD32	EKC/KEOPS complex subunit BUD32	1.11114e-08	0.00029516	5.35174	5.65332	0.301576	4.11549e-10	0.521691	0.150967	-0.370725	5.9035e-09	25.8951	1.507	23.6119	4.87456e-13	48	25.507
PF3D7_0708400	HSP90	heat shock protein 90	3.82286e-07	0.0096229	11.0078	8.69492	-2.31288	3.62799e-18	1.11393	0.0643489	-1.04958	1.98896e-10	21.8075	31.7351	9.92761	0.137203	48	7.73508
PF3D7_0708500		heat shock protein 86 family protein	1.39457e-10	2.76379e-06	8.07212	7.49977	-0.572344	1.34834e-13	0.710599	0.377696	-0.332902	1.06334e-07	19.8447	2.66936	-17.1753	1.11371e-15	48	26.6694
PF3D7_0708600	IMC1d	inner membrane complex protein 1d, putative	7.89183e-07	6.34309e-05	6.02744	5.90611	-0.121334	0.00223626	0.328733	0.304879	-0.0238538	0.613958	14.6137	29.803	15.1893	5.75279e-10	48	5.80299
PF3D7_0708700	COX4	cytochrome c oxidase subunit 4, putative	1.93234e-05	1.45978e-07	5.57672	5.27697	-0.299758	4.74065e-06	0.507686	0.38493	-0.122757	0.0602284	39.9163	14.1763	22.2601	1.51954e-12	48	38.1763
PF3D7_0708800	HSP110c	heat shock protein 110	5.91579e-08	0.000698022	9.18653	7.40026	-1.78627	2.97392e-21	0.591301	0.110553	-0.480748	7.46578e-10	19.4249	20.4401	1.01521	0.572178	48	44.4401
PF3D7_0708900	SCO1	protein SCO1, putative	1.81261e-05	1.302e-05	6.47817	5.88381	-0.59436	1.94084e-10	0.356061	0.390572	0.0345112	0.55443	14.0801	33.4181	19.338	6.37823e-11	48	9.41811
PF3D7_0709000	CRT	chloroquine resistance transporter	5.29922e-06	0.00199964	6.87813	5.51526	-1.36286	5.2994e-17	0.304584	0.179792	-0.124792	0.0218005	13.3209	34.2922	20.9713	5.81828e-09	48	10.2922
PF3D7_0709050		small nucleolar RNA	1.08428e-07	0.00279464	6.47237	5.36638	-1.10599	1.75826e-10	1.14979	0.373809	-0.775981	2.37774e-06	14.9277	42.7477	-20.1799	1.80239e-09	48	18.7477
PF3D7_0709100		Cg1 protein	1.50816e-08	1.46915e-05	7.08045	6.72609	-0.354361	9.01317e-07	1.04374	0.401338	-0.642401	2.15232e-08	39.3255	15.9064	-23.4192	4.59927e-14	48	39.9064
PF3D7_0709200	GLP3	glutaredoxin-like protein	2.01687e-09	1.19606e-09	5.17015	5.69684	0.526691	1.87375e-12	0.916022	0.639493	-0.27653	1.6417e-06	37.6109	16.5454	-21.0654	3.64173e-19	48	40.5454
PF3D7_0709300	MED14	mediator of RNA polymerase II transcription subunit 14, putative	1.81162e-08	3.53349e-07	6.24395	6.49947	0.255515	5.49972e-10	0.337403	0.368955	0.0315517	0.288565	24.1256	45.7396	21.6141	4.09352e-17	48	21.7396
PF3D7_0709400		Cg7 protein	2.545e-08	0.00089255	7.46953	6.85436	-0.615179	2.93459e-09	0.304907	0.374943	0.0700367	0.35274	32.8047	5.74505	20.9403	1.79052e-09	48	29.7451
PF3D7_0709500		nucleic acid-binding protein, putative	1.44826e-06	1.38224e-05	6.54427	7.96761	1.42334	1.36466e-16	0.465429	0.372483	-0.0929456	0.105771	12.0156	35.9364	23.9208	3.16194e-13	48	11.9364
PF3D7_0709600	POP1	ribonucleases P/MRP protein subunit POP1, putative	6.69431e-10	0.00682415	6.95857	6.64944	-0.309132	1.54304e-09	0.829486	0.0893271	-0.740159	4.00302e-13	18.5924	11.1077	-7.48467	0.00460539	48	35.1077
PF3D7_0709700	PARE	prodrug activation and resistance esterase	2.7983e-09	0.174785	5.99594	5.72349	-0.272457	2.11481e-05	1.0928	0.0720718	-1.02072	1.99506e-11	39.3202	12.2159	20.8957	0.000867565	48	36.2159
PF3D7_0709800		conserved protein, unknown function	8.92567e-08	6.18687e-07	6.73187	8.40567	1.6738	1.22703e-18	0.609815	0.489933	-0.119882	0.0247592	15.3802	32.3852	17.005	8.47867e-14	48	8.38522
PF3D7_0709900		hydrolase, putative	2.69583e-07	1.30549e-05	6.43394	6.58564	0.151694	3.98389e-05	0.272665	0.308956	0.0362908	0.338944	11.2911	32.1873	20.8962	1.05388e-12	48	8.18732
PF3D7_0710000		conserved Plasmodium protein, unknown function	3.98994e-08	6.63766e-09	7.60549	7.19597	-0.409522	5.66046e-10	0.818797	0.313323	-0.505474	2.26216e-09	39.3554	13.3143	21.9589	1.84437e-14	48	37.3143
PF3D7_0710100		conserved protein, unknown function	3.08715e-05	2.17801e-07	7.57523	6.38892	-1.18631	3.40179e-16	0.347801	0.391416	0.0436155	0.37796	36.7175	9.89523	21.1778	1.6264e-12	48	33.8952
PF3D7_0710200		conserved Plasmodium protein, unknown function	1.32089e-06	1.15131e-06	8.96907	8.04012	-0.928949	6.20712e-16	0.331989	0.383928	0.0519383	0.205459	39.3517	11.3551	20.0034	2.5093e-13	48	35.3551
PF3D7_0710300		conserved protein, unknown function	1.27768e-09	0.000114288	6.52563	6.32667	-0.198958	2.11514e-06	0.590598	0.227981	-0.362617	6.42312e-08	19.7653	36.9498	17.1845	1.55224e-11	48	12.9498
PF3D7_0710400	RAD14	DNA repair protein RAD14, putative	6.84664e-08	1.6247e-06	6.68516	6.69262	0.00746312	0.842729	0.848926	0.275579	-0.573347	5.69606e-09	13.9694	42.2694	-19.7001	3.92103e-12	48	18.2694
PF3D7_0710500		conserved protein, unknown function	3.77974e-10	0.0156304	5.57972	5.34396	-0.235754	8.9306e-06	0.459199	0.154826	-0.304373	3.27904e-05	23.523	6.15849	-17.3645	1.04942e-07	48	30.1585
PF3D7_0710600	RPL34	60S ribosomal protein L34	3.79676e-05	0.119974	8.57669	6.27643	-2.30026	8.08336e-18	0.498983	0.0841016	-0.414882	7.25204e-05	17.6106	44.7931	-20.8174	0.000577753	48	20.7931
PF3D7_0710700		conserved Plasmodium protein, unknown function	4.39558e-07	2.10346e-06	8.35211	7.85801	-0.494102	8.42128e-10	0.690317	0.304396	-0.385921	2.71604e-06	13.667	45.8993	-15.7677	5.77001e-11	48	21.8993
PF3D7_0710800	USE1	protein transport protein USE1, putative	2.92044e-06	0.000272245	7.46049	6.95532	-0.505165	1.89894e-09	0.5329	0.204959	-0.327941	3.00611e-05	14.5102	39.4271	-23.0831	4.17802e-10	48	15.4271
PF3D7_0710900	RPL1	50S ribosomal protein L1, mitochondrial, putative	5.93622e-07	0.000279279	6.60451	6.91882	0.314315	1.76967e-05	0.854548	0.231519	-0.62303	1.79584e-07	9.81946	31.507	21.6875	2.28451e-09	48	7.50697
PF3D7_0711000	CDC48	AAA family ATPase, CDC48 subfamily	1.06828e-12	4.76059e-08	7.99037	6.76208	-1.22829	2.25904e-22	0.559147	0.392138	-0.167009	9.61801e-07	25.0385	6.56548	-18.4731	2.84178e-19	48	30.5655
PF3D7_0711100		conserved protein, unknown function	4.55535e-07	1.48604e-06	6.42756	5.59225	-0.835313	5.95017e-12	0.566458	0.70237	0.135912	0.0599076	8.36503	22.6217	14.2567	7.3862e-12	48	46.6217
PF3D7_0711200		conserved Plasmodium protein, unknown function	2.27876e-05	0.000137552	5.16933	6.30756	1.13824	3.74331e-17	0.224475	0.23067	0.00619523	0.885002	10.8434	23.6083	12.7649	1.12447e-07	48	47.6083
PF3D7_0711300		conserved Plasmodium protein, unknown function	7.01808e-06	8.57638e-07	6.11672	5.07166	-1.04506	5.60998e-14	0.236264	0.730639	0.494375	2.75916e-07	11.8998	10.0708	-1.82896	0.25533	48	34.0708
PF3D7_0711400	SAP18	histone deacetylase complex subunit SAP18, putative	9.18368e-06	0.0436238	7.70536	7.00621	-0.699154	1.08362e-12	0.33564	0.0797539	-0.255886	6.11307e-05	14.4836	35.9977	21.514	2.17589e-05	48	11.9977
PF3D7_0711500		regulator of chromosome condensation, putative	2.96135e-08	1.4305e-09	6.73924	6.35793	-0.381309	5.21489e-12	0.379298	0.787235	0.407937	6.89202e-10	25.3011	47.8445	22.5434	5.63092e-19	48	23.8445
PF3D7_0711600		Plasmodium RNA of unknown function RUF6	0.0188017	1.03644e-06	4.04047	4.70891	0.668439	2.41735e-08	0.251947	0.308597	0.0566495	0.534204	35.6592	13.8919	-21.7673	5.33783e-07	48	37.8919
PF3D7_0711800		Plasmodium RNA of unknown function RUF6	3.88674e-05	5.96127e-05	3.75507	3.7337	-0.0213651	0.736328	0.657257	0.254236	-0.403022	0.00028886	41.3097	17.3259	-23.9838	2.5146e-09	48	41.3259
PF3D7_0712100		Plasmodium RNA of unknown function RUF6	2.07693e-09	1.22621e-05	3.73817	3.48284	-0.255328	5.90918e-10	0.596531	0.172099	-0.424432	4.63847e-11	40.0916	18.4269	-21.6647	5.35594e-14	48	42.4269
PF3D7_0712700		Plasmodium RNA of unknown function RUF6	0.0318654	0.000781092	3.8226	4.97188	1.14928	3.58006e-09	0.299261	0.433877	0.134616	0.361416	17.3831	1.82999	-15.5531	0.000110344	48	25.83
PF3D7_0713100	MC-2TM	Pfmc-2TM Maurer's cleft two transmembrane protein	1.11576e-07	2.29781e-09	6.2595	6.28875	0.0292523	0.334943	0.488739	0.907055	0.418316	2.84429e-08	15.5846	46.3146	-17.27	4.53367e-16	48	22.3146
PF3D7_0713200	EPF1	exported protein family 1	2.57126e-08	1.05114e-06	4.6324	6.39265	1.76024	3.73569e-22	0.235211	0.378109	0.142898	0.000272259	16.0937	8.05147	-8.04224	8.75529e-08	48	32.0515
PF3D7_0713400	SR25	GPCR-like receptor SR25	2.75365e-06	0.000226096	6.10719	6.05813	-0.0490627	0.428089	0.206433	0.507008	0.300575	0.00207086	33.7385	14.7975	-18.941	1.15879e-06	48	38.7975
PF3D7_0713500		conserved Plasmodium protein, unknown function	3.98957e-05	0.000107266	6.63014	6.8845	0.254355	1.1768e-05	0.40187	0.230578	-0.171292	0.0105937	45.2829	19.3894	22.1066	1.22098e-10	48	43.3894
PF3D7_0713600		ribosomal protein S5, mitochondrial, putative	0.00309267	9.74524e-06	5.8564	6.76579	0.909387	2.25326e-12	0.136268	0.563786	0.427519	7.29605e-06	14.344	7.88772	-6.45631	0.0395749	48	31.8877
PF3D7_0713700		conserved Plasmodium protein, unknown function	1.62077e-06	7.20785e-07	7.52751	6.71115	-0.816361	1.20439e-12	0.460086	0.6418	0.181713	0.00750017	28.3848	42.572	14.1873	1.11602e-11	48	18.572
PF3D7_0713800	NELFA	negative elongation factor A, putative	4.5863e-09	0.000295827	7.29475	6.44852	-0.846224	1.61711e-14	0.634674	0.254012	-0.380661	6.60397e-07	47.978	22.9814	23.0034	1.12633e-13	48	46.9814
PF3D7_0713900		conserved Plasmodium protein, unknown function	1.19967e-09	0.000832392	7.58297	6.9134	-0.669566	2.56161e-14	0.330115	0.179347	-0.150769	0.00100132	22.2955	9.8254	-12.4701	5.64492e-08	48	33.8254
PF3D7_0714000	H2B.Z	histone H2B variant	2.35185e-09	1.89313e-12	9.0754	7.3133	-1.7621	5.27585e-22	0.867858	0.711266	-0.156591	0.000206058	40.5249	23.0155	-17.5094	7.74206e-20	48	47.0155
PF3D7_0714100		MAATS1 domain-containing protein, putative	2.36571e-09	1.37174e-05	7.53636	7.45282	-0.0835458	0.00136141	0.50039	0.232492	-0.267899	1.47054e-07	17.0615	41.648	-23.4135	1.96184e-15	48	17.648
PF3D7_0714200		conserved Plasmodium protein, unknown function	5.29662e-08	1.17626e-05	7.55846	7.53383	-0.0246342	0.477643	0.703133	0.3178	-0.385333	7.58256e-07	42.8476	24.2629	-18.5847	2.59976e-13	48	0.262884
PF3D7_0714300	DHHC4	palmitoyltransferase DHHC4, putative	1.23494e-11	1.28521e-07	8.00066	7.24259	-0.758066	3.37259e-17	0.526296	0.460939	-0.0653564	0.036334	21.6002	4.94102	-16.6591	2.32641e-17	48	28.941
PF3D7_0714400		calmodulin, putative	2.88657e-08	6.05067e-10	6.4111	6.68006	0.268953	1.00091e-08	0.580682	0.796533	0.215851	2.15208e-05	18.9152	47.2011	-19.714	5.94523e-19	48	23.2011
PF3D7_0714500		transcription elongation factor s-II, putative	4.26019e-06	9.89602e-08	7.05416	6.7021	-0.352061	9.58987e-08	0.333068	0.853507	0.520439	9.06894e-08	25.1369	2.94358	-22.1933	4.00291e-14	48	26.9436
PF3D7_0714600		conserved protein, unknown function	5.22944e-05	1.90594e-10	8.45383	7.79238	-0.66145	3.37756e-17	0.180988	0.330009	0.149022	2.00906e-05	18.8084	46.91	-19.8984	4.06374e-14	48	22.91
PF3D7_0715000	PNPase	4-nitrophenylphosphatase	0.0153423	3.56067e-06	5.00793	5.39683	0.388901	6.99183e-11	0.0586452	0.335278	0.276633	8.36823e-07	41.5732	15.0252	21.452	1.15188e-05	48	39.0252
PF3D7_0715100	MYCBP	C-Myc-binding protein, putative	3.72273e-09	0.00611524	4.82235	4.85137	0.0290139	0.421079	1.01163	0.123657	-0.887976	6.78231e-12	7.33099	22.8321	15.5011	1.39172e-06	48	46.8321
PF3D7_0715200		conserved Plasmodium protein, unknown function	6.19277e-09	1.83736e-05	7.5694	6.98276	-0.586638	1.02547e-09	1.16002	0.419393	-0.74063	4.5987e-09	39.1895	28.9059	-10.2836	3.84002e-09	48	4.90588
PF3D7_0715300		calcium/calmodulin-dependent protein kinase, putative	3.2562e-09	0.000435322	5.29508	5.72063	0.425555	9.56261e-10	0.810909	0.209976	-0.600933	9.63464e-10	26.5153	14.2618	-12.2535	6.87611e-08	48	38.2618
PF3D7_0715400	PSOP20	secreted ookinete protein, putative	7.17505e-09	1.14787e-07	6.59571	6.62516	0.0294582	0.29765	0.748339	0.478277	-0.270062	5.51657e-06	24.3304	0.612826	-23.7176	9.5318e-19	48	24.6128
PF3D7_0715500		ATP synthase subunit epsilon, mitochondrial, putative	0.000177782	0.00583995	5.197	5.22914	0.0321424	0.487404	0.322041	0.145469	-0.176573	0.012324	17.35	8.71964	-8.63031	0.00533135	48	32.7196
PF3D7_0715600		GTP-binding translation elongation factor tu family protein, putative	4.19624e-09	4.85482e-07	4.89204	5.8068	0.91476	4.38653e-14	0.924096	0.554924	-0.369173	2.20907e-06	34.2092	7.08113	20.8719	2.47207e-16	48	31.0811
PF3D7_0715700		conserved protein, unknown function	5.26312e-08	0.031922	4.28081	4.61472	0.333916	3.38218e-06	0.521379	0.165696	-0.355684	8.11371e-05	39.004	3.6946	12.6906	4.21016e-05	48	27.6946
PF3D7_0715800	DMT1	drug/metabolite transporter DMT1, putative	7.50936e-08	0.00109873	6.90563	6.5697	-0.335931	4.4392e-06	1.01902	0.200815	-0.818209	2.64228e-09	35.5212	3.62385	16.1027	2.11898e-07	48	27.6239
PF3D7_0715900	CDF	cation diffusion facilitator family protein, putative	1.54994e-08	1.05991e-05	8.12866	8.60408	0.475422	5.91951e-12	0.563712	0.262812	-0.3009	4.13651e-07	34.0218	6.98912	20.9673	5.70147e-14	48	30.9891
PF3D7_0716000		RNA-binding protein, putative	6.43048e-14	1.87465e-07	8.18189	7.73354	-0.448353	1.74275e-10	0.878978	0.731587	-0.147391	0.00553487	23.7765	5.16215	-18.6143	3.24902e-18	48	29.1622
PF3D7_0716100	SDA1	protein SDA1, putative	3.74175e-10	5.02574e-07	7.82229	7.50144	-0.32085	2.20461e-08	1.01122	0.530084	-0.481131	1.38078e-08	18.1481	47.6867	-18.4615	5.20925e-17	48	23.6867
PF3D7_0716200		PDCD2 domain-containing protein, putative	2.58804e-08	3.93401e-08	6.40481	6.75985	0.355034	2.7221e-08	1.02093	0.311616	-0.709309	2.36761e-10	18.5474	44.1222	-22.4252	2.49614e-14	48	20.1222
PF3D7_0716300		conserved protein, unknown function	1.99135e-08	9.35143e-06	8.5181	7.17467	-1.34343	1.22323e-15	1.28755	0.144049	-1.1435	3.8913e-12	32.1232	25.1725	-6.95065	0.00658115	48	1.17253
PF3D7_0716400		transcription initiation factor IIA subunit 1, putative	2.8709e-09	0.00248678	7.4795	6.40215	-1.07735	1.2212e-17	0.713566	0.106127	-0.60744	9.73471e-12	34.2576	12.0497	-22.2079	6.4787e-09	48	36.0497
PF3D7_0716500		conserved Plasmodium protein, unknown function	2.98471e-08	5.9835e-09	6.63263	6.51584	-0.116786	0.000868938	0.642238	0.708191	0.065953	0.132502	18.9192	1.62999	-17.2892	3.08197e-17	48	25.63
PF3D7_0716600	SufS	cysteine desulfurase	0.00231035	5.8067e-07	6.24968	6.38681	0.137128	0.0205462	0.303453	0.541434	0.237981	0.00823093	22.3702	47.4013	-22.9689	3.98922e-11	48	23.4013
PF3D7_0716700		conserved Plasmodium protein, unknown function	0.000539555	0.000119094	5.79504	6.35099	0.555952	1.65235e-09	0.309482	0.262823	-0.0466589	0.498311	22.4504	2.07715	-20.3732	1.50633e-09	48	26.0772
PF3D7_0716800	EIF3I	eukaryotic translation initiation factor 3 subunit I, putative	7.59224e-08	3.96135e-09	7.35394	6.59086	-0.763076	2.57776e-12	0.98833	0.69084	-0.297489	0.00013077	20.4955	45.3385	-23.157	4.36204e-18	48	21.3385
PF3D7_0716900	DMT2	drug/metabolite transporter DMT2	1.0847e-08	3.86611e-11	7.1119	6.34624	-0.765661	2.03932e-21	0.357728	0.217176	-0.140552	1.33248e-07	20.7876	3.34473	-17.4429	1.4601e-17	48	27.3447
PF3D7_0717000		conserved Plasmodium membrane protein, unknown function	4.783e-08	8.82918e-05	6.23719	5.41927	-0.817924	1.10383e-09	0.635223	0.6495	0.0142771	0.878906	37.0937	22.3008	-14.7929	3.94839e-10	48	46.3008
PF3D7_0717100		CRAL/TRIO domain-containing protein, putative	3.63239e-07	1.1418e-06	5.89718	6.22609	0.328909	3.18946e-07	0.687835	0.352767	-0.335068	1.0201e-05	35.997	13.7329	-22.2641	1.88666e-13	48	37.7329
PF3D7_0717200		conserved Plasmodium protein, unknown function	8.31143e-12	2.85011e-07	7.91991	6.32246	-1.59745	2.3843e-19	0.854749	0.660133	-0.194616	0.000508069	46.51	21.9011	23.3911	1.12028e-19	48	45.9011
PF3D7_0717300		transcription initiation factor IIE subunit alpha, putative	8.93106e-11	1.71445e-08	7.73055	7.29573	-0.434816	1.65598e-16	0.274569	0.368717	0.0941471	8.45562e-05	1.24571	30.3924	-18.8533	3.028e-18	48	6.39241
PF3D7_0717400		queuine tRNA-ribosyltransferase, putative	9.75985e-10	6.43975e-07	7.08993	6.69822	-0.391709	5.28033e-14	0.379997	0.275153	-0.104844	0.000299722	40.8607	5.90498	13.0443	8.8521e-14	48	29.905
PF3D7_0717500	CDPK4	calcium-dependent protein kinase 4	2.59216e-12	0.000536233	6.81079	6.36474	-0.446052	4.63198e-08	0.696811	0.377446	-0.319365	0.000261558	46.2098	23.9771	-22.2327	2.26972e-13	48	47.9771
PF3D7_0717600	IMC32	inner membrane complex protein, putative	5.7548e-09	3.09243e-07	7.40409	6.82206	-0.582022	2.40705e-10	0.956395	0.728838	-0.227557	0.0015939	41.5647	20.4815	-21.0832	2.89521e-17	48	44.4815
PF3D7_0717700		serine--tRNA ligase, putative	3.01667e-13	8.83769e-07	7.71213	6.78712	-0.925008	3.79348e-16	0.529049	0.528669	-0.000379983	0.992644	22.8968	5.93405	-16.9627	1.40278e-15	48	29.9341
PF3D7_0717800		conserved Plasmodium protein, unknown function	5.87224e-09	2.49955e-09	6.81987	7.24284	0.422968	1.0093e-14	0.487249	0.358648	-0.1286	3.63048e-05	20.3982	5.14711	-15.2511	5.77308e-17	48	29.1471
PF3D7_0717900		thioredoxin-like protein	5.52114e-09	2.01694e-06	6.55463	6.1237	-0.430931	4.96581e-09	0.897573	0.531458	-0.366115	6.72973e-06	19.8263	0.0219737	-19.8043	4.90407e-16	48	24.022
PF3D7_0718000		dynein heavy chain, putative	2.38e-09	2.58899e-09	5.8205	6.90009	1.07959	1.70256e-20	0.545771	0.466261	-0.0795099	0.00622776	18.3778	47.0032	-19.3745	1.91725e-19	48	23.0032
PF3D7_0718100	EST	exported serine/threonine protein kinase	3.9842e-08	1.047e-05	7.00936	7.05552	0.0461542	0.445627	0.335154	0.801407	0.466253	3.45025e-05	33.6543	5.23821	19.5839	6.36873e-10	48	29.2382
PF3D7_0718300	CRMP2	cysteine repeat modular protein 2	0.000317233	2.96637e-06	4.22864	6.08754	1.8589	4.71572e-18	0.343358	0.206804	-0.136554	0.0388088	41.1128	19.7317	-21.3811	2.71574e-09	48	43.7317
PF3D7_0718400		ribosomal protein S8, mitochondrial, putative	4.80301e-06	3.00147e-07	6.55929	5.61753	-0.941756	1.38401e-17	0.322246	0.144839	-0.177406	4.98701e-05	11.0097	20.011	9.00131	4.156e-06	48	44.011
PF3D7_0718500		prefoldin subunit 3, putative	1.09937e-07	7.59847e-08	6.89185	6.88039	-0.0114637	0.646447	0.487729	0.413194	-0.0745347	0.0516294	24.5809	6.38552	-18.1954	9.34525e-16	48	30.3855
PF3D7_0718600		conserved Plasmodium protein, unknown function	2.5836e-07	0.11054	6.70545	7.07788	0.37243	1.23531e-09	0.0671544	0.0742694	0.00711506	0.864442	10.4405	31.3698	20.9292	0.000437829	48	7.36977
PF3D7_0718700		conserved Plasmodium membrane protein, unknown function	9.93973e-05	2.33415e-08	4.41531	5.75949	1.34418	1.3717e-17	0.311336	0.403293	0.0919564	0.0738711	19.0937	1.40188	-17.6918	5.90643e-12	48	25.4019
PF3D7_0718800		conserved protein, unknown function	8.98123e-08	8.81754e-07	4.06818	4.88216	0.813979	1.89387e-13	0.611402	0.509346	-0.102055	0.0613158	40.2733	16.3365	-23.9369	4.28569e-16	48	40.3365
PF3D7_0718900		conserved Plasmodium protein, unknown function	9.38808e-09	6.30043e-06	4.30103	5.50437	1.20334	5.22379e-18	0.310662	0.367927	0.0572641	0.160242	44.2512	11.8118	15.5606	8.76663e-12	48	35.8118
PF3D7_0719000		conserved protein, unknown function	0.105078	5.76479e-08	5.75132	5.73226	-0.019063	0.777272	0.163505	0.445969	0.282464	0.00885223	7.27457	2.4593	-4.81527	0.167383	48	26.4593
PF3D7_0719100		ATP synthase F0 subunit a-like protein, putative	0.590807	1.47502e-05	5.46745	4.58751	-0.879937	1.19884e-09	0.0490267	0.413623	0.364596	0.00187925	40.7578	7.54069	14.7829	0.207852	48	31.5407
PF3D7_0719200	NEK4	NIMA related kinase 4	1.20406e-06	0.000761968	5.63918	5.78685	0.147671	0.0421475	0.662708	0.419011	-0.243697	0.0209062	19.3678	41.588	22.2202	5.02839e-11	48	17.588
PF3D7_0719300	ARP6	actin-related protein ARP6	1.15614e-05	6.96922e-06	7.98042	9.06058	1.08016	2.13937e-17	0.231987	0.2909	0.0589126	0.132734	13.4369	31.9306	18.4937	4.58323e-11	48	7.93058
PF3D7_0719400		conserved Plasmodium protein, unknown function	4.05881e-09	5.82065e-07	8.07073	7.1665	-0.904236	1.42326e-13	0.968391	0.62211	-0.346281	1.45702e-05	38.9995	20.9151	-18.0843	8.18804e-16	48	44.9151
PF3D7_0719500	CDC50A	LEM3/CDC50 family protein, putative	4.07854e-08	1.18321e-05	8.39884	8.33102	-0.0678272	0.0110578	0.543158	0.194294	-0.348864	2.0774e-08	41.8848	23.846	-18.0388	1.85539e-12	48	47.846
PF3D7_0719600		60S ribosomal protein L11a, putative	3.11627e-08	0.00233037	6.43685	4.82389	-1.61296	2.63799e-16	0.354359	0.273993	-0.0803662	0.251064	25.8936	37.7041	11.8105	3.34471e-06	48	13.7041
PF3D7_0719700	RPS10	40S ribosomal protein S10, putative	4.73135e-13	0.000793107	7.06105	5.42246	-1.63859	1.9458e-22	0.603395	0.141219	-0.462176	2.55795e-11	22.0195	40.9928	18.9733	1.21756e-11	48	16.9928
PF3D7_0719800		conserved protein, unknown function	3.96544e-09	7.44853e-07	6.73825	6.40384	-0.334404	4.11021e-10	0.827579	0.199637	-0.627942	5.28067e-12	36.982	2.87059	13.8886	1.13633e-10	48	26.8706
PF3D7_0719900		conserved Plasmodium membrane protein, unknown function	1.57886e-07	1.53182e-07	7.44502	7.06633	-0.378697	5.74956e-11	0.539744	0.195941	-0.343804	3.78419e-08	32.803	2.18405	17.3811	7.36968e-12	48	26.184
PF3D7_0720000	CSL4	exosome complex component CSL4, putative	5.45585e-05	0.00222273	5.15837	5.15781	-0.000554738	0.993017	0.37123	0.305374	-0.0658561	0.444259	35.6854	10.2746	22.5892	1.08366e-08	48	34.2746
PF3D7_0720100	ESF2	pre-rRNA-processing protein ESF2, putative	3.34475e-10	1.73137e-07	7.59743	6.99766	-0.599767	2.16262e-16	0.629092	0.306365	-0.322727	7.98217e-10	20.3635	42.3228	21.9593	2.30069e-18	48	18.3228
PF3D7_0720200		conserved protein, unknown function	0.000129838	1.71695e-05	5.9799	5.10825	-0.871646	6.58027e-16	0.18874	0.242049	0.0533094	0.182854	41.1602	41.3397	0.179459	0.900819	48	17.3397
PF3D7_0720300		conserved Plasmodium protein, unknown function	0.000116998	4.12425e-05	4.75796	5.03824	0.280278	0.000122571	0.476266	0.334973	-0.141294	0.0967468	4.79077	28.5774	23.7866	4.2763e-11	48	4.57742
PF3D7_0720400	AIF	apoptosis-inducing factor, putative	7.87449e-05	2.13107e-05	5.8361	5.90225	0.0661407	0.16232	0.427791	0.269915	-0.157876	0.0274492	26.9546	5.78545	-21.1691	1.76235e-10	48	29.7854
PF3D7_0720500		conserved Plasmodium protein, unknown function	0.00311305	3.63668e-05	6.15606	6.47478	0.318725	0.000130037	0.255379	0.58162	0.326241	0.00309354	23.2061	3.13606	-20.07	2.30799e-08	48	27.1361
PF3D7_0720600		conserved protein, unknown function	7.4408e-10	2.00067e-07	6.04741	4.58026	-1.46715	1.00774e-21	0.684716	0.296442	-0.388274	1.82624e-10	18.6814	35.5525	16.8711	2.66675e-15	48	11.5525
PF3D7_0720700		phosphoinositide-binding protein, putative	7.84703e-10	4.25919e-08	8.54394	7.3253	-1.21864	5.88874e-19	0.997871	0.358095	-0.639776	5.01407e-12	42.2923	23.8928	-18.3996	1.75924e-16	48	47.8928
PF3D7_0720800		Ham1-like protein, putative	4.91372e-06	6.75511e-06	6.8263	5.9305	-0.895805	8.34275e-19	0.0993425	0.257512	0.15817	2.20362e-05	44.8566	4.46209	7.60547	9.25828e-05	48	28.4621
PF3D7_0720900		tetratricopeptide repeat protein, putative	0.579827	0.0416099	6.82279	7.29594	0.473151	1.44285e-07	0.0408245	0.0794087	0.0385842	0.620447	46.5855	16.1303	17.5448	0.12618	48	40.1303
PF3D7_0721000		conserved Plasmodium membrane protein, unknown function	4.50554e-09	1.71395e-07	7.80113	7.28482	-0.516313	1.0538e-12	0.692553	0.389936	-0.302617	2.139e-07	36.3885	8.76749	20.379	2.7892e-16	48	32.7675
PF3D7_0721100		conserved protein, unknown function	2.55846e-08	3.46574e-09	8.60128	6.88542	-1.71586	5.00333e-19	0.971851	0.357776	-0.614075	6.53171e-10	31.0757	8.45239	-22.6233	4.32653e-15	48	32.4524
PF3D7_0721200		conserved Plasmodium protein, unknown function	1.9243e-09	0.000497178	6.90103	6.73775	-0.163282	8.82776e-07	0.201618	0.171615	-0.0300025	0.352152	22.9567	1.47106	-21.4856	3.90619e-12	48	25.4711
PF3D7_0721300	DDX31	ATP-dependent DNA helicase DDX31	1.03461e-09	2.33137e-07	7.44001	7.38435	-0.0556579	0.120188	0.796104	0.683749	-0.112355	0.0362199	18.6472	2.17253	-16.4747	2.44054e-16	48	26.1725
PF3D7_0721400		rhoptry protein, putative	1.88529e-05	3.71324e-05	5.85985	5.40609	-0.453757	4.09954e-07	0.541016	0.412236	-0.12878	0.120363	29.5767	6.19897	-23.3777	4.38641e-12	48	30.199
PF3D7_0721500		conserved Plasmodium membrane protein, unknown function	7.466e-08	3.29723e-08	7.11729	6.7612	-0.35609	1.21288e-12	0.332092	0.387337	0.0552454	0.050067	26.4028	6.07626	-20.3266	4.13895e-17	48	30.0763
PF3D7_0721600		40S ribosomal protein S5, putative	1.00459e-08	7.73139e-08	8.97459	7.20407	-1.77052	1.57473e-20	0.879092	0.33924	-0.539852	4.8866e-10	20.6004	41.9066	21.3062	9.3919e-16	48	17.9066
PF3D7_0721700	PSOP1	secreted ookinete protein, putative	3.65313e-07	2.20614e-09	5.02943	6.15637	1.12694	2.3525e-14	0.880953	0.645099	-0.235854	0.00196926	17.0709	46.626	-18.4449	2.79287e-15	48	22.626
PF3D7_0721800		conserved Plasmodium protein, unknown function	1.08949e-06	0.0676806	6.79875	5.69265	-1.1061	7.76024e-12	0.410917	0.183988	-0.226929	0.0222417	34.3312	25.6281	-8.70309	0.00668413	48	1.62813
PF3D7_0721900		V-type ATPase V0 subunit e, putative	0.00117063	0.000603395	6.68372	6.21195	-0.471766	3.08657e-06	0.338617	0.333122	-0.00549536	0.953071	7.98517	36.5601	-19.4251	2.07311e-07	48	12.5601
PF3D7_0722000		conserved Plasmodium protein, unknown function	6.4874e-07	2.99948e-06	7.45896	6.78004	-0.678927	2.26176e-11	0.721456	0.31843	-0.403026	3.22449e-06	17.8389	33.0139	15.1751	3.82385e-10	48	9.01393
PF3D7_0722100	PELO	protein pelota homolog, putative	0.000377189	0.012714	5.27906	5.99292	0.713858	1.05628e-12	0.287176	0.064255	-0.222921	0.000592382	0.611501	18.7051	18.0936	0.000706171	48	42.7051
PF3D7_0722200	RALP1	rhoptry-associated leucine zipper-like protein 1	8.02881e-10	1.55812e-14	10.3396	8.90667	-1.43293	5.80039e-17	1.80084	0.720846	-1.08	1.73516e-12	42.8116	23.7564	-19.0552	2.463e-18	48	47.7564
PF3D7_0722300		ubiquitin carboxyl-terminal hydrolase, putative	1.65369e-08	1.66767e-08	6.96595	7.08856	0.122615	0.000821433	0.784149	0.526525	-0.257624	1.77805e-05	16.2679	0.528103	-15.7398	1.00341e-15	48	24.5281
PF3D7_0722400	OLA1	Obg-like ATPase 1, putative	3.59104e-13	0.00930441	6.26275	5.72628	-0.536468	9.84799e-08	0.857403	0.295305	-0.562098	8.20832e-06	24.1754	0.169807	23.9944	3.84448e-11	48	24.1698
PF3D7_0722500	CWC15	pre-mRNA-splicing factor CWC15, putative	0.000553566	3.31722e-08	8.41955	7.47376	-0.945789	3.4555e-13	0.323019	0.264649	-0.0583699	0.343935	10.0692	38.1116	-19.9576	3.39389e-09	48	14.1116
PF3D7_0722600	UTP7	U3 small nucleolar RNA-associated protein 7, putative	1.40348e-08	0.000452341	7.26176	6.52789	-0.733877	7.54934e-11	0.254534	0.368733	0.114198	0.10101	11.2856	35.79	-23.4957	1.04444e-09	48	11.79
PF3D7_0722700	C3AP1	respiratory chain complex 3 associated protein 1	5.66057e-05	2.37495e-06	5.30583	5.02432	-0.281501	6.78191e-06	0.32254	0.47463	0.15209	0.0183595	36.5625	13.8271	-22.7354	6.64453e-12	48	37.8271
PF3D7_0722800		conserved protein, unknown function	2.17025e-08	0.00780524	5.42044	6.27761	0.857167	4.55839e-14	0.242064	0.1736	-0.0684638	0.200616	25.2113	42.9787	17.7675	5.17925e-08	48	18.9787
PF3D7_0722900		conserved protein, unknown function	0.375279	3.40915e-06	5.24338	5.58547	0.342087	1.06548e-07	0.0449322	0.231719	0.186786	0.00282075	8.5974	28.6722	20.0748	0.00879372	48	4.67219
PF3D7_0723000		tRNAHis guanylyltransferase, putative	0.000263357	0.00148311	5.52628	5.85595	0.329664	8.46292e-05	0.320792	0.32633	0.00553782	0.950054	17.894	36.2133	18.3193	2.61933e-07	48	12.2133
PF3D7_0723100	CPH1	protein CPH1, putative	0.00038445	0.00076507	5.33702	6.75438	1.41736	1.35668e-15	0.242197	0.288415	0.0462178	0.510214	21.1484	47.7673	-21.381	3.13844e-09	48	23.7673
PF3D7_0723200		conserved Plasmodium protein, unknown function	1.25823e-09	5.27031e-07	4.27393	5.7997	1.52577	1.2912e-22	0.606585	0.228468	-0.378117	7.65607e-11	40.0822	17.436	-22.6462	1.75581e-16	48	41.436
PF3D7_0723300		conserved protein, unknown function	1.00558e-10	0.00326159	6.88695	7.00828	0.121331	0.0140907	0.993875	0.247452	-0.746423	3.25558e-09	44.6679	27.4808	-17.187	9.4224e-10	48	3.48084
PF3D7_0723400		conserved Plasmodium protein, unknown function	3.75269e-10	7.54211e-07	8.34613	7.57706	-0.769071	6.91266e-14	0.952073	0.540608	-0.411465	1.69105e-07	18.3075	46.1832	-20.1243	2.18333e-17	48	22.1832
PF3D7_0723500		dynactin subunit 5, putative	0.000291302	2.52369e-05	4.98071	5.59797	0.617259	4.46182e-09	0.343287	0.437547	0.0942598	0.230926	18.9908	33.6085	14.6178	5.99157e-08	48	9.60854
PF3D7_0723600		proteasome assembly chaperone 4, putative	1.2076e-06	0.0130719	5.59621	5.26612	-0.330084	0.000189882	0.562771	0.279334	-0.283438	0.0103465	17.8217	43.2585	-22.5632	7.96069e-09	48	19.2585
PF3D7_0723700		metallo-hydrolase/oxidoreductase, putative	7.23878e-06	3.27517e-08	6.63611	6.89705	0.26094	1.57567e-07	0.409273	0.334578	-0.0746952	0.0936901	22.8876	35.2249	12.3373	2.21624e-10	48	11.2249
PF3D7_0723800		conserved Plasmodium protein, unknown function	2.72071e-09	6.12846e-06	8.06955	7.33361	-0.735934	1.21096e-14	0.965365	0.178048	-0.787317	5.55698e-13	40.3406	13.9849	21.6443	1.01877e-11	48	37.9849
PF3D7_0723900		RNA-binding protein, putative	2.00354e-05	0.00159703	7.05949	6.68438	-0.375106	9.35814e-07	0.167238	0.325124	0.157886	0.0401486	30.0254	1.05285	19.0274	9.68683e-07	48	25.0528
PF3D7_0724000		Rab GTPase activator and protein kinase, putative	1.2498e-06	9.6851e-05	7.08513	7.02222	-0.0629153	0.0570035	0.185316	0.307797	0.122482	0.0149494	28.1936	0.190992	19.9974	2.19989e-10	48	24.191
PF3D7_0724100		conserved Plasmodium protein, unknown function	2.56131e-11	1.24975e-11	8.94838	8.63952	-0.308858	1.89177e-18	0.447672	0.247217	-0.200456	7.50547e-13	24.2705	45.0843	20.8138	3.29248e-23	48	21.0843
PF3D7_0724200	TAP42	type 2A phosphatase-associated protein 42, putative	7.22082e-08	2.29869e-08	7.05974	7.14164	0.0818958	0.0100783	0.418885	0.749463	0.330578	5.72902e-07	21.5343	0.879834	-20.6545	6.84495e-17	48	24.8798
PF3D7_0724300	COQ3	ubiquinone biosynthesis O-methyltransferase, putative	0.000490866	0.00586415	4.99255	5.4162	0.423645	0.000385064	0.718548	0.122844	-0.595704	0.000417408	7.47953	4.00558	-3.47394	0.559805	48	28.0056
PF3D7_0724400	PAM18	mitochondrial import inner membrane translocase subunit TIM14, putative	4.58873e-06	1.85749e-07	5.15016	5.35708	0.206919	2.90733e-06	0.327477	0.484277	0.1568	0.00187352	25.3572	40.1183	14.7612	3.96426e-12	48	16.1183
PF3D7_0724500		conserved Plasmodium protein, unknown function	3.50511e-09	3.00138e-05	6.87275	7.02219	0.149443	5.91642e-06	0.515934	0.200742	-0.315192	1.6902e-08	14.1582	35.2918	21.1336	2.37463e-13	48	11.2918
PF3D7_0724600		protein kinase, putative	4.19995e-08	0.00102671	5.56917	6.47089	0.901726	4.74914e-14	0.643933	0.211134	-0.432799	3.87426e-07	37.7466	0.98277	11.2361	3.57037e-07	48	24.9828
PF3D7_0724700	BDP6	bromodomain protein 6, putative	2.85621e-09	1.29078e-05	7.43344	7.28986	-0.143577	2.38283e-07	0.41091	0.164755	-0.246155	9.12582e-09	11.4884	38.932	-20.5565	7.47513e-14	48	14.932
PF3D7_0724800		kelch domain-containing protein, putative	5.74058e-11	2.30716e-06	5.57603	6.07539	0.499353	3.87823e-11	0.356186	0.501102	0.144916	0.00536738	47.9308	11.1836	11.2528	3.04898e-10	48	35.1836
PF3D7_0724900		kinesin-20, putative	3.2253e-08	0.000600886	7.06472	7.20682	0.142101	0.00276671	0.47417	0.297241	-0.176929	0.0088031	47.9421	26.7326	-21.2094	4.26591e-12	48	2.73264
PF3D7_0725000		exonuclease I, putative	7.6093e-06	7.61884e-05	7.41083	7.69975	0.288922	5.49662e-09	0.268562	0.201904	-0.0666576	0.0986726	46.8478	21.5079	22.66	1.51063e-12	48	45.5079
PF3D7_0725100		conserved Plasmodium membrane protein, unknown function	6.04446e-08	5.37932e-07	6.85017	6.83429	-0.0158756	0.724043	0.608975	0.769181	0.160206	0.020107	31.3378	5.67851	22.3407	8.68363e-16	48	29.6785
PF3D7_0725200		mago nashi protein homologue, putative	1.91596e-07	6.0971e-07	6.73823	7.33799	0.599763	1.27146e-11	0.763813	0.277995	-0.485818	5.33056e-08	18.1995	44.2384	-21.9611	2.72423e-13	48	20.2384
PF3D7_0725300		conserved protein, unknown function	9.82367e-09	5.42732e-05	6.14201	6.32692	0.184908	0.000348379	0.780845	0.344335	-0.43651	6.16834e-07	12.2391	37.6108	-22.6284	2.47638e-13	48	13.6108
PF3D7_0725400		conserved Plasmodium protein, unknown function	5.25881e-11	8.80184e-07	8.60372	7.2273	-1.37643	7.0556e-17	1.46555	0.600525	-0.865027	3.298e-11	43.6913	21.1919	-22.4993	2.55792e-18	48	45.1919
PF3D7_0726050		conserved Plasmodium protein, unknown function	1.24692e-05	0.00180624	7.72128	7.16956	-0.551718	2.00795e-09	0.257975	0.254671	-0.00330395	0.958248	14.8567	34.7228	19.8661	3.33113e-08	48	10.7228
PF3D7_0726100		Plasmodium exported protein, unknown function	7.15943e-09	1.10201e-07	6.82051	6.91182	0.0913048	0.0614876	0.879884	0.879612	-0.00027242	0.996507	14.4915	36.1625	21.671	5.6696e-17	48	12.1625
PF3D7_0726200	FIKK7.1	serine/threonine protein kinase, FIKK family	5.52553e-08	5.27222e-09	6.06249	6.36019	0.297703	4.0591e-05	1.33433	0.931982	-0.402351	9.33403e-05	21.6764	44.2398	22.5634	4.30609e-18	48	20.2398
PF3D7_0726300	PMS1	DNA mismatch repair protein PMS1, putative	0.000122871	4.66365e-08	5.9368	6.43019	0.493384	8.16674e-07	0.59935	0.451257	-0.148093	0.119922	30.2217	5.31632	23.0946	9.41351e-12	48	29.3163
PF3D7_0726400		conserved Plasmodium membrane protein, unknown function	2.53286e-07	1.4595e-09	7.13547	6.81334	-0.322129	2.47302e-10	0.429648	0.490929	0.0612815	0.0732017	36.2516	6.31482	18.0632	6.33933e-16	48	30.3148
PF3D7_0726500		ubiquitin carboxyl-terminal hydrolase, putative	2.19056e-08	1.00647e-08	8.13526	7.08695	-1.04831	1.34601e-19	0.48373	0.363607	-0.120123	0.000470634	32.1378	1.85163	17.7139	1.10478e-16	48	25.8516
PF3D7_0726600		conserved Plasmodium protein, unknown function	0.00172192	0.000149211	5.45459	5.42945	-0.0251374	0.638514	0.275699	0.300772	0.0250732	0.740591	43.0388	30.6337	-12.4051	1.03942e-05	48	6.63371
PF3D7_0726700		conserved Plasmodium protein, unknown function	2.00987e-07	1.68559e-07	6.69283	6.70662	0.0137822	0.780234	0.876681	0.641751	-0.234931	0.00270248	38.1227	8.08645	17.9637	4.63105e-14	48	32.0864
PF3D7_0726800	OST2	dolichyl-diphosphooligosaccharide--protein glycosyltransferase subunit OST2, putative	4.79364e-07	0.000840106	5.59958	6.235	0.635415	1.40235e-12	0.582803	0.0917115	-0.491091	5.34379e-09	12.0129	36.9079	-23.105	5.26915e-07	48	12.9079
PF3D7_0726900	TIM50	mitochondrial import inner membrane translocase subunit TIM50, putative	1.48253e-07	1.4034e-05	5.52487	6.39156	0.86669	2.22432e-09	0.93101	0.793131	-0.137879	0.19708	27.8747	8.58437	-19.2904	5.03656e-13	48	32.5844
PF3D7_0727000	VPS53	vacuolar protein sorting-associated protein 53, putative	0.00142039	2.15085e-07	6.99165	6.96549	-0.0261638	0.495479	0.181761	0.576295	0.394533	1.24446e-06	11.3	3.56996	-7.73006	0.00037015	48	27.57
PF3D7_0727100		conserved protein, unknown function	1.21028e-07	1.62023e-06	6.02038	6.66641	0.646026	1.1202e-11	0.538595	0.513201	-0.0253944	0.628063	36.2551	8.59394	20.3388	2.82784e-14	48	32.5939
PF3D7_0727200	NFS1	cysteine desulfurase IscS	1.13577e-05	3.32715e-06	5.13557	6.09449	0.958921	1.496e-13	0.405722	0.514553	0.108831	0.0981242	19.0715	1.24453	-17.827	4.96179e-12	48	25.2445
PF3D7_0727300	DNMT	DNA (cytosine-5)-methyltransferase	1.75645e-05	4.97947e-11	6.19637	6.7503	0.55393	1.09165e-09	0.566753	0.552892	-0.0138611	0.832359	19.3571	46.2948	-21.0623	2.1834e-14	48	22.2948
PF3D7_0727400		proteasome subunit alpha type-5, putative	5.2276e-08	4.35216e-10	5.88583	5.30766	-0.578175	5.4915e-12	0.817443	0.403445	-0.413998	8.12359e-08	35.0156	5.66783	18.6523	8.4373e-15	48	29.6678
PF3D7_0727500		mTERF domain-containing protein, putative	1.39553e-09	3.17422e-09	6.94578	6.84978	-0.0959995	0.0007081	0.782253	0.555341	-0.226912	2.91769e-06	28.56	8.15961	-20.4004	2.78393e-19	48	32.1596
PF3D7_0727600		conserved Plasmodium protein, unknown function	3.11185e-07	2.75911e-10	5.36508	6.41565	1.05057	2.53248e-17	0.59633	0.346411	-0.249919	1.08524e-05	24.5143	0.480829	23.9665	6.47545e-17	48	24.4808
PF3D7_0727700		conserved Plasmodium protein, unknown function	2.78837e-08	4.27429e-05	6.75561	7.01077	0.255157	1.74774e-09	0.518364	0.148061	-0.370303	1.92671e-09	23.1355	43.4576	20.3222	3.44348e-12	48	19.4576
PF3D7_0727800		cation transporting ATPase, putative	1.09226e-10	8.86371e-06	7.27028	6.82643	-0.443852	5.03151e-08	0.62279	0.618217	-0.00457274	0.944913	28.9026	8.19517	-20.7074	2.2253e-14	48	32.1952
PF3D7_0727900		conserved Plasmodium protein, unknown function	6.41349e-06	0.0181278	5.99701	6.50014	0.503131	4.93649e-08	0.339429	0.202123	-0.137305	0.0817123	37.4068	26.7024	-10.7044	0.000235441	48	2.70239
PF3D7_0728000	eIF2alpha	eukaryotic translation initiation factor 2 subunit alpha	9.82988e-05	0.0201647	6.34122	5.54051	-0.800715	1.16139e-13	0.280115	0.0883947	-0.191721	0.00146926	17.413	3.27199	-14.141	0.000294633	48	27.272
PF3D7_0728100		anaphase-promoting complex subunit 1, putative	9.5367e-09	4.81256e-08	7.00462	7.1925	0.187874	8.50832e-06	0.530112	0.652397	0.122285	0.00738118	33.6046	8.61197	23.0073	1.3081e-17	48	32.612
PF3D7_0728200	ALP3	actin-like protein, putative	1.94974e-05	3.66613e-05	4.7969	6.03258	1.23567	2.60697e-13	0.619959	0.309363	-0.310596	0.00144558	32.7421	1.37326	16.6311	7.62587e-09	48	25.3733
PF3D7_0728300		conserved protein, unknown function	2.0122e-05	1.74821e-06	5.82658	5.72803	-0.0985586	0.0180066	0.284958	0.518278	0.23332	0.000404096	36.3287	3.25835	14.9297	9.37809e-10	48	27.2584
PF3D7_0728400		SDH5 domain-containing protein, putative	2.49329e-09	9.8309e-07	6.71197	7.23008	0.51811	8.11067e-13	0.581589	0.370818	-0.21077	1.53859e-05	10.677	37.9306	-20.7464	7.04902e-16	48	13.9306
PF3D7_0728500		conserved Plasmodium protein, unknown function	6.19401e-06	0.140336	5.16422	5.01268	-0.151538	0.0652168	1.0035	0.0825507	-0.92095	2.97328e-07	17.7101	27.3642	9.65406	0.179652	48	3.36421
PF3D7_0728600		RING zinc finger protein, putative	3.95823e-09	1.13505e-05	8.05193	7.65131	-0.400618	4.19055e-11	0.545559	0.275527	-0.270032	8.74196e-07	36.9588	7.84183	18.8831	1.06452e-13	48	31.8418
PF3D7_0728700		alpha/beta hydrolase, putative	2.47651e-08	6.53313e-09	7.13107	7.95427	0.823198	1.09078e-17	0.419349	0.461343	0.0419939	0.137781	11.6581	33.5715	21.9134	6.29685e-18	48	9.57148
PF3D7_0728800		conserved Plasmodium protein, unknown function	7.52049e-08	1.20597e-06	6.03518	6.2361	0.200926	0.000659093	0.953561	0.572038	-0.381523	3.76436e-05	28.1153	7.05466	-21.0607	4.39801e-15	48	31.0547
PF3D7_0728900		RNA-binding protein, putative	3.76114e-11	9.80765e-08	7.52201	6.7858	-0.73621	1.54563e-20	0.460643	0.259802	-0.200841	3.5547e-09	21.8702	2.02857	-19.8416	2.73092e-19	48	26.0286
PF3D7_0729000	SRP9	signal recognition particle subunit SRP9	1.27649e-10	1.36693e-05	5.9955	5.53602	-0.459482	2.90898e-06	0.750401	0.821496	0.0710955	0.450244	19.534	38.9728	19.4387	3.33728e-13	48	14.9728
PF3D7_0729100		allantoicase, putative	1.88602e-07	7.33582e-06	6.54186	6.86027	0.318416	9.46239e-08	0.717704	0.23039	-0.487314	3.06579e-08	30.1606	6.31307	-23.8476	1.32842e-12	48	30.3131
PF3D7_0729200	AOP	1-cys peroxiredoxin	6.0723e-11	0.00181166	5.25684	5.80816	0.551323	1.38628e-08	0.639022	0.332088	-0.306934	0.000902881	21.6389	41.5425	19.9036	1.05468e-10	48	17.5425
PF3D7_0729300	NMD3	60S ribosomal export protein NMD3, putative	2.46786e-10	7.7889e-09	6.96317	6.62102	-0.342147	2.9654e-09	1.04331	0.805261	-0.238049	3.96067e-05	18.4036	0.0324972	-18.3711	1.43408e-19	48	24.0325
PF3D7_0729400		ribosome biogenesis protein BRX1, putative	5.331e-08	1.28722e-05	5.78125	6.4342	0.652957	2.86212e-09	0.861354	0.643649	-0.217706	0.0168847	22.5485	44.3514	21.8029	7.06739e-15	48	20.3514
PF3D7_0729500	MT-A70	N6-adenosine-methyltransferase MT-A70	2.33556e-08	4.64154e-09	6.74596	6.98146	0.235503	9.92639e-07	0.809001	0.655648	-0.153353	0.00370531	21.1973	45.383	-23.8142	1.72445e-19	48	21.383
PF3D7_0729600	CMC1	COX assembly mitochondrial protein, putative	0.00220528	0.00348071	7.66987	6.70268	-0.967187	8.41271e-16	0.141631	0.122212	-0.0194194	0.663497	24.3916	9.43039	-14.9613	2.35395e-05	48	33.4304
PF3D7_0729700		zinc finger protein, putative	8.46243e-07	8.22594e-08	5.36408	6.20915	0.845068	1.69514e-20	0.198419	0.221992	0.0235729	0.23147	42.9591	13.8236	18.8645	1.21444e-14	48	37.8236
PF3D7_0729800		dynein light chain, putative	0.00134588	0.00325095	6.02048	5.5861	-0.434383	1.97793e-09	0.159304	0.159942	0.000638433	0.990122	8.72774	28.2994	19.5717	5.87318e-07	48	4.2994
PF3D7_0729900		dynein heavy chain, putative	4.46418e-09	5.34189e-08	4.33656	6.37839	2.04183	6.56758e-24	0.565282	0.32561	-0.239672	1.53105e-07	38.5433	10.9573	20.414	1.02367e-16	48	34.9573
PF3D7_0730000		conserved protein, unknown function	8.36383e-08	2.7434e-06	6.13021	6.0263	-0.103919	0.0150503	0.309785	0.586453	0.276668	7.74317e-05	14.2788	41.2501	-21.0287	1.93068e-12	48	17.2501
PF3D7_0730100		tRNA pseudouridine synthase D, putative	3.14353e-06	5.52294e-08	5.55633	6.14361	0.587277	3.17864e-11	0.491397	0.520742	0.0293453	0.577692	14.2701	43.4506	-18.8196	7.70754e-14	48	19.4506
PF3D7_0730200		AP-4 complex subunit beta, putative	1.53715e-07	4.54677e-07	5.80835	6.09785	0.289508	2.25737e-07	0.581808	0.449698	-0.13211	0.011145	7.95301	34.663	-21.29	4.3604e-15	48	10.663
PF3D7_0730300	ApiAP2	AP2 domain transcription factor AP2-L, putative	7.94186e-08	8.06502e-08	8.36845	7.44868	-0.919773	1.71909e-17	0.571906	0.218755	-0.353151	8.54736e-09	45.5883	32.8717	-12.7166	1.27911e-10	48	8.87175
PF3D7_0730400	IMP2	IMP1-like protein, putative	7.21691e-11	1.03834e-05	6.56475	6.20199	-0.362761	1.49256e-09	1.26966	0.318572	-0.951088	2.30982e-13	44.1225	23.6101	-20.5124	2.20749e-15	48	47.6101
PF3D7_0730500		conserved Plasmodium protein, unknown function	2.26275e-09	8.94008e-08	8.11768	7.18143	-0.936248	9.028e-16	0.956961	0.519056	-0.437905	2.85227e-08	44.4789	22.0502	-22.4286	1.59142e-18	48	46.0502
PF3D7_0730800		Plasmodium exported protein, unknown function	1.9105e-06	1.00385e-07	8.00393	6.33809	-1.66584	1.23965e-14	0.990961	0.539303	-0.451658	0.000106644	8.54046	28.5344	19.9939	1.09058e-12	48	4.53435
PF3D7_0730900	PTP4	EMP1-trafficking protein	1.30976e-07	6.69318e-07	7.90834	6.76656	-1.14178	7.45455e-12	1.43429	0.441386	-0.992908	6.03116e-09	15.0203	32.6084	17.5882	1.36568e-10	48	8.60844
PF3D7_0731000		non-coding RNA	5.02287e-11	0.000107548	6.513	5.3367	-1.1763	1.29463e-12	1.31562	0.592998	-0.722626	4.47995e-07	0.128222	25.2323	-22.8959	4.04424e-15	48	1.23234
PF3D7_0731100	PTP2	EMP1-trafficking protein	2.48776e-06	5.03899e-08	7.23245	6.74162	-0.490822	6.15005e-08	0.816025	0.553516	-0.262509	0.00279662	4.27908	29.9235	-22.3556	1.66141e-14	48	5.92353
PF3D7_0731200		Plasmodium exported protein, unknown function	1.22711e-09	0.000116798	6.22851	5.66798	-0.560526	1.42207e-09	0.830625	0.427214	-0.403411	1.41645e-05	6.76923	24.152	17.3828	1.17436e-12	48	0.152026
PF3D7_0731300	PfG174	Plasmodium exported protein (PHISTb), unknown function	2.28257e-08	0.0081517	7.24676	6.06507	-1.18169	4.42117e-14	1.24975	0.114363	-1.13539	9.93908e-12	16.4353	11.2096	-5.22572	0.144445	48	35.2096
PF3D7_0731400	FIKK7.2	serine/threonine protein kinase, FIKK family, pseudogene	6.58054e-08	1.62503e-10	6.61448	6.01264	-0.601838	3.61131e-13	0.713887	0.69467	-0.0192166	0.650446	46.42	21.4046	22.9845	1.02703e-19	48	45.4046
PF3D7_0731500	EBA175	erythrocyte binding antigen-175	8.36483e-12	2.56071e-07	8.3961	8.05625	-0.339854	4.81643e-09	1.93526	0.460891	-1.47437	3.23729e-16	45.3074	22.2275	-23.0798	1.30398e-18	48	46.2275
PF3D7_0731600	ACS5	acyl-CoA synthetase	6.5435e-10	0.00128067	9.31139	7.4594	-1.85199	1.13598e-21	0.603982	0.140785	-0.463197	3.8812e-10	31.2223	11.8635	-19.3589	5.28766e-10	48	35.8635
PF3D7_0731700		Plasmodium exported protein (hyp9), unknown function	0.000595927	2.72925e-08	6.46197	6.07985	-0.38212	5.15391e-10	0.159291	0.581603	0.422312	1.36649e-08	32.1411	6.87894	22.7378	5.15123e-11	48	30.8789
PF3D7_0731800	GEXP08	alpha/beta hydrolase, putative	1.64825e-05	3.4609e-09	5.64921	6.62996	0.980745	1.36239e-17	0.27193	0.451213	0.179283	6.86928e-05	18.6645	39.5621	20.8976	1.25877e-14	48	15.5621
PF3D7_0732600		Plasmodium exported protein, unknown function, fragment	9.26521e-09	4.47312e-08	3.78645	3.64426	-0.142193	2.95388e-05	0.602428	0.483074	-0.119353	0.0036566	38.5778	22.9466	-15.6312	7.3535e-16	48	46.9466
PF3D7_0800600		Plasmodium exported protein (PHISTa), unknown function	7.869e-06	0.0047613	5.3969	5.58326	0.186359	0.0181643	0.656649	0.273766	-0.382883	0.0010653	10.0137	33.1443	23.1306	1.55424e-08	48	9.14434
PF3D7_0800650		H/ACA snoRNA	1.7682e-05	3.30431e-05	5.06623	5.1339	0.0676658	0.180956	0.515304	0.329574	-0.18573	0.0170391	5.76512	2.82852	-2.9366	0.037486	48	26.8285
PF3D7_0800700	SURF8.3	surface-associated interspersed protein 8.3 (SURFIN 8.3)	8.1923e-10	6.93382e-08	5.99339	7.03106	1.03767	1.92071e-19	0.726646	0.296811	-0.429836	3.87163e-11	16.5994	42.5002	-22.0992	1.26459e-17	48	18.5002
PF3D7_0800750		Plasmodium exported protein, unknown function, pseudogene	6.42389e-07	7.68395e-05	6.58631	6.75097	0.16466	0.000438103	0.532165	0.248271	-0.283894	4.01154e-05	12.7898	32.3	19.5102	8.28837e-11	48	8.3
PF3D7_0800800		Plasmodium exported protein (hyp7), unknown function	5.03367e-07	5.10825e-07	6.89955	6.94373	0.0441834	0.341477	0.679675	0.555879	-0.123797	0.0579747	13.476	35.2351	21.7592	1.64147e-14	48	11.2351
PF3D7_0800900		Plasmodium exported protein (hyp7), unknown function, pseudogene	1.78836e-07	8.78387e-06	5.92297	5.63585	-0.287123	3.23043e-07	0.546787	0.336984	-0.209803	0.000414673	14.8813	40.3735	-22.5078	5.83726e-14	48	16.3735
PF3D7_0801000		Plasmodium exported protein (PHISTc)	7.34812e-08	3.22065e-05	6.36099	6.42461	0.0636195	0.226086	1.0342	0.334627	-0.69957	2.04656e-08	15.2628	36.9608	21.698	1.04575e-11	48	12.9608
PF3D7_0801300	WARP	von Willebrand factor A domain-related protein	6.46232e-06	3.24633e-09	5.46006	5.73341	0.273353	3.29545e-08	0.281512	0.793473	0.511961	6.9201e-10	8.08248	25.1588	17.0764	4.36207e-13	48	1.15884
PF3D7_0801400		conserved Plasmodium protein, unknown function	4.98489e-09	7.45139e-07	5.14564	6.51587	1.37023	1.79459e-18	0.754434	0.386463	-0.367971	9.6374e-08	11.4787	31.824	20.3453	1.628e-15	48	7.824
PF3D7_0801500	NOL10	nucleolar protein 10, putative	1.34378e-09	2.36056e-06	5.37061	5.9391	0.568489	2.19549e-13	0.818146	0.311941	-0.506205	3.55597e-10	18.8614	45.1713	-21.6901	3.54548e-16	48	21.1713
PF3D7_0801600		conserved protein, unknown function	0.000403167	0.000150551	5.47999	5.5415	0.0615113	0.402373	0.419856	0.464204	0.0443483	0.663488	17.7242	40.6185	22.8942	6.98707e-10	48	16.6185
PF3D7_0801700	SENP2	sentrin-specific protease 2, putative	1.09377e-10	2.19586e-07	7.48647	7.30292	-0.183549	1.97058e-08	0.527039	0.36219	-0.164848	8.81288e-06	19.691	5.10377	-14.5873	5.40616e-16	48	29.1038
PF3D7_0801800		mannose-6-phosphate isomerase, putative	3.92933e-09	1.06474e-08	8.60602	7.07853	-1.5275	1.10247e-22	0.655957	0.250655	-0.405301	5.91409e-11	22.9505	1.51279	-21.4378	3.45206e-17	48	25.5128
PF3D7_0801900	LSD2	lysine-specific histone demethylase, putative	7.30827e-08	4.56314e-07	7.56524	7.86564	0.300397	4.47581e-10	0.425366	0.290688	-0.134678	0.000406049	12.6011	36.8188	-23.7823	7.51328e-16	48	12.8188
PF3D7_0802000	GDH3	glutamate dehydrogenase, putative	7.41431e-09	6.76031e-05	8.09949	7.02352	-1.07598	1.5669e-16	0.957024	0.169215	-0.78781	4.93198e-12	24.4223	9.32918	-15.0931	1.76522e-08	48	33.3292
PF3D7_0802100	AP2-LT	AP2 domain transcription factor AP2-LT	3.21159e-09	3.60275e-10	7.74359	7.08574	-0.657851	2.00299e-12	1.27337	0.587981	-0.685391	2.50066e-10	41.9241	20.3229	-21.6012	3.01835e-18	48	44.3229
PF3D7_0802200	1-CysPxn	1-cys peroxiredoxin	2.70585e-10	5.79557e-05	8.57712	7.66857	-0.908546	6.18893e-14	0.492467	0.391899	-0.100569	0.0815868	26.928	8.09604	-18.8319	1.10478e-12	48	32.096
PF3D7_0802300	PWP2	periodic tryptophan protein 2, putative	1.30832e-06	1.00305e-07	5.52885	6.09693	0.568088	2.87075e-10	0.663048	0.575447	-0.0876012	0.169978	22.307	2.52116	-19.7858	4.03053e-15	48	26.5212
PF3D7_0802400		cyclin-like protein, putative	1.29801e-07	0.000766258	6.72649	6.14258	-0.583916	5.08607e-10	0.607591	0.285407	-0.322184	0.000137657	21.3487	3.15137	-18.1973	1.37085e-10	48	27.1514
PF3D7_0802500		inositol 5-phosphatase, putative	1.13052e-05	1.5428e-06	7.4002	8.01859	0.618394	8.92797e-12	0.441523	0.298122	-0.143401	0.0143115	4.82841	23.5309	18.7025	6.75489e-12	48	47.5309
PF3D7_0802600	ACbeta	adenylyl cyclase beta	3.11072e-11	3.43965e-06	7.8578	7.52094	-0.33686	3.64418e-10	1.06604	0.33455	-0.731486	9.58325e-13	44.1941	22.9816	-21.2124	5.49288e-17	48	46.9816
PF3D7_0802700		conserved Plasmodium protein, unknown function	5.68136e-06	3.46731e-06	6.19498	7.02174	0.826763	2.10514e-16	0.298428	0.204689	-0.093739	0.0129685	41.1558	7.8225	14.6667	5.21003e-10	48	31.8225
PF3D7_0802800	CNA	serine/threonine protein phosphatase 2B catalytic subunit A	1.14457e-08	6.81234e-09	6.68395	6.53156	-0.152399	0.000456146	0.917143	0.689675	-0.227468	0.000201735	40.6329	13.6637	21.0308	7.64372e-18	48	37.6637
PF3D7_0802900		conserved Plasmodium protein, unknown function	0.152248	1.08363e-10	4.72442	4.77973	0.0553059	0.219963	0.100784	0.348039	0.247255	0.00141501	23.44	24.6642	1.22421	0.710967	48	0.664165
PF3D7_0803000	CYP81	peptidyl-prolyl cis-trans isomerase	4.6083e-10	2.01004e-06	7.60756	6.81462	-0.792939	2.93195e-17	0.286115	0.344961	0.058846	0.0631294	19.0078	44.2134	-22.7943	4.22051e-16	48	20.2134
PF3D7_0803100	UTP14	U3 small nucleolar RNA-associated protein 14, putative	4.8872e-11	6.01983e-06	8.09582	7.29925	-0.796565	2.56202e-12	0.680862	0.63353	-0.0473312	0.454884	19.6459	45.3173	-22.3286	3.94233e-16	48	21.3173
PF3D7_0803200		filament assembling protein, putative	5.70849e-10	5.12296e-06	8.51588	7.54949	-0.966389	1.15808e-14	0.995506	0.470368	-0.525138	2.68596e-08	42.4062	20.7732	-21.6331	2.3017e-16	48	44.7732
PF3D7_0803300	MORG1	mitogen-activated protein kinase organizer 1, putative	7.19056e-07	6.5165e-05	5.50614	5.8025	0.296354	0.000137537	0.916122	0.380212	-0.53591	7.98627e-06	41.1593	16.6799	23.5207	5.40308e-12	48	40.6799
PF3D7_0803400	RAD54	DNA repair and recombination protein RAD54, putative	4.78788e-09	2.60027e-07	7.33087	7.64794	0.317067	4.39807e-09	0.830994	0.352931	-0.478063	1.55425e-09	39.7099	18.9568	-20.7531	6.5777e-16	48	42.9568
PF3D7_0803500		AAA family ATPase, putative	1.52209e-08	3.06785e-05	6.48212	6.70762	0.225493	0.000264147	0.843231	0.483973	-0.359258	9.08327e-05	45.1103	30.9437	-14.1666	2.71843e-11	48	6.94369
PF3D7_0803600		conserved Plasmodium protein, unknown function	1.00014e-07	5.61352e-06	7.14748	6.86938	-0.278095	5.78755e-05	0.735848	0.665827	-0.0700211	0.363013	42.6415	24.4804	-18.161	7.48245e-14	48	0.480442
PF3D7_0803700	g-tub	tubulin gamma chain	9.49721e-05	3.97251e-06	5.30315	5.71038	0.407225	2.65633e-08	0.344025	0.367577	0.0235526	0.688548	22.3105	14.8739	-7.43661	1.6492e-05	48	38.8739
PF3D7_0803800		proteasome subunit beta type-4	7.87344e-06	0.000529093	8.23084	6.78726	-1.44358	2.34279e-13	0.359812	0.49684	0.137028	0.162339	33.1184	1.9123	16.7939	4.58692e-08	48	25.9123
PF3D7_0803900		C/D small nucleolar RNA	3.20984e-09	0.000655901	5.65036	4.72439	-0.92597	7.32542e-13	1.55788	0.170966	-1.38692	3.82265e-13	6.09114	3.30982	-2.78132	0.179017	48	27.3098
PF3D7_0804000		cactin homolog, putative	4.60078e-07	2.80579e-06	8.49435	7.08644	-1.40791	3.95171e-21	0.17083	0.30286	0.132031	0.000285063	15.9711	31.7266	15.7555	1.31361e-10	48	7.72659
PF3D7_0804100		small nucleolar RNA snoR06	2.34655e-07	4.52388e-06	4.14374	4.13059	-0.0131545	0.755681	0.293294	0.626873	0.333579	5.10652e-05	1.22277	3.72591	2.50314	0.0434079	48	27.7259
PF3D7_0804200		Plasmodium RNA of unknown function RUF3	8.80443e-06	5.29864e-10	4.69716	4.62042	-0.0767416	0.344721	1.12676	0.578811	-0.547949	0.000183546	44.2387	5.47133	9.23263	5.68576e-07	48	29.4713
PF3D7_0804300		zinc finger protein, putative	2.02552e-07	7.52583e-06	6.13095	6.61736	0.486404	3.37721e-09	0.794905	0.342602	-0.452303	1.07376e-06	17.4818	43.0384	-22.4434	1.82043e-13	48	19.0384
PF3D7_0804400	METAP1c	methionine aminopeptidase 1c, putative	1.96091e-07	2.76264e-07	6.80494	6.19477	-0.610175	9.36663e-11	0.717806	0.546161	-0.171645	0.00765533	35.8013	7.41611	19.6148	1.36035e-14	48	31.4161
PF3D7_0804500		conserved Plasmodium membrane protein, unknown function	2.36421e-08	1.25379e-05	8.09081	7.17586	-0.914948	6.27236e-16	0.694398	0.203273	-0.491125	9.28363e-10	38.9541	10.6887	19.7346	1.31682e-11	48	34.6887
PF3D7_0804600		tRNA pseudouridine synthase, putative	0.000430603	0.000373335	6.90339	6.7089	-0.194484	0.0123588	0.477155	0.26614	-0.211016	0.0456742	12.9187	46.1722	-14.7466	5.55555e-06	48	22.1722
PF3D7_0804700		conserved Plasmodium protein, unknown function	1.10497e-06	1.19123e-08	7.78623	8.14179	0.355562	2.2509e-09	0.453645	0.478833	0.0251882	0.539724	14.1507	36.7811	22.6304	8.67145e-16	48	12.7811
PF3D7_0804800	CYP24	peptidyl-prolyl cis-trans isomerase	1.70297e-08	3.32036e-06	6.73596	6.42554	-0.310416	1.67117e-09	0.487891	0.333394	-0.154497	0.000613664	15.9395	45.9186	-18.0209	1.60572e-14	48	21.9186
PF3D7_0804900		GTPase-activating protein, putative	2.2829e-08	1.99501e-05	5.29619	5.46491	0.168726	0.000190252	0.418392	0.402028	-0.0163649	0.746356	43.6277	31.05	-12.5777	3.07948e-10	48	7.04999
PF3D7_0805000		alpha/beta hydrolase, putative	6.1936e-07	2.65519e-08	5.51486	5.221	-0.293853	4.91025e-06	0.863843	0.279454	-0.58439	8.73804e-08	5.08283	25.7005	20.6176	1.01026e-11	48	1.70046
PF3D7_0805100		conserved protein, unknown function	2.37837e-08	4.74544e-12	5.13988	5.44616	0.306282	6.61915e-06	1.44208	0.840507	-0.601573	1.67195e-07	45.5407	26.4745	-19.0662	1.53285e-17	48	2.47449
PF3D7_0805200	GAMER	gamete release protein, putative	3.68139e-10	0.163223	7.1518	6.28941	-0.862383	1.23357e-15	0.814436	0.0539212	-0.760514	3.90976e-12	1.38909	47.2537	-2.13539	0.581545	48	23.2537
PF3D7_0805300		zinc finger protein, putative	3.09773e-10	3.90038e-07	7.80889	6.69327	-1.11563	2.60112e-15	1.20346	0.691304	-0.512159	1.0364e-07	1.92421	25.1875	23.2633	4.9383e-19	48	1.18747
PF3D7_0805400		N-acetyltransferase, GNAT family, putative	3.88642e-07	3.28853e-05	6.27981	5.80897	-0.470846	7.96869e-12	0.486862	0.171484	-0.315379	3.43688e-07	20.2499	14.5222	-5.72762	0.000497508	48	38.5222
PF3D7_0805500		conserved Plasmodium protein, unknown function	2.56438e-10	8.45468e-12	6.89941	6.57972	-0.319689	6.00463e-15	0.425884	0.726138	0.300254	5.29091e-12	4.05588	27.2613	23.2054	9.22824e-24	48	3.26132
PF3D7_0805600	PAP2	phosphatidic acid phosphatase 2	1.13918e-07	4.57153e-07	6.19414	5.36578	-0.828361	3.08771e-14	0.561289	0.523526	-0.0377634	0.442718	44.5352	28.9726	-15.5627	5.61888e-14	48	4.97256
PF3D7_0805700	FIKK8	serine/threonine protein kinase, FIKK family	5.02628e-09	1.83981e-07	6.68662	6.06134	-0.625282	4.34874e-10	1.51009	0.512998	-0.997089	8.79785e-11	40.2769	25.2572	-15.0196	3.73948e-13	48	1.25723
PF3D7_0805800		conserved Plasmodium protein, unknown function	4.77794e-09	9.0781e-06	6.3287	6.43567	0.106973	0.00370626	0.360098	0.424506	0.0644085	0.167006	16.7911	5.08689	-11.7043	4.60178e-10	48	29.0869
PF3D7_0805900		conserved protein, unknown function	4.40922e-06	1.32877e-05	7.43899	7.07908	-0.359908	1.52217e-07	0.454113	0.377163	-0.0769499	0.201673	17.5099	42.7645	-22.7454	3.75868e-13	48	18.7645
PF3D7_0806000		AAA family ATPase, putative	5.84181e-11	0.000100645	6.41914	6.49883	0.0796859	0.0555837	0.68714	0.355459	-0.331681	1.43148e-05	20.3464	36.9055	16.5591	9.79752e-12	48	12.9055
PF3D7_0806100		conserved Plasmodium protein, unknown function	6.7582e-11	1.64302e-09	8.06604	7.58211	-0.483925	8.31339e-19	0.443668	0.308209	-0.135459	5.60598e-08	19.6154	42.3715	22.7562	6.04763e-22	48	18.3715
PF3D7_0806200	DPY19	Dpy-19-like C-mannosyltransferase	5.60728e-09	0.000466923	5.66215	6.00339	0.341245	3.88826e-07	1.21533	0.188399	-1.02693	6.16128e-12	40.1895	6.15057	13.9611	4.17402e-07	48	30.1506
PF3D7_0806300	FLP	ferlin-like protein, putative	8.10823e-09	0.00137582	5.64326	6.17162	0.528353	2.11942e-07	0.906003	0.356468	-0.549535	5.96635e-06	38.2314	14.1967	23.9654	2.21726e-11	48	38.1967
PF3D7_0806400	ALG13	UDP-N-acetylglucosamine transferase subunit ALG13, putative	0.0327557	2.98447e-07	5.9988	5.97368	-0.0251257	0.66781	0.202308	0.508496	0.306188	0.00237502	47.0971	1.95427	2.85714	0.216567	48	25.9543
PF3D7_0806500		DnaJ protein, putative	3.257e-09	2.26423e-08	6.20902	5.8852	-0.323825	2.50478e-09	0.631603	0.663232	0.0316287	0.423838	42.6896	16.6968	22.0073	1.00426e-18	48	40.6968
PF3D7_0806600		kinesin-like protein, putative	1.04166e-06	0.000640039	6.61665	6.77083	0.15418	0.000166976	0.397866	0.178081	-0.219785	0.000153894	10.5676	46.4639	-12.1038	2.87518e-07	48	22.4639
PF3D7_0806700		conserved Plasmodium membrane protein, unknown function	4.08616e-07	2.38704e-07	7.1304	6.55874	-0.571663	5.83546e-14	0.257304	0.451075	0.193771	2.99753e-05	20.6704	8.90221	-11.7682	1.07749e-10	48	32.9022
PF3D7_0806800		V-type proton ATPase subunit a, putative	1.19521e-08	1.73343e-09	8.89806	7.09084	-1.80722	5.93891e-20	0.992873	0.402311	-0.590562	6.30036e-10	41.7378	21.5831	-20.1547	5.25251e-16	48	45.5831
PF3D7_0806900		conserved protein, unknown function	1.09995e-07	2.17934e-06	4.49475	4.09833	-0.39642	3.18155e-08	0.889508	0.230756	-0.658752	1.98469e-09	36.7369	7.31039	18.5735	4.54108e-10	48	31.3104
PF3D7_0807000		YEATS domain-containing protein, putative	1.76064e-05	4.89587e-06	6.51347	5.43558	-1.07789	2.11025e-11	0.560667	0.708603	0.147936	0.120904	11.0588	31.1488	20.09	1.22443e-11	48	7.14877
PF3D7_0807100	PSH3	DNA helicase PSH3	8.30155e-09	4.62503e-09	7.21369	6.98041	-0.233284	2.03513e-10	0.454761	0.383737	-0.071024	0.00868126	17.1084	45.0066	-20.1018	1.3057e-18	48	21.0066
PF3D7_0807200		conserved Plasmodium membrane protein, unknown function	9.27327e-07	0.000211493	5.38573	5.26943	-0.116304	0.00402516	0.487524	0.190952	-0.296572	1.11236e-05	35.8887	7.56418	19.6755	7.1291e-10	48	31.5642
PF3D7_0807300	RAB18	ras-related protein Rab-18	3.79585e-07	0.000180104	5.55619	4.90955	-0.646638	1.05056e-08	0.524081	0.480744	-0.0433367	0.603353	15.0929	36.818	21.7251	2.83546e-11	48	12.818
PF3D7_0807400	COQ10	coenzyme Q-binding protein COQ10 homolog, mitochondrial	9.92395e-06	4.50364e-07	6.71649	6.07266	-0.64383	4.21755e-11	0.466977	0.489228	0.0222503	0.705609	42.5741	16.0612	21.4872	1.21278e-13	48	40.0612
PF3D7_0807500		proteasome subunit alpha type-6, putative	2.11549e-07	1.86475e-07	7.69755	5.80762	-1.88993	1.35259e-21	0.402164	0.430743	0.0285787	0.439465	32.4833	17.3606	-15.1227	2.26972e-13	48	41.3606
PF3D7_0807600		conserved Plasmodium protein, unknown function	6.5742e-07	0.000241357	7.85508	7.00967	-0.845413	5.90405e-13	0.295682	0.321508	0.0258259	0.648647	33.0908	9.86147	-23.2293	4.41523e-11	48	33.8615
PF3D7_0807700	DegP	serine protease DegP	2.32613e-10	1.28558e-07	7.09018	6.15516	-0.935018	1.96653e-17	0.675178	0.514341	-0.160837	0.000260752	44.8878	25.7775	-19.1102	2.38166e-18	48	1.77754
PF3D7_0807800	RPN10	26S proteasome regulatory subunit RPN10, putative	1.75661e-05	1.06318e-06	7.52033	6.59851	-0.921822	2.29525e-13	0.402932	0.466365	0.0634332	0.282004	36.9567	15.283	-21.6737	1.13974e-12	48	39.283
PF3D7_0807900	TyrRS	tyrosine--tRNA ligase	1.16428e-06	0.000317854	7.00105	5.79106	-1.20999	1.25887e-17	0.235687	0.218925	-0.0167618	0.691783	20.0036	14.6957	-5.30788	0.00179167	48	38.6957
PF3D7_0808000		conserved Plasmodium protein, unknown function	1.34424e-09	1.40046e-10	6.34052	6.53282	0.192294	1.13383e-09	0.527296	0.610444	0.0831481	0.00211709	21.7456	0.424312	-21.3213	6.80254e-22	48	24.4243
PF3D7_0808100		AP-3 complex subunit delta, putative	0.0309241	1.48983e-13	5.87162	6.61375	0.742133	4.62674e-12	0.159189	0.323488	0.164299	0.0157772	24.0704	46.33	22.2596	1.12306e-08	48	22.33
PF3D7_0808200	PMX	plasmepsin X	1.38595e-11	9.20641e-07	7.19192	6.61214	-0.579778	6.67772e-13	1.53832	0.411041	-1.12727	8.4489e-15	44.3286	23.5726	-20.756	1.76413e-17	48	47.5726
PF3D7_0808300		ubiquitin regulatory protein, putative	3.85966e-11	4.83349e-06	7.20545	6.02965	-1.1758	5.31016e-14	0.889931	0.72246	-0.167471	0.0310725	47.4412	18.3616	18.9203	2.71857e-15	48	42.3616
PF3D7_0808400	SEC28	coatomer subunit epsilon, putative	8.89964e-09	0.000797569	6.36009	6.13216	-0.227932	0.00989901	0.598582	0.587221	-0.0113604	0.922014	44.3401	25.514	-18.8261	2.68391e-10	48	1.51401
PF3D7_0808450	MPODD	protein MPODD, putative	5.07058e-09	1.27923e-05	7.28184	5.87052	-1.41132	2.32527e-16	0.450094	0.505072	0.0549782	0.359123	2.94934	12.8365	9.88713	1.4321e-08	48	36.8365
PF3D7_0808500		Plasmodium RNA of unknown function RUF6	6.62314e-06	0.0016719	4.33862	6.30978	1.97116	1.29308e-11	1.62254	0.211458	-1.41108	2.2769e-07	41.0677	42.5658	1.49814	0.727598	48	18.5658
PF3D7_0809000		Plasmodium RNA of unknown function RUF6	5.76322e-09	0.022377	3.75455	3.79235	0.0377961	0.429676	0.507511	0.171765	-0.335745	8.48224e-05	40.672	8.55528	15.8833	2.76224e-06	48	32.5553
PF3D7_0809200	pfa55-14	asparagine-rich antigen Pfa55-14	8.96267e-09	0.000801205	6.3189	6.61101	0.292106	0.000157269	0.971959	0.409613	-0.562346	8.85785e-06	21.7974	47.6243	-22.1732	1.55733e-12	48	23.6243
PF3D7_0809250	C4AP5	respiratory chain complex 4 associated protein 5	0.00601832	1.21069e-05	8.03792	5.8293	-2.20863	6.25061e-18	0.236531	0.286393	0.0498623	0.499641	38.0856	28.3619	-9.72366	0.000426472	48	4.36195
PF3D7_0809400		conserved protein, unknown function	9.90427e-07	3.61603e-05	7.23313	7.37824	0.145109	0.0153268	0.512674	0.51836	0.00568666	0.940719	44.3094	14.7808	18.4715	1.95939e-11	48	38.7808
PF3D7_0809500		histone acetyltransferase subunit NuA4, putative	7.85768e-06	7.39515e-05	4.70751	5.03199	0.324482	8.65748e-10	0.216598	0.210825	-0.00577282	0.872307	10.2992	5.44315	-4.85608	0.0019339	48	29.4431
PF3D7_0809600		peptidase family C50, putative	1.71291e-07	5.74665e-10	6.3533	6.89977	0.546467	3.24802e-12	0.638283	0.542822	-0.095461	0.0364849	30.8986	5.1527	22.2541	1.34258e-17	48	29.1527
PF3D7_0809700	RUVB1	RuvB-like helicase 1	3.28799e-08	3.54123e-09	5.0276	5.67143	0.643833	5.4295e-13	0.640737	0.851645	0.210908	0.000205543	5.0048	17.927	12.9222	4.71153e-15	48	41.927
PF3D7_0809800		conserved Plasmodium protein, unknown function	1.58051e-08	0.000860812	6.90595	7.3427	0.43675	6.50296e-08	0.530303	0.329887	-0.200416	0.00848241	17.177	45.9954	-19.1816	4.3439e-11	48	21.9954
PF3D7_0809900	JmjC1	JmjC domain-containing protein 1, putative	1.74064e-05	1.19588e-05	6.94046	6.5917	-0.348767	9.52227e-09	0.389267	0.0671216	-0.322146	1.74488e-06	36.6405	31.8187	-4.82182	0.225274	48	7.81869
PF3D7_0810000		acyl-CoA binding protein, putative	4.22091e-08	4.93092e-07	7.57326	6.9627	-0.61056	1.31925e-13	0.62437	0.296601	-0.32777	1.72593e-07	16.6052	30.5901	13.9849	4.48546e-12	48	6.59011
PF3D7_0810100		ribosomal protein L33, apicoplast, putative	2.29016e-09	3.05841e-05	7.50428	7.32996	-0.174315	1.29266e-05	0.569801	0.29514	-0.274661	4.09935e-06	18.6609	4.93012	-13.7308	1.20857e-11	48	28.9301
PF3D7_0810200	ABCK1	ABC1 family, putative	9.72804e-06	8.868e-09	6.46391	6.62462	0.160708	5.56763e-06	0.300857	0.380229	0.0793715	0.0353285	42.3731	43.255	0.881883	0.271979	48	19.255
PF3D7_0810300	PPM5	protein phosphatase PPM5, putative	1.32769e-10	1.05573e-09	9.27663	8.26925	-1.00738	7.05637e-18	1.22736	0.565244	-0.662115	2.12407e-12	44.4666	23.961	-20.5056	2.22263e-20	48	47.961
PF3D7_0810400	AQP2	aquaporin, putative	3.01467e-08	0.00102722	7.3303	6.78197	-0.548324	1.76254e-10	0.253719	0.269564	0.0158443	0.778019	19.1505	5.46544	-13.685	1.95888e-07	48	29.4654
PF3D7_0810500	PPM7	protein phosphatase PPM7, putative	8.33528e-07	0.000220057	7.24671	6.67099	-0.575723	8.36383e-09	0.700187	0.33154	-0.368648	0.000126333	13.7068	18.7286	5.02184	0.00185664	48	42.7286
PF3D7_0810600	DBP1	ATP-dependent RNA helicase DBP1, putative	9.88283e-09	3.35319e-06	7.15965	6.37105	-0.788599	3.40538e-17	0.624039	0.132502	-0.491537	7.94595e-12	17.4129	34.4713	17.0584	3.57359e-10	48	10.4713
PF3D7_0810700		conserved Plasmodium protein, unknown function	2.09569e-07	5.43261e-07	6.53466	7.05879	0.524125	4.49403e-10	0.747678	0.405068	-0.34261	1.23291e-05	13.4315	27.8556	14.4241	9.17048e-12	48	3.85556
PF3D7_0810800	PPPK-DHPS	hydroxymethyldihydropterin pyrophosphokinase-dihydropteroate synthase	8.97999e-11	0.0079959	6.20145	5.83588	-0.365571	2.65117e-10	0.937723	0.107797	-0.829925	2.3513e-13	20.6884	41.2948	20.6064	9.1825e-09	48	17.2948
PF3D7_0810900		conserved Plasmodium protein, unknown function	5.50428e-09	3.20659e-11	6.16304	5.18703	-0.976011	1.32559e-15	1.13517	0.845124	-0.290042	1.45312e-05	1.76253	24.9878	23.2252	4.26428e-21	48	0.987756
PF3D7_0811000	CUL1	cullin-1, putative	4.65995e-09	2.02011e-10	6.18105	6.59865	0.417602	9.83191e-11	0.883701	0.951445	0.0677434	0.121494	45.4047	20.5984	23.1937	1.56826e-21	48	44.5984
PF3D7_0811100		mitochondrial carrier protein, putative	1.87374e-09	1.48266e-07	4.89523	5.48811	0.592872	7.17622e-14	0.991338	0.186775	-0.804563	1.53659e-13	41.4904	19.7519	-21.7385	3.67452e-13	48	43.7519
PF3D7_0811200	EMC1	ER membrane protein complex subunit 1, putative	5.82938e-08	7.94904e-05	7.6338	6.67401	-0.959794	4.13309e-21	0.176324	0.122922	-0.0534025	0.0133312	32.56	35.6833	3.12327	0.0130494	48	11.6833
PF3D7_0811300	CAF1	CCR4-associated factor 1	1.24079e-09	4.71829e-05	8.41712	7.59533	-0.821785	9.86862e-17	0.350225	0.251885	-0.0983398	0.00935176	42.8751	23.7316	-19.1435	9.03776e-14	48	47.7316
PF3D7_0811400		conserved protein, unknown function	2.11089e-06	9.75886e-05	7.39473	7.20731	-0.187422	0.00106084	0.682067	0.207909	-0.474158	1.69262e-06	11.1591	30.3369	19.1778	1.32491e-08	48	6.33692
PF3D7_0811500	CARM1	histone-arginine methyltransferase CARM1, putative	1.96933e-08	3.0364e-06	6.31559	6.55369	0.238098	2.2293e-08	0.538986	0.255361	-0.283625	2.54425e-07	39.1433	23.0066	-16.1367	3.10924e-13	48	47.0066
PF3D7_0811600		conserved protein, unknown function	3.64548e-09	0.000544247	5.69786	6.56093	0.863064	1.70638e-11	1.62433	0.228396	-1.39593	2.12667e-12	39.4074	20.1884	-19.2189	5.43007e-09	48	44.1884
PF3D7_0811700		conserved Plasmodium protein, unknown function	1.01246e-06	2.9522e-05	5.24019	5.88091	0.640726	1.30266e-11	0.278362	0.437679	0.159317	0.0114559	2.97481	21.9397	18.9649	3.00029e-11	48	45.9397
PF3D7_0811800		conserved Plasmodium protein, unknown function	0.000207191	5.99579e-06	7.19934	6.83455	-0.364789	1.20131e-07	0.286913	0.378365	0.0914521	0.129525	21.0698	10.1313	-10.9384	4.62292e-07	48	34.1313
PF3D7_0811900		RNA-binding protein, putative	4.17057e-07	5.15944e-09	7.35938	7.08258	-0.276793	1.61517e-05	0.833049	0.689022	-0.144027	0.0335015	38.985	14.2502	23.2652	2.20967e-16	48	38.2502
PF3D7_0812000		conserved protein, unknown function	0.00053173	8.2867e-07	5.51433	6.33534	0.82101	9.0616e-14	0.275755	0.184969	-0.0907853	0.0978348	20.4869	45.8302	-22.6566	3.88055e-10	48	21.8302
PF3D7_0812100		proteasome activator complex subunit 4, putative	1.22235e-07	0.0843897	6.52504	6.56027	0.0352272	0.431692	0.75507	0.0797326	-0.675338	4.47418e-09	33.7558	15.1959	-18.5599	0.000586096	48	39.1959
PF3D7_0812200		trypsin-like serine protease, putative	3.4153e-05	1.77068e-06	4.79035	5.50645	0.7161	8.75727e-12	0.345556	0.533479	0.187924	0.00656098	43.8847	27.091	-16.7936	3.35361e-11	48	3.09104
PF3D7_0812220	YihA3	GTP-binding protein YihA3	4.35804e-06	0.000210526	5.61396	6.00187	0.387908	2.77676e-06	0.644946	0.348383	-0.296563	0.00196939	26.8438	3.91033	-22.9334	9.61731e-12	48	27.9103
PF3D7_0812300	SSP3	sporozoite surface protein 3, putative	8.21021e-07	5.6708e-06	5.20048	5.82512	0.624639	9.72277e-10	0.51114	0.604899	0.093759	0.197805	2.93058	14.4562	11.5256	2.14461e-09	48	38.4562
PF3D7_0812400	KARalpha	karyopherin alpha	7.72577e-07	2.83421e-05	7.17653	7.29855	0.122022	2.69927e-05	0.265243	0.200863	-0.0643802	0.0516674	26.5393	28.3968	1.85755	0.0750416	48	4.39681
PF3D7_0812500		RNA-binding protein, putative	7.65787e-08	5.2945e-08	8.18199	6.76837	-1.41362	1.09531e-17	0.651891	0.602249	-0.0496417	0.307306	15.994	32.3618	16.3678	9.13402e-15	48	8.36177
PF3D7_0812600		ubiquitin-conjugating enzyme E2, putative	6.39823e-06	0.195527	5.23183	5.1117	-0.120135	0.00992217	0.338186	0.0659814	-0.272204	0.000215927	29.9699	15.6657	-14.3042	0.011029	48	39.6657
PF3D7_0812700	SNRPC	U1 small nuclear ribonucleoprotein C, putative	1.60913e-09	2.97297e-07	5.59905	5.64563	0.0465784	0.0498636	0.714014	0.324402	-0.389612	1.36976e-09	21.1562	17.7646	-3.39158	1.87275e-05	48	41.7646
PF3D7_0812800		zinc finger protein, putative	3.69131e-07	7.02272e-08	5.93744	5.34926	-0.588185	1.09659e-11	0.6267	0.380271	-0.246428	6.83975e-05	11.6359	12.437	0.801141	0.359746	48	36.437
PF3D7_0812900		conserved Plasmodium protein, unknown function	3.03614e-07	7.49013e-05	6.28992	6.49072	0.200793	1.13264e-05	0.477418	0.255214	-0.222204	0.000191731	5.34575	27.6545	22.3088	4.44806e-13	48	3.65453
PF3D7_0813000	KIC7	protein KIC7	2.40426e-09	0.00176156	8.62312	7.12102	-1.5021	4.43101e-16	0.803347	0.28071	-0.522637	8.34176e-07	46.1009	20.7401	22.6392	6.21116e-12	48	44.7401
PF3D7_0813100		conserved Plasmodium protein, unknown function	1.05984e-10	1.12119e-10	7.49169	7.65395	0.162268	1.32931e-06	1.10289	0.795812	-0.307083	5.24066e-08	46.992	23.3975	-23.5945	1.43934e-23	48	47.3975
PF3D7_0813200		CS domain protein, putative	6.86228e-06	0.000882769	6.72379	5.40766	-1.31613	2.91993e-14	0.494428	0.311803	-0.182625	0.0312556	45.6007	21.8751	-23.7256	2.22435e-11	48	45.8751
PF3D7_0813300		NPL domain-containing protein, putative	2.50789e-07	6.67493e-05	9.23481	7.08351	-2.1513	8.15721e-18	1.08331	0.167478	-0.915835	6.44909e-10	17.904	36.987	19.0829	8.63474e-07	48	12.987
PF3D7_0813400		conserved protein, unknown function	3.69627e-08	4.3246e-07	7.94366	6.64144	-1.30223	1.69983e-17	0.366309	0.628642	0.262333	2.69696e-05	10.7462	28.4273	17.6811	2.27815e-13	48	4.42731
PF3D7_0813500		PUB domain-containing protein, putative	1.64236e-08	0.000288374	7.06879	6.39762	-0.671168	6.88316e-15	0.448036	0.177782	-0.270254	8.69195e-07	16.4515	25.9049	9.45337	1.90045e-07	48	1.90491
PF3D7_0813600		translation initiation factor SUI1, putative	5.47334e-09	4.40115e-08	8.19019	7.25704	-0.933148	3.47177e-17	0.583712	0.528031	-0.0556806	0.130291	18.2581	44.3464	-21.9117	1.38565e-18	48	20.3464
PF3D7_0813700	ABCF1	ABC transporter F family member 1	0.00046469	5.87125e-07	7.11458	6.67962	-0.434953	1.68126e-13	0.157687	0.0565301	-0.101157	0.00219393	4.35677	5.99929	1.64253	0.563392	48	29.9993
PF3D7_0813800	GMD	GDP-mannose 4,6-dehydratase	7.72677e-06	0.00198559	4.79822	5.26484	0.466624	7.93344e-09	0.258698	0.24081	-0.0178879	0.764584	33.683	16.9054	-16.7776	1.50732e-07	48	40.9054
PF3D7_0813900	RPS16	40S ribosomal protein S16, putative	5.29649e-06	1.23538e-07	6.16558	4.58813	-1.57745	3.65906e-22	0.197716	0.365743	0.168027	2.13403e-05	23.1394	33.8857	10.7463	1.01351e-09	48	9.88569
PF3D7_0814000		60S ribosomal protein L13-2, putative	3.04808e-07	8.23178e-09	8.59861	5.78732	-2.8113	5.78069e-22	0.781622	0.347302	-0.43432	2.52775e-07	19.4091	34.3434	14.9343	2.06142e-11	48	10.3434
PF3D7_0814100		conserved Plasmodium protein, unknown function	4.16654e-09	4.60774e-07	6.41278	5.25342	-1.15936	1.50938e-15	0.744645	0.646787	-0.0978584	0.0780871	12.5074	32.5455	20.0381	5.67017e-16	48	8.54549
PF3D7_0814200	ALBA1	DNA/RNA-binding protein Alba 1	2.36584e-07	7.74686e-08	10.6159	7.66266	-2.9532	5.6694e-27	0.419395	0.142405	-0.276991	1.47625e-08	21.8834	33.5491	11.6657	1.10257e-08	48	9.54907
PF3D7_0814300		AAA family ATPase, putative	4.53205e-07	7.64928e-06	5.81482	5.59095	-0.223877	1.38291e-06	0.408091	0.305478	-0.102614	0.0235325	15.4768	38.5733	23.0965	6.63003e-14	48	14.5733
PF3D7_0814400		phospholipase DDHD1, putative	1.60301e-06	2.51071e-06	6.58021	6.23051	-0.349697	0.000100921	0.7919	0.903554	0.111654	0.27835	4.6477	25.1799	20.5322	4.88274e-14	48	1.17995
PF3D7_0814500		conserved protein, unknown function	8.67018e-07	1.4513e-06	6.94739	6.91846	-0.0289249	0.482887	0.690245	0.294221	-0.396024	2.86513e-06	7.18677	30.3625	23.1757	7.81649e-13	48	6.36248
PF3D7_0814600	PIMMS22	PIMMS22 protein, putative	1.87051e-06	2.68626e-06	4.36015	5.39227	1.03212	1.31492e-13	0.697462	0.40646	-0.291002	0.000505674	45.6235	23.5239	-22.0996	7.76104e-14	48	47.5239
PF3D7_0814700		conserved Plasmodium protein, unknown function	2.81815e-08	0.103613	7.03835	7.063	0.024652	0.416102	0.493373	0.062595	-0.430778	1.39302e-08	10.8561	4.95691	-5.89915	0.119559	48	28.9569
PF3D7_0814900	FeSOD	superoxide dismutase [Fe]	7.25777e-09	0.000519048	6.14957	5.48598	-0.663591	1.57306e-11	0.769575	0.268919	-0.500656	1.3723e-07	35.6852	23.0993	-12.5859	7.96387e-09	48	47.0993
PF3D7_0815000	Sel3	selenoprotein	4.41666e-06	1.19678e-05	5.51897	5.4213	-0.0976647	0.0104887	0.355225	0.332263	-0.0229619	0.636529	18.2527	17.758	-0.49473	0.64736	48	41.758
PF3D7_0815100		heptatricopeptide repeat and RAP domain-containing protein, putative	1.61412e-07	2.40822e-09	5.74971	6.35012	0.600403	8.88189e-13	0.627973	0.570414	-0.0575584	0.187517	4.66199	33.3166	-19.3454	1.3015e-16	48	9.31658
PF3D7_0815200		importin subunit beta, putative	0.000845275	3.73262e-09	7.33461	7.74821	0.413605	3.50634e-09	0.269293	0.254427	-0.014866	0.773427	23.4392	38.2101	14.7709	2.70678e-08	48	14.2101
PF3D7_0815300		FAD-dependent monooxygenase, putative	2.07991e-06	1.24154e-07	4.90704	5.8582	0.951159	6.1307e-16	0.431986	0.345447	-0.0865393	0.0538764	39.1702	4.90602	13.7358	2.26886e-11	48	28.906
PF3D7_0815400	ATPTG3	ATP synthase-associated protein, putative	5.42881e-06	1.84457e-06	4.68917	4.67891	-0.0102514	0.636817	0.296328	0.130635	-0.165693	5.33896e-05	31.0028	44.6051	13.6022	1.96082e-08	48	20.6051
PF3D7_0815500		conserved Plasmodium protein, unknown function	8.34227e-10	3.36249e-07	7.8738	7.38715	-0.486652	2.80496e-10	0.969352	0.601194	-0.368158	1.30811e-06	40.1676	17.1715	-22.9961	6.1356e-18	48	41.1715
PF3D7_0815600	EIF3G	eukaryotic translation initiation factor 3 subunit G, putative	8.51438e-10	0.101496	8.34872	6.62479	-1.72394	2.9393e-17	0.618108	0.116182	-0.501927	9.62469e-07	21.6851	25.6008	3.91573	0.18597	48	1.60084
PF3D7_0815700	Ub	ubiquitin	5.20202e-07	8.31832e-11	5.61138	6.06401	0.452634	2.0359e-09	0.736789	0.237653	-0.499136	6.21854e-08	14.8619	43.8789	-18.983	6.35168e-11	48	19.8789
PF3D7_0815800	VPS9	vacuolar protein sorting-associated protein 9, putative	5.5746e-08	1.87827e-09	8.42424	7.48119	-0.943056	2.71146e-14	0.978654	0.459046	-0.519608	3.94774e-08	42.3144	18.6325	-23.6819	1.78361e-16	48	42.6325
PF3D7_0815900	aLipDH	dihydrolipoyl dehydrogenase, apicoplast	1.05474e-09	8.99604e-05	5.74176	6.56525	0.823485	3.77228e-16	0.550558	0.23217	-0.318388	1.51553e-07	6.07825	1.19492	-4.88334	3.16572e-05	48	25.1949
PF3D7_0816000	RRB1	ribosome assembly protein RRB1, putative	7.66456e-05	8.56367e-05	6.06863	5.72298	-0.345656	8.00122e-07	0.370887	0.281475	-0.0894118	0.175242	20.0557	16.4093	-3.64637	0.0289636	48	40.4093
PF3D7_0816100	PPCDC	phosphopantothenoylcysteine decarboxylase, putative	1.20129e-10	4.91584e-08	5.48109	5.21299	-0.268098	4.92196e-10	0.968849	0.34311	-0.625738	3.09809e-13	43.5997	18.7941	23.1944	7.17852e-19	48	42.7941
PF3D7_0816200	VPS2	vacuolar protein sorting-associated protein 2, putative	0.000212588	3.16467e-06	7.72019	7.86748	0.147286	0.00010128	0.241338	0.223307	-0.0180313	0.677588	47.2526	24.4713	-22.7813	5.14935e-12	48	0.471344
PF3D7_0816300		HAP2-GCS1 domain-containing protein, putative	5.30078e-09	2.43325e-05	6.5439	6.82675	0.282857	2.18525e-08	0.466066	0.308028	-0.158039	0.000990988	16.1283	43.7356	-20.3926	3.27701e-14	48	19.7356
PF3D7_0816400		EF-hand calcium-binding domain-containing protein, putative	8.38883e-08	1.1893e-08	5.75613	5.7587	0.00256695	0.919958	0.467991	0.570998	0.103007	0.0103838	40.1783	19.4747	-20.7036	2.9854e-17	48	43.4747
PF3D7_0816500	HSP20	small heat shock protein HSP20, putative	1.56356e-08	1.8284e-06	4.44498	4.84405	0.399068	1.28366e-10	0.318446	0.464952	0.146506	0.00223582	3.52283	21.7263	18.2034	7.65918e-14	48	45.7263
PF3D7_0816600	ClpB1	chaperone protein ClpB1	2.16755e-09	9.42559e-07	7.37235	6.81493	-0.557416	2.33447e-13	0.488836	0.450953	-0.0378831	0.330318	24.2303	47.741	23.5107	7.62107e-18	48	23.741
PF3D7_0816700	TRAPPC2L	trafficking protein particle complex subunit 2-like protein, putative	7.83557e-08	0.000130379	6.41863	5.63006	-0.788569	8.15512e-15	0.437248	0.245062	-0.192187	0.000382952	23.0753	1.54966	-21.5257	2.54227e-13	48	25.5497
PF3D7_0816800	DMC1	meiotic recombination protein DMC1, putative	3.77523e-05	0.000183311	4.65565	4.47512	-0.180523	0.000765274	0.394872	0.232391	-0.16248	0.0167988	34.7884	19.8357	-14.9528	1.09674e-07	48	43.8357
PF3D7_0816900	AK2	adenylate kinase 2	4.25289e-09	1.45132e-09	6.88702	8.17077	1.28374	1.9234e-21	0.526216	0.464267	-0.0619492	0.0244202	16.3103	40.0331	23.7229	4.27319e-20	48	16.0331
PF3D7_0817000	UBA3	NEDD8-activating enzyme E1 catalytic subunit, putative	1.03868e-06	3.11197e-06	4.43463	5.75929	1.32466	4.34205e-23	0.180038	0.17065	-0.00938801	0.649686	17.6203	33.7761	16.1558	8.00616e-12	48	9.7761
PF3D7_0817100		tRNA modification GTPase, putative	9.92581e-09	9.83189e-05	5.90318	6.11627	0.213088	4.18349e-05	0.537679	0.361926	-0.175753	0.00491818	12.433	25.7865	13.3535	2.26835e-10	48	1.78649
PF3D7_0817200		conserved protein, unknown function	2.98743e-05	3.93289e-07	6.67179	6.71524	0.0434572	0.377099	0.425384	0.643959	0.218575	0.00461319	39.8273	17.3311	-22.4962	3.36979e-13	48	41.3311
PF3D7_0817300		conserved Plasmodium protein, unknown function	3.32381e-06	5.05369e-09	5.70435	5.94403	0.239682	4.33461e-11	0.160801	0.431852	0.271051	1.19743e-09	36.8863	24.8568	-12.0295	8.59178e-11	48	0.856847
PF3D7_0817400		phosphatase, putative	2.23457e-07	6.68405e-06	5.91221	5.91295	0.000739866	0.987659	0.515747	0.587559	0.0718128	0.292376	42.6027	8.18289	13.5802	1.23646e-10	48	32.1829
PF3D7_0817500	HINT1	histidine triad nucleotide-binding protein 1	8.50278e-08	1.27139e-05	8.48434	6.30023	-2.18411	3.28182e-20	0.844111	0.173181	-0.67093	6.15925e-10	36.9949	20.6923	-16.3026	2.17982e-08	48	44.6923
PF3D7_0817600		conserved protein, unknown function	9.45099e-11	7.17275e-09	7.25084	6.89562	-0.355217	3.60255e-09	1.38667	0.784431	-0.60224	4.26572e-10	44.6548	21.5962	-23.0586	2.65343e-21	48	45.5962
PF3D7_0817700	RON5	rhoptry neck protein 5	9.30676e-11	2.94313e-08	7.5796	6.20761	-1.372	1.18861e-16	1.83426	0.755281	-1.07897	1.71933e-12	43.0491	21.4919	-21.5572	2.10353e-19	48	45.4919
PF3D7_0817800	C3AP3	respiratory chain complex 3 associated protein 3	1.66066e-06	0.000135484	7.07076	6.57072	-0.500034	2.58232e-08	0.568133	0.383706	-0.184427	0.0218571	2.90058	20.2454	17.3448	7.91925e-11	48	44.2454
PF3D7_0817900	HMGB2	high mobility group protein B2	2.19157e-08	4.38517e-05	8.31014	5.71694	-2.5932	1.0144e-20	0.654365	0.395064	-0.259301	0.00033784	39.102	27.3274	-11.7746	5.91319e-10	48	3.32743
PF3D7_0818000	SNRNP27	U4/U6.U5 small nuclear ribonucleoprotein, putative	2.80327e-06	2.5624e-06	6.82648	5.76898	-1.0575	6.66226e-14	0.54752	0.519205	-0.0283148	0.667896	3.7913	27.4382	23.6469	9.00776e-15	48	3.43818
PF3D7_0818100		zinc finger protein, putative	3.63021e-12	4.6422e-10	7.00173	5.99083	-1.0109	5.68999e-19	1.22854	0.814073	-0.414471	2.53931e-10	1.30134	26.542	-22.7593	4.49362e-24	48	2.54199
PF3D7_0818200	14-3-3I	14-3-3 protein	5.47785e-08	0.0028778	8.18473	6.26369	-1.92104	7.69623e-20	0.568645	0.157538	-0.411107	1.9961e-07	41.1765	40.906	-0.27052	0.878174	48	16.906
PF3D7_0818300		dynactin subunit 6, putative	1.21163e-09	2.40688e-08	5.53913	5.70969	0.170564	1.05305e-06	0.403937	0.627725	0.223788	3.12297e-06	5.08209	29.0389	23.9568	9.70638e-19	48	5.03889
PF3D7_0818400	FCF1	rRNA-processing protein FCF1, putative	3.68161e-06	3.95467e-10	6.81767	5.76393	-1.05374	1.53556e-13	0.682919	0.568508	-0.114411	0.100727	12.2196	27.1154	14.8958	4.09199e-12	48	3.11537
PF3D7_0818500		zinc finger protein, putative	1.91033e-09	1.4997e-09	8.79542	7.17083	-1.6246	5.42856e-21	0.787273	0.732604	-0.0546692	0.148211	47.8589	26.541	-21.3179	9.59382e-21	48	2.54097
PF3D7_0818600	PBLP	BEM46-like protein, putative	2.45981e-09	1.49865e-06	5.57118	4.96088	-0.610305	1.95518e-10	0.765228	0.733271	-0.0319572	0.624835	46.2285	23.3566	-22.8719	3.42349e-17	48	47.3566
PF3D7_0818700		DNA helicase, putative	7.94032e-07	5.56189e-13	7.93568	6.05359	-1.88209	5.95389e-28	0.201407	0.346309	0.144902	5.88914e-08	0.901154	22.1265	21.2254	7.05759e-19	48	46.1265
PF3D7_0818800	IMP4	U3 small nucleolar ribonucleoprotein protein IMP4, putative	9.80866e-05	0.0515415	5.79699	6.12545	0.328459	1.83131e-05	0.430957	0.101639	-0.329318	0.000439153	16.3121	34.4333	18.1213	0.000816637	48	10.4333
PF3D7_0818900	HSP70	heat shock protein 70	3.82478e-08	0.000873624	9.95304	7.47956	-2.47348	9.35497e-21	0.824968	0.201334	-0.623634	7.01553e-09	26.6638	25.1815	-1.48231	0.314584	48	1.18148
PF3D7_0819000		ribonuclease, putative	1.16735e-09	2.00695e-05	7.42951	6.5227	-0.906813	7.52948e-13	0.570152	0.519372	-0.0507808	0.418967	15.7235	39.3575	23.634	1.78502e-14	48	15.3575
PF3D7_0819100		BRIX domain, putative	7.3758e-07	2.21028e-08	6.38709	6.28051	-0.10658	0.0332036	0.81297	0.443689	-0.369281	2.8424e-05	14.4627	43.345	-19.1177	3.36864e-13	48	19.345
PF3D7_0819200	PLP5	perforin-like protein 5	2.80505e-08	1.14633e-05	4.70275	5.75989	1.05714	5.04988e-16	0.672911	0.308597	-0.364314	5.39903e-07	15.1067	18.4304	3.32377	0.00179286	48	42.4304
PF3D7_0819300		conserved Plasmodium protein, unknown function	1.0754e-08	4.3937e-05	5.07179	6.04653	0.974738	4.10044e-15	0.425402	0.35787	-0.0675327	0.18684	20.3171	30.924	10.6069	6.11335e-09	48	6.92399
PF3D7_0819400	PLP4	perforin-like protein 4	4.41718e-07	3.99729e-05	5.2785	5.9013	0.622804	1.58803e-14	0.377061	0.171933	-0.205129	1.52762e-05	13.2446	20.9168	7.67221	5.04598e-06	48	44.9168
PF3D7_0819500		conserved protein, unknown function	1.0661e-11	1.97636e-09	6.1198	6.10492	-0.0148847	0.0780703	0.430871	0.234916	-0.195955	6.73836e-12	21.53	12.472	-9.05795	1.65549e-15	48	36.472
PF3D7_0819600		ubiquitin-like protein, putative	5.38712e-10	2.78544e-07	8.59612	7.73962	-0.856506	3.75381e-17	0.813495	0.348704	-0.464791	1.54277e-10	42.5171	26.0245	-16.4926	5.91108e-16	48	2.02453
PF3D7_0819700		conserved Plasmodium protein, unknown function	3.97372e-10	3.03845e-07	5.28583	5.92402	0.63819	3.72634e-11	0.709732	0.820115	0.110383	0.070548	42.1409	16.8033	22.6625	2.68412e-17	48	40.8033
PF3D7_0819800		conserved Plasmodium protein, unknown function	6.27997e-08	2.49159e-06	7.3932	7.36341	-0.0297837	0.103241	0.318914	0.224739	-0.0941751	0.00195346	22.4673	46.4393	23.972	1.44445e-16	48	22.4393
PF3D7_0819900	LSM3	U6 snRNA-associated Sm-like protein LSm3, putative	0.000126563	1.78453e-06	5.43576	4.73867	-0.697088	3.6452e-07	0.745702	0.601908	-0.143794	0.252997	17.0152	1.66328	-15.3519	4.23801e-09	48	25.6633
PF3D7_0820000	SRCAP	Snf2-related CBP activator, putative	1.98441e-10	6.81696e-06	7.1894	6.39609	-0.793309	2.15167e-14	0.774201	0.413894	-0.360307	5.81311e-07	25.8214	43.0769	17.2555	8.4565e-15	48	19.0769
PF3D7_0820100		RNA-binding protein, putative	4.38534e-06	0.0053071	7.02973	6.06215	-0.967576	8.46296e-14	0.454852	0.147114	-0.307738	5.9803e-05	10.1071	30.3598	20.2528	1.36439e-07	48	6.35983
PF3D7_0820200	PGPS	phosphatidylglycerophosphate synthase	2.15924e-10	0.00161213	6.89695	6.73281	-0.164145	0.000129054	0.650896	0.192973	-0.457923	3.09115e-08	45.4351	10.6473	13.2123	6.52449e-08	48	34.6473
PF3D7_0820300		conserved Plasmodium protein, unknown function	1.07434e-09	6.06974e-13	7.6142	5.83375	-1.78045	3.49351e-22	0.97426	0.576402	-0.397859	1.47229e-09	41.2119	22.7298	-18.4821	1.1031e-19	48	46.7298
PF3D7_0820400		conserved Plasmodium protein, unknown function	6.57413e-06	2.03631e-09	5.40317	5.63518	0.232008	1.30274e-07	0.372742	0.236635	-0.136107	0.00183868	5.57021	31.416	-22.1542	2.12818e-13	48	7.41603
PF3D7_0820500	YIF1	protein transport protein YIF1, putative	1.55412e-10	3.39816e-08	4.92165	5.3696	0.447952	2.10451e-11	0.704426	0.699167	-0.0052583	0.893298	42.3761	16.8731	22.497	2.056e-19	48	40.8731
PF3D7_0820600		conserved protein, unknown function	6.3551e-05	0.000345309	6.3458	6.41102	0.0652133	0.0742758	0.184884	0.259346	0.0744621	0.154638	20.1408	26.6438	6.50301	0.00134833	48	2.6438
PF3D7_0820700	KDH	2-oxoglutarate dehydrogenase E1 component	7.89482e-09	4.49707e-05	5.39348	5.42332	0.0298358	0.460958	0.957167	0.294051	-0.663116	1.32729e-09	37.7679	15.1722	-22.5956	7.28481e-13	48	39.1722
PF3D7_0820800		conserved Plasmodium protein, unknown function	2.70814e-08	1.70017e-07	5.434	6.44378	1.00979	7.91857e-16	0.589505	0.570343	-0.0191619	0.669378	35.7662	6.41312	18.6469	1.38389e-15	48	30.4131
PF3D7_0820900		conserved Plasmodium protein, unknown function	1.10661e-10	2.93034e-10	8.01004	7.13441	-0.875632	2.00201e-18	0.844979	0.709165	-0.135814	0.000157491	42.7936	22.2482	-20.5454	3.48276e-22	48	46.2482
PF3D7_0821000		conserved Plasmodium protein, unknown function	3.58709e-09	7.37338e-06	5.9986	5.64157	-0.357028	5.01293e-07	0.992819	0.496402	-0.496418	4.28001e-07	39.5237	15.8812	-23.6424	1.52803e-15	48	39.8812
PF3D7_0821100	PK1	protein kinase 1	3.27376e-07	4.19989e-08	6.16124	5.42537	-0.735877	1.18319e-12	0.420793	0.889089	0.468296	1.22165e-07	7.42808	30.1614	22.7333	1.82053e-15	48	6.16142
PF3D7_0821200		conserved protein, unknown function	5.07129e-07	7.72217e-06	6.0893	5.85879	-0.230506	0.000402388	0.9	0.344049	-0.555951	1.00802e-06	12.443	26.7383	14.2954	2.23074e-09	48	2.73832
PF3D7_0821300	DHX36	ATP-dependent RNA helicase DHX36, putative	2.0751e-08	4.31355e-09	6.72152	6.12383	-0.597695	4.39365e-14	0.694067	0.335004	-0.359063	1.33239e-08	6.74574	31.7421	-23.0036	8.23002e-17	48	7.74213
PF3D7_0821400		conserved Plasmodium protein, unknown function	2.49891e-12	2.45022e-07	6.56783	4.76596	-1.80186	1.86368e-22	0.957673	0.459102	-0.498571	4.84097e-11	46.8656	26.803	-20.0626	3.0617e-19	48	2.80301
PF3D7_0821600	CLP1	polyribonucleotide 5'-hydroxyl-kinase Clp1, putative	3.91035e-06	1.86006e-07	6.00297	5.3202	-0.682765	1.01455e-10	0.573441	0.603205	0.0297638	0.646464	9.71483	31.3034	21.5886	3.8496e-14	48	7.30343
PF3D7_0821700		60S ribosomal protein L22, putative	5.88568e-09	3.52791e-08	7.00863	5.22401	-1.78462	2.10412e-25	0.397644	0.237501	-0.160142	3.60878e-07	16.4696	34.6868	18.2171	3.80321e-16	48	10.6868
PF3D7_0821800	SEC61B	protein transport protein SEC61 subunit beta, putative	0.00618705	0.0945455	6.55298	5.40617	-1.14682	3.8693e-13	0.111818	0.136745	0.0249271	0.751212	30.6437	27.5866	-3.0571	0.528087	48	3.58657
PF3D7_0821900		WPP motif-containing protein, putative	1.06856e-09	6.79511e-08	4.97307	4.64559	-0.327486	3.55712e-13	0.249451	0.365305	0.115854	5.71453e-05	42.5559	9.21772	14.6618	2.109e-14	48	33.2177
PF3D7_0822000		ribosomal protein L4, mitochondrial, putative	0.000518714	0.00558917	6.42718	5.87438	-0.552808	1.3451e-09	0.322914	0.1025	-0.220414	0.00299859	43.5108	8.03664	12.5258	0.00292345	48	32.0366
PF3D7_0822100	MED7	mediator of RNA polymerase II transcription subunit 7, putative	2.98578e-09	3.68263e-06	6.50099	6.17531	-0.325688	2.03718e-07	0.652861	0.555561	-0.0973001	0.0928078	18.292	45.1895	-21.1025	7.1247e-16	48	21.1895
PF3D7_0822200		phosphorylated CTD interacting factor 1 WW domain-containing protein, putative	1.05353e-08	6.98386e-07	5.98376	6.15506	0.1713	2.27158e-05	0.850584	0.258899	-0.591685	1.25568e-10	16.079	42.6007	-21.4784	5.38331e-14	48	18.6007
PF3D7_0822300	SNRPG	small nuclear ribonucleoprotein G, putative	2.67303e-07	0.000391694	5.36415	4.95695	-0.407203	5.59281e-07	0.483897	0.360671	-0.123226	0.095196	15.8844	38.0281	22.1437	3.24501e-11	48	14.0281
PF3D7_0822400		conserved Plasmodium protein, unknown function	0.0134598	2.97024e-06	5.72418	5.30027	-0.423913	0.000195917	0.377131	0.428515	0.0513842	0.683391	18.3712	40.1421	21.7709	1.04945e-07	48	16.1421
PF3D7_0822500	DLC1	dynein light chain 1	1.34486e-08	3.02226e-07	5.55603	4.86396	-0.692075	1.12406e-12	0.978317	0.309233	-0.669084	1.68866e-10	12.0848	34.3276	22.2428	7.85386e-14	48	10.3276
PF3D7_0822600	SEC23	protein transport protein SEC23	5.96209e-07	8.47279e-09	6.97324	6.36793	-0.605313	2.11089e-11	0.680114	0.5402	-0.139914	0.0190993	42.0203	24.6123	-17.408	9.83897e-15	48	0.61232
PF3D7_0822700	TRP1	thrombospondin-related protein 1, putative	0.00215686	0.0158508	5.1119	6.05517	0.943264	2.0543e-11	0.195192	0.198819	0.00362667	0.964012	16.9214	13.9497	-2.97168	0.374107	48	37.9497
PF3D7_0822800	SNRNP40	U5 small nuclear ribonucleoprotein 40 kDa protein, putative	2.79202e-05	6.28356e-09	4.20575	4.61062	0.40487	6.43476e-11	0.293613	0.267286	-0.0263271	0.4946	35.6916	22.4658	-13.2258	7.52755e-10	48	46.4658
PF3D7_0822900	PIC2	PhIL1-interacting candidate PIC2	1.10308e-12	7.38788e-11	8.38821	7.16913	-1.21908	1.12309e-21	1.39098	0.713196	-0.677785	6.28263e-15	46.5738	24.5022	-22.0716	7.2792e-25	48	0.502248
PF3D7_0823000	VPS15	serine/threonine protein kinase VPS15, putative	1.16267e-07	0.0220573	6.23402	5.85539	-0.37863	2.33441e-06	0.510862	0.183974	-0.326888	0.000300212	11.7394	36.899	-22.8404	7.25868e-08	48	12.899
PF3D7_0823100		RWD domain-containing protein, putative	0.0854649	0.0439816	5.50969	5.02568	-0.484012	3.09727e-11	0.0294122	0.0935927	0.0641805	0.144682	15.6217	31.7804	16.1587	0.0756715	48	7.78042
PF3D7_0823200		RNA-binding protein, putative	8.00394e-08	0.000554591	7.23955	5.26365	-1.9759	3.35021e-20	0.508008	0.203569	-0.304439	6.98876e-06	20.3053	34.0021	13.6968	3.3001e-08	48	10.0021
PF3D7_0823300	GCN5	histone acetyltransferase GCN5	0.00141715	2.43027e-05	7.3579	6.09081	-1.26709	2.00858e-16	0.153023	0.362171	0.209148	0.00102905	37.7753	23.6769	-14.0984	3.89447e-06	48	47.6769
PF3D7_0823400		alpha/beta hydrolase, putative	0.0122762	0.0106231	5.03641	5.85909	0.822674	2.39194e-12	0.0947495	0.18568	0.0909308	0.173161	22.816	43.5256	20.7096	5.09539e-05	48	19.5256
PF3D7_0823500	IMC1i	inner membrane complex protein 1i, putative	2.06589e-07	0.113777	4.93997	6.21966	1.2797	1.31985e-12	0.817082	0.142923	-0.674159	2.17929e-06	7.08679	22.4437	15.3569	0.000337124	48	46.4437
PF3D7_0823600	LipB	lipoate-protein ligase B	1.73923e-06	1.59331e-07	5.87282	6.15372	0.280903	8.91803e-07	0.465112	0.566005	0.100893	0.0643142	14.56	42.7988	-19.7612	2.92252e-14	48	18.7988
PF3D7_0823700	TOM7	mitochondrial import receptor subunit TOM7, putative	0.000150914	4.83915e-05	5.54557	5.0446	-0.50097	3.34402e-07	0.5158	0.327704	-0.188096	0.0458573	20.5429	42.7014	22.1584	3.56141e-10	48	18.7014
PF3D7_0823800		DnaJ protein, putative	1.80246e-08	2.06008e-07	7.16635	6.61876	-0.547587	4.19717e-15	0.346691	0.339871	-0.00681982	0.79693	35.5439	9.60905	22.0652	1.68906e-16	48	33.609
PF3D7_0823900	DTC	dicarboxylate/tricarboxylate carrier	5.36739e-07	7.60976e-08	5.39289	5.819	0.426114	1.9677e-08	0.684815	0.705697	0.0208819	0.73631	24.8087	4.10338	-20.7053	3.37385e-16	48	28.1034
PF3D7_0824000		conserved Plasmodium protein, unknown function	4.42973e-07	1.76477e-05	6.96877	7.33756	0.368794	1.33455e-08	0.470331	0.349132	-0.121199	0.0271021	14.6725	47.8294	-14.8431	3.33905e-11	48	23.8294
PF3D7_0824100		3'-5' exonuclease, putative	2.0827e-07	1.29031e-05	4.88143	6.2466	1.36517	1.63324e-15	0.534623	0.499263	-0.0353603	0.581635	18.0371	38.4521	20.415	4.32842e-13	48	14.4521
PF3D7_0824200		conserved Plasmodium protein, unknown function	6.12681e-06	4.82937e-06	4.81909	6.281	1.46191	1.11024e-13	0.753913	0.492042	-0.261872	0.00740156	35.7431	10.9153	23.1721	2.56169e-12	48	34.9153
PF3D7_0824300	Obg2	GTP-binding protein Obg2, putative	1.8393e-05	0.000352402	6.81457	6.99465	0.180078	0.000283422	0.459381	0.149555	-0.309826	5.61758e-05	3.50785	22.0382	18.5303	8.02498e-08	48	46.0382
PF3D7_0824400	NT2	nucleoside transporter 2	1.17384e-05	0.00123641	7.09412	7.06299	-0.0311257	0.610441	0.534865	0.317232	-0.217633	0.0222921	20.5582	5.98398	-14.5742	1.66983e-07	48	29.984
PF3D7_0824500		conserved protein, unknown function	1.26456e-09	7.38449e-05	6.19142	7.00969	0.818274	3.87565e-14	0.713231	0.315492	-0.397739	3.98282e-07	21.3326	4.21674	-17.1159	1.00849e-12	48	28.2167
PF3D7_0824600	DRE2	Fe-S cluster assembly protein DRE2, putative	7.88017e-10	2.14303e-05	6.71476	6.02604	-0.688723	3.01229e-13	0.642995	0.376988	-0.266007	2.98316e-05	17.8412	47.9483	-17.893	3.47457e-14	48	23.9483
PF3D7_0824700	LMF1	lipase maturation factor, putative	7.78572e-07	2.26423e-05	6.83192	6.60669	-0.225233	2.71705e-06	0.544005	0.207101	-0.336904	1.58945e-06	21.3797	41.0435	19.6638	4.59965e-11	48	17.0435
PF3D7_0824800		conserved Plasmodium membrane protein, unknown function	0.000123465	4.9406e-10	8.08002	7.13352	-0.946506	8.47484e-16	0.295461	0.391983	0.0965227	0.0417424	21.4578	5.59285	-15.865	1.51374e-11	48	29.5928
PF3D7_0824900		conserved Plasmodium protein, unknown function	1.86699e-08	0.000588509	6.66907	6.99343	0.32436	4.65053e-06	0.776321	0.298069	-0.478252	1.58088e-06	14.4695	37.1341	22.6646	1.93211e-11	48	13.1341
PF3D7_0825000		conserved Plasmodium protein, unknown function	3.71467e-07	3.98089e-05	8.00099	7.23621	-0.764781	6.14823e-18	0.351283	0.0518547	-0.299428	1.48164e-09	38.0258	7.86431	17.8385	6.63119e-06	48	31.8643
PF3D7_0825100		ankyrin-repeat protein, putative	8.24966e-08	2.61535e-06	5.69554	6.23681	0.541278	6.31195e-14	0.544127	0.117951	-0.426176	3.94106e-10	16.1368	41.912	-22.2248	9.98743e-11	48	17.912
PF3D7_0825200	IF3a	translation initiation factor IF-3	3.67385e-09	5.80686e-08	6.61847	6.56584	-0.0526317	0.106598	0.478947	0.802107	0.32316	2.33691e-06	20.5168	0.382818	-20.134	7.64405e-17	48	24.3828
PF3D7_0825300		SAYSvFN domain-containing protein, putative	0.0882485	0.000191617	6.72783	6.56887	-0.158952	1.91031e-05	0.0399309	0.196662	0.156731	0.000548349	37.3291	30.9686	-6.3605	0.257541	48	6.96863
PF3D7_0825400	ATPTG15	ATP synthase-associated protein, putative	4.62451e-07	0.0347836	6.34487	6.00637	-0.338501	2.61815e-07	0.670018	0.0781144	-0.591904	9.3423e-09	16.8737	10.1933	-6.68033	0.12312	48	34.1933
PF3D7_0825500	KRI1	protein KRI1, putative	6.06237e-08	8.89949e-09	7.48972	7.1091	-0.380615	2.62681e-08	0.901804	0.60108	-0.300724	4.75027e-05	16.8167	47.7538	-17.0629	1.41751e-15	48	23.7538
PF3D7_0825600	COA5	cytochrome c oxidase assembly factor 5, putative	1.34327e-08	0.000870279	7.16662	7.74832	0.581695	6.77724e-10	0.629202	0.309017	-0.320184	0.000146758	17.2796	47.197	-18.0826	6.27915e-11	48	23.197
PF3D7_0825700	CryPH	crystalloid-specific PH domain-containing protein, putative	2.07711e-11	5.56611e-09	6.4863	7.07028	0.583984	7.72032e-17	0.540916	0.522891	-0.0180252	0.444792	20.5491	42.2825	21.7334	3.9043e-21	48	18.2825
PF3D7_0825800		PH-like domain-containing protein, putative	0.000117042	4.49443e-07	5.79811	6.57444	0.776331	1.16299e-13	0.294763	0.288029	-0.00673489	0.886464	16.147	38.724	22.577	7.79984e-12	48	14.724
PF3D7_0825900		conserved Plasmodium protein, unknown function	3.01495e-09	6.52855e-05	6.80413	7.3181	0.513969	9.23891e-10	0.540675	0.422389	-0.118286	0.0587884	17.2791	45.2378	-20.0413	2.22512e-13	48	21.2378
PF3D7_0826000		conserved Plasmodium protein, unknown function	4.01842e-10	1.64695e-12	6.52103	6.97091	0.449885	2.43647e-16	0.641987	0.383994	-0.257993	3.75497e-10	17.5207	47.5335	-17.9872	2.39306e-20	48	23.5335
PF3D7_0826100	HEUL	HECT-like E3 ubiquitin ligase, putative	2.80851e-07	2.40344e-05	7.70918	7.07101	-0.638168	1.98496e-14	0.406828	0.207907	-0.19892	3.79846e-05	22.5935	39.0082	16.4147	3.80106e-11	48	15.0082
PF3D7_0826200		alpha/beta hydrolase, putative	7.57227e-08	0.0292439	6.73986	6.64805	-0.0918137	0.0134946	0.440011	0.103327	-0.336684	1.45921e-06	14.0526	40.8179	-21.2347	3.34231e-07	48	16.8179
PF3D7_0826300		SPRY domain, putative	0.00752451	8.29482e-06	6.89469	6.7784	-0.116292	0.00346505	0.139216	0.268036	0.12882	0.0145714	18.6115	37.1348	18.5233	1.59831e-07	48	13.1348
PF3D7_0826400	CPT	cis-prenyltransferase	2.44522e-09	4.80393e-06	5.48518	5.53113	0.0459527	0.0332007	0.495009	0.242466	-0.252543	1.25634e-07	40.5437	21.8708	-18.6729	5.49699e-15	48	45.8708
PF3D7_0826500	UBE4B	ubiquitin conjugation factor E4 B, putative	8.6001e-09	1.08245e-05	5.56689	6.06024	0.493353	9.81936e-10	0.7866	0.41512	-0.371479	3.26502e-06	36.2289	7.15087	18.922	1.288e-13	48	31.1509
PF3D7_0826600	VAMP7	SNARE protein, putative	0.00339174	1.50153e-06	5.2062	5.34265	0.136458	0.000128992	0.102452	0.357779	0.255327	5.19151e-06	27.4888	11.9775	-15.5112	1.21687e-06	48	35.9775
PF3D7_0826700	RACK1	receptor for activated c kinase	1.85614e-11	1.6379e-06	7.71569	5.91642	-1.79927	5.95494e-23	0.810293	0.297414	-0.512879	6.12334e-12	21.8803	39.4233	17.5431	1.1213e-15	48	15.4233
PF3D7_0826800		small nucleolar RNA snoR05	0.0696888	7.39458e-09	4.88785	5.71038	0.82253	2.20132e-07	0.265546	0.636438	0.370892	0.0130963	13.5663	42.5834	-18.9829	1.46074e-05	48	18.5834
PF3D7_0826900		conserved Plasmodium protein, unknown function	4.9205e-08	0.000171865	7.39519	7.45017	0.0549804	0.112432	0.390396	0.272861	-0.117534	0.0202299	15.5989	30.0351	14.4362	8.17195e-10	48	6.03509
PF3D7_0827000	DBP10	ATP-dependent RNA helicase DBP10, putative	1.54687e-09	4.00041e-10	7.97895	7.45888	-0.520071	5.30892e-13	0.964354	0.586631	-0.377723	1.58985e-08	18.2412	0.302244	-17.939	7.56701e-19	48	24.3022
PF3D7_0827100	IF2c	translation initiation factor IF-2, putative	6.98942e-07	0.000346234	5.96224	6.01829	0.0560481	0.244918	0.541009	0.336669	-0.20434	0.00902275	24.5342	1.01915	-23.515	9.99347e-13	48	25.0192
PF3D7_0827200		conserved Plasmodium protein, unknown function	1.67552e-07	2.25417e-08	6.56317	7.11822	0.555044	5.60497e-12	0.607011	0.577563	-0.0294476	0.522964	20.4464	43.4398	22.9934	1.03817e-17	48	19.4398
PF3D7_0827300		conserved Plasmodium protein, unknown function	2.72907e-11	3.00952e-09	7.69893	7.13514	-0.563783	8.68389e-16	0.934911	0.502386	-0.432525	1.53814e-11	20.2207	42.7942	22.5735	1.08707e-21	48	18.7942
PF3D7_0827400		conserved protein, unknown function	0.000224946	1.86833e-07	6.49451	7.11223	0.617729	6.7024e-15	0.134951	0.401834	0.266883	3.69893e-07	17.8177	45.4639	-20.3538	6.2279e-11	48	21.4639
PF3D7_0827500		ribosomal protein L21, apicoplast, putative	5.77611e-09	3.78456e-07	7.03681	7.0012	-0.0356038	0.27499	0.460129	0.576591	0.116462	0.0142339	34.9088	10.9597	-23.949	2.18321e-16	48	34.9597
PF3D7_0827600		conserved Plasmodium protein, unknown function	6.98301e-08	3.03028e-06	7.67883	6.86005	-0.818776	1.31125e-15	0.314741	0.375184	0.0604434	0.123092	30.5604	15.0287	-15.5317	5.08805e-12	48	39.0287
PF3D7_0827700		magnesium transporter, putative	1.43976e-06	0.0280873	5.63444	6.76362	1.12919	1.18424e-14	0.469024	0.127103	-0.341921	3.21925e-05	13.8684	44.7904	-17.078	5.77185e-06	48	20.7904
PF3D7_0827800	SET3	SET domain protein, putative	2.26987e-09	3.93917e-05	7.70788	7.1597	-0.548175	2.44125e-13	0.492508	0.241333	-0.251175	1.6057e-06	37.268	15.7319	-21.5361	7.30214e-14	48	39.7319
PF3D7_0827900	PDI8	protein disulfide-isomerase	5.69303e-09	9.44145e-06	9.85975	7.87012	-1.98963	1.27466e-19	1.19139	0.203529	-0.987857	2.15161e-12	31.8446	22.507	-9.33761	2.71282e-06	48	46.507
PF3D7_0828000	ROM3	rhomboid protease ROM3	1.78288e-07	2.69411e-05	4.69364	5.57345	0.879801	1.88579e-13	0.577571	0.393789	-0.183782	0.00573577	43.8814	26.8766	-17.0048	2.26925e-12	48	2.87663
PF3D7_0828100		conserved Plasmodium protein, unknown function	1.01817e-05	9.37615e-08	6.17927	7.14612	0.966843	7.43995e-15	0.397562	0.453158	0.0555965	0.262417	14.3535	34.1765	19.823	4.36462e-13	48	10.1765
PF3D7_0828200		leucine--tRNA ligase, putative	5.08325e-06	3.76473e-07	6.85081	6.81352	-0.0372969	0.309068	0.34437	0.626419	0.282049	6.35366e-05	25.0918	0.453742	23.3619	7.32982e-15	48	24.4537
PF3D7_0828300		conserved protein, unknown function	8.14751e-08	2.48148e-08	7.65248	7.70484	0.0523631	0.000452848	0.292443	0.140044	-0.152399	1.0892e-07	21.2658	9.32368	-11.9421	2.43296e-11	48	33.3237
PF3D7_0828400	OXA1	mitochondrial inner membrane protein OXA1, putative	2.39664e-09	4.63458e-06	5.55647	6.11181	0.555337	1.07431e-16	0.424054	0.175391	-0.248663	5.20469e-09	47.8837	14.7841	14.9004	1.05534e-12	48	38.7841
PF3D7_0828500		translation initiation factor eIF-2B subunit alpha, putative	3.91295e-07	5.7621e-08	5.72418	5.96675	0.242571	8.96757e-08	0.501911	0.249436	-0.252475	4.62895e-06	34.8329	46.7495	11.9166	3.38807e-10	48	22.7495
PF3D7_0828600	FT1	folate transporter 1	1.58486e-07	4.81085e-06	6.61434	6.12001	-0.494324	1.5947e-10	0.496746	0.399534	-0.0972125	0.0585244	41.9911	11.6652	17.6741	8.18543e-13	48	35.6652
PF3D7_0828700		conserved protein, unknown function	4.33636e-07	3.15339e-09	7.87027	7.41775	-0.452516	3.92857e-13	0.417418	0.388984	-0.0284334	0.381023	1.55456	25.5542	23.9997	4.13136e-18	48	1.55424
PF3D7_0828800	GAMA	GPI-anchored micronemal antigen	1.58486e-11	1.78107e-06	6.39712	6.74019	0.343071	1.11561e-09	1.34839	0.387963	-0.960423	6.11763e-14	44.1979	24.7018	-19.496	7.80794e-17	48	0.701832
PF3D7_0828900		conserved protein, unknown function	2.62852e-08	9.7564e-10	5.94285	5.62958	-0.313276	7.30702e-08	0.923334	0.670927	-0.252407	7.65459e-05	44.0226	17.1929	21.1703	3.01102e-18	48	41.1929
[truncated: 3,284 more rows]

## Sheet: sKE01
IDs	symbol	geneName	Presence of rhythmicity (p-value) for WP	Presence of rhythmicity (p-value) for EV	WP mesor estimate	EV mesor estimate	Mesor difference estimate	P-value for mesor difference	WP amplitude estimate	EV amplitude estimate	Amplitude difference estimate	P-value for amplitude difference	WP peak time hours	EV peak time hours	Phase difference estimate	P-value for difference in phase	Shared period estimate	trough_EV
[truncated: 5,239 more rows]

[truncated: 4 more sheets: KE02, KE04, KE06, Dd2]
