# Supplementary material for: Extracellular vesicles could be a putative posttranscriptional regulatory mechanism that shapes intracellular RNA levels in Plasmodium falciparum
Source: Nat Commun. 2023 Oct 13;14:6447. doi: 10.1038/s41467-023-42103-x (PMC10575976; doi:10.1038/s41467-023-42103-x)
Supplement: Supplementary file 6 — Supplementary Data 2 [file 41467_2023_42103_MOESM6_ESM.xlsx]

## Sheet: Sheet 1
	Comparison of RNA abundance between EVs and WP (EVs_mesor minus W_mesor)												Comparison of non-IDC vs IDC stages. Data was obtained from the Malaria Cell Atlas								P. falciparum transcription and RNA decay rates obtained from Painter et.al NatComms, 2018
IDs	symbol	geneName	deltamesor_KE01	deltamesor_sKE01	deltamesor_KE02	deltamesor_KE04	deltamesor_KE06	deltamesor_Dd2	cluster	median_delta_mesor	symbol_annot	cluster (number of genes)	p_val	avg_log2FC	pct.1	pct.2	p_val_adj	seurat_cluster	directional_logFC	binary_cluster	Transcription rate	Stage.of.Peak.Transcription	Decay rate	Stage.of.Peak.Stabilization
PF3D7_0100700		Plasmodium exported protein, unknown function, fragment	1.98249	1.9827	1.97049	1.75486	1.97407	2.01487	c1	1.97828		c1 (n=1098)
PF3D7_0101200	EPF3	exported protein family 3	0.59695	0.61765	0.404055	0.711675	0.545508	0.501945	c1	0.571229		c1 (n=1098)
PF3D7_0102000		Plasmodium exported protein (PHISTa), unknown function, pseudogene	2.05661	2.28982	2.15984	2.06317	1.81164	1.9233	c1	2.05989		c1 (n=1098)									0.318138	Early Ring	-0.190822	Early Ring
PF3D7_0102400		lysophospholipase, putative, pseudogene	1.09729	1.02282	0.879256	1.06998	0.896195	0.960214	c1	0.991519		c1 (n=1098)
PF3D7_0103100	VPS51	vacuolar protein sorting-associated protein 51, putative	0.831926	0.820395	0.524636	0.628534	0.866134	0.844117	c1	0.82616		c1 (n=1098)	8.81431e-131	0.960667	0.692	0.102	4.60107e-127	gam	0.960667	non-IDC	2.82363	Late Troph	-0.179804	Schizont
PF3D7_0103500		conserved Plasmodium protein, unknown function	0.85835	0.718103	0.708284	0.776217	0.599364	0.522635	c1	0.713194		c1 (n=1098)									1.93619	Mid Troph	-0.427962	Mid Ring
PF3D7_0104600		conserved Plasmodium protein, unknown function	0.536137	0.773275	0.561536	0.416191	0.710292	0.743106	c1	0.635914		c1 (n=1098)	5.42703e-74	0.462845	0.287	0.017	2.83291e-70	gam	0.462845	non-IDC	1.01733	Late Ring	-0.111501	Mid Ring
PF3D7_0104700	MFR2	major facilitator superfamily-related transporter, putative	1.6399	1.27264	1.70606	1.51101	1.3594	1.60802	c1	1.55951		c1 (n=1098)	6.50014e-32	0.176066	0.112	0.004	3.39308e-28	gam	0.176066	non-IDC	4.54753	Mid Ring	-0.628229	Mid Ring
PF3D7_0105500		conserved protein, unknown function	0.909593	0.888657	0.890377	0.933968	0.808558	0.913828	c1	0.899985		c1 (n=1098)									4.44727	Mid Troph	-0.0989147	Schizont
PF3D7_0106600		conserved Plasmodium protein, unknown function	0.634681	0.645844	0.437442	0.508797	0.653319	0.608543	c1	0.621612		c1 (n=1098)									2.56096	Mid Ring	-0.0027573	Mid Ring
PF3D7_0107200	CCR4-3	CCR4 domain-containing protein 3, putative	0.332174	0.258204	0.545286	0.488394	0.531461	0.571164	c1	0.509927		c1 (n=1098)	3.38792e-16	0.140686	0.115	0.021	1.7685e-12	gam	0.140686	non-IDC
PF3D7_0107300		conserved Plasmodium protein, unknown function	0.656066	0.895042	0.755269	0.866681	0.753667	0.913616	c1	0.810975		c1 (n=1098)	7.11197e-05	3.60218	0.281	0.479	0.371245	spz	3.60218	non-IDC
PF3D7_0107700		dolichyl-diphosphooligosaccharide--protein glycosyltransferase subunit OST3/OST6, putative	1.58706	1.44059	1.67882	1.52788	1.61199	1.805	c1	1.59953		c1 (n=1098)	1.65103e-54	2.2365	0.15	0.544	8.61836e-51	spz	2.2365	non-IDC	5.51978	Mid Troph	-0.737036	Late Troph
PF3D7_0109100	CCp5	LCCL domain-containing protein	0.926404	1.07147	0.921941	0.932484	1.02035	0.906077	c1	0.929444		c1 (n=1098)	5.22196e-152	1.0308	0.625	0.054	2.72587e-148	gam	1.0308	non-IDC
PF3D7_0109300		elongation of fatty acids protein, putative	0.773671	0.617783	0.228324	0.667626	0.722312	0.507779	c1	0.642705		c1 (n=1098)	6.33044e-73	0.82889	0.529	0.121	3.30449e-69	gam	0.82889	non-IDC	1.46652	Late Troph	-0.786492	Late Troph
PF3D7_0109700	RRP36	rRNA biogenesis protein RRP36, putative	0.995994	0.849307	0.758497	0.867031	1.05546	1.00303	c1	0.931512		c1 (n=1098)	7.08299e-21	0.549646	0.172	0.036	3.69732e-17	gam	0.549646	non-IDC
PF3D7_0110100	SELB	selenocysteine-specific elongation factor, putative	1.05572	0.871679	0.839875	0.939828	1.1297	0.97661	c1	0.958219		c1 (n=1098)	1.2274e-120	0.953058	0.024	0.472	6.40703e-117	spz	0.953058	non-IDC	1.32392	Mid Troph	-0.154383	Mid Troph
PF3D7_0111000		kinesin-8B, putative	0.760486	0.554341	0.768011	0.558353	0.368474	0.604586	c1	0.581469		c1 (n=1098)	2.67506e-20	2.03349	0.479	0.186	1.39638e-16	ook	2.03349	non-IDC	1.18748	Schizont	-0.282624	Late Ring
PF3D7_0112100	PIMMS1	PIMMS1 protein	1.93995	2.04495	1.94747	1.96177	2.17316	2.14624	c1	2.00336		c1 (n=1098)	7.3621e-153	2.22091	0.418	0.003	3.84301e-149	ook	2.22091	non-IDC
PF3D7_0113100	SURF1.1	surface-associated interspersed protein 1.1 (SURFIN 1.1)	0.737098	0.741077	0.767523	0.65132	0.833632	0.806583	c1	0.7543		c1 (n=1098)	1.53106e-18	1.01595	0.13	0.024	7.99216e-15	gam	1.01595	non-IDC	2.61883	Late Ring	-0.0839457	Schizont
PF3D7_0113300		Plasmodium exported protein (hyp1), unknown function	0.547715	0.866066	0.898607	0.679002	0.810441	0.731084	c1	0.770763		c1 (n=1098)
PF3D7_0113400		Plasmodium exported protein, unknown function	0.443059	0.341648	0.625094	0.703494	0.849411	0.818738	c1	0.664294		c1 (n=1098)	1.56081e-150	1.90398	0.521	0.016	8.14742e-147	ook	1.90398	non-IDC	3.24522	Mid Ring	-0.340665	Mid Ring
PF3D7_0113800		DBL containing protein, unknown function	0.92434	1.07889	1.21471	0.894416	1.07861	1.16879	c1	1.07875		c1 (n=1098)	5.73858e-103	1.15176	0.552	0.048	2.99554e-99	ook	1.15176	non-IDC	3.38725	Early Ring	-0.1983	Mid Ring
PF3D7_0113900	CBP1	CX3CL1-binding protein 1	0.417659	0.878758	0.825238	0.64022	0.607303	0.689442	c1	0.664831		c1 (n=1098)	4.11371e-117	0.805333	0.595	0.076	2.14736e-113	gam	0.805333	non-IDC
PF3D7_0114000	EPF1	exported protein family 1	0.994775	1.15273	1.21396	0.941325	1.11192	1.10788	c1	1.1099		c1 (n=1098)	1.92759e-186	2.96067	0.665	0.041	1.0062e-182	gam	2.96067	non-IDC	11.4775	Mid Ring	-0.981283	Late Ring
PF3D7_0114200	EPF3	exported protein family 3	0.433525	0.790502	0.940287	0.580352	0.497176	0.771472	c1	0.675912		c1 (n=1098)									2.46964	Mid Ring	-0.0174475	Mid Ring
PF3D7_0114750		Plasmodium exported protein, unknown function, fragment	2.41762	2.4356	2.48574	2.30488	2.28593	2.39277	c1	2.40519		c1 (n=1098)
PF3D7_0114900		Plasmodium exported protein, unknown function, pseudogene	0.420078	0.644996	0.579437	0.57598	0.459589	0.434955	c1	0.517785		c1 (n=1098)
PF3D7_0115000	SURF1.3	surface-associated interspersed protein 1.3 (SURFIN 1.3)	1.03447	1.16843	1.14298	1.15434	0.929687	0.990342	c1	1.08873		c1 (n=1098)
PF3D7_0115150		Plasmodium exported protein, unknown function, pseudogene	1.15774	1.36843	1.41744	1.39105	1.18666	1.32006	c1	1.34424		c1 (n=1098)
PF3D7_0201100		Plasmodium exported protein, unknown function, fragment	1.21888	1.28007	1.2192	1.07286	1.4245	1.37692	c1	1.24964		c1 (n=1098)
PF3D7_0202300		Plasmodium exported protein (hyp11), unknown function	1.11993	0.521088	0.669112	1.13894	0.643428	0.780645	c1	0.724878		c1 (n=1098)									11.3203	Late Ring	-0.784107	Late Ring
PF3D7_0202800		conserved Plasmodium protein, unknown function	0.285638	0.568963	0.726453	0.266727	0.439446	0.591281	c1	0.504204		c1 (n=1098)	1.3495e-58	0.455385	0.256	0.015	7.04439e-55	IDC	-0.455385	IDC	0.465133	Late Troph	-0.547026	Schizont
PF3D7_0203800		conserved Plasmodium protein, unknown function	1.16636	1.27563	1.20345	1.10268	0.918203	0.949187	c1	1.13452		c1 (n=1098)	6.34875e-155	1.70095	0.677	0.067	3.31405e-151	gam	1.70095	non-IDC	1.19391	Late Ring	-0.199518	Late Troph
PF3D7_0204500	AspAT	aspartate transaminase	1.19619	1.18074	1.28729	1.3369	1.11406	1.11619	c1	1.18847		c1 (n=1098)	2.52669e-37	0.292111	0.013	0.172	1.31893e-33	spz	0.292111	non-IDC
PF3D7_0205000		conserved Plasmodium protein, unknown function	1.12348	1.20692	1.14499	1.16081	1.14933	1.16241	c1	1.15507		c1 (n=1098)	1.21454e-161	2.42935	0.568	0.028	6.33992e-158	gam	2.42935	non-IDC	1.69906	Early Ring	-0.368879	Mid Ring
PF3D7_0205200		MORN repeat protein, putative	0.593931	0.72897	0.488235	0.586431	0.468455	0.377917	c1	0.537333		c1 (n=1098)									1.19909	Mid Ring	-0.22156	Mid Ring
PF3D7_0205400		PCI domain-containing protein, putative	0.997364	1.10479	1.30341	0.921673	1.06862	1.01814	c1	1.04338		c1 (n=1098)	9.88083e-48	0.670413	0.013	0.207	5.15779e-44	spz	0.670413	non-IDC
PF3D7_0206100	SufE	cysteine desulfuration protein SufE	1.00716	0.887323	0.800156	0.813495	1.01011	0.968587	c1	0.927955		c1 (n=1098)	1.66358e-14	0.139643	0.127	0.021	8.68391e-11	ook	0.139643	non-IDC			-1.00676	Mid Troph
PF3D7_0207200	ISCA1	iron-sulfur assembly protein, putative	0.672331	0.544115	0.696878	0.584734	0.720156	0.787274	c1	0.684604		c1 (n=1098)	2.33596e-12	1.95626	0.053	0.157	1.21937e-08	spz	1.95626	non-IDC
PF3D7_0207300	SERA8	serine repeat antigen 8	1.75082	1.70943	1.54849	1.66719	1.69411	1.78631	c1	1.70177		c1 (n=1098)									1.23173	Early Ring	-0.122212	Mid Ring
PF3D7_0207900	SERA2	serine repeat antigen 2	0.919531	0.82037	0.780957	1.04262	1.07078	0.889732	c1	0.904632		c1 (n=1098)	5.36216e-50	0.329391	0.178	0.006	2.79905e-46	IDC	-0.329391	IDC	3.36577	Mid Ring	-0.0500392	Schizont
PF3D7_0208300		conserved Plasmodium protein, unknown function	0.783487	0.778897	0.571794	0.741808	0.728112	0.726701	c1	0.73496		c1 (n=1098)	4.82611e-38	0.137085	0.005	0.148	2.51923e-34	spz	0.137085	non-IDC	1.99929	Early Ring	-0.130264	Mid Troph
PF3D7_0208900	P230p	6-cysteine protein P230p	1.8331	1.81123	1.74994	1.86533	1.74481	1.86059	c1	1.82217	P230p	c1 (n=1098)	3.81515e-41	0.585073	0.178	0.014	1.99151e-37	gam	0.585073	non-IDC	3.77741	Mid Ring	-0.167755	Mid Ring
PF3D7_0209000	P230	6-cysteine protein P230	1.44544	1.70166	1.64147	1.57493	1.65679	1.53334	c1	1.6082		c1 (n=1098)	2.49903e-267	3.61708	0.906	0.061	1.3045e-263	gam	3.61708	non-IDC	2.5184	Early Ring	-0.0467898	Mid Ring
PF3D7_0209400		conserved protein, unknown function	1.20746	1.38184	1.17124	1.30282	1.31978	1.0243	c1	1.25514		c1 (n=1098)	0.000669911	0.287973	0.17	0.091	1	ook	0.287973	non-IDC	2.34264	Late Troph	-0.575324	Late Troph
PF3D7_0211000		non-coding RNA	1.38887	0.989686	1.22245	1.0975	1.07978	1.18851	c1	1.14301		c1 (n=1098)											-1.36659	Mid Troph
PF3D7_0211100		conserved Plasmodium protein, unknown function	1.52429	1.46949	1.4561	1.31596	1.24565	1.44287	c1	1.44949		c1 (n=1098)	1.38485e-83	0.270658	0.257	0.004	7.22893e-80	gam	0.270658	non-IDC	6.75935	Late Ring	-0.0173199	Late Troph
PF3D7_0211300		ubiquinol-cytochrome-c reductase complex assembly factor 1, putative	0.617528	0.38504	0.56151	0.276544	0.538247	0.614048	c1	0.549878		c1 (n=1098)	1.40441e-79	0.502573	0.344	0.028	7.33102e-76	gam	0.502573	non-IDC	5.9301	Late Troph	-0.327524	Schizont
PF3D7_0211400	KASIII	beta-ketoacyl-ACP synthase III	1.20383	1.18072	1.10301	1.41109	1.11528	1.33018	c1	1.19228		c1 (n=1098)	7.59758e-158	1.12901	0.538	0.024	3.96594e-154	gam	1.12901	non-IDC
PF3D7_0211600	ALG14	UDP-N-acetylglucosamine transferase subunit ALG14, putative	1.51123	1.1526	0.730594	1.49423	1.16221	1.18534	c1	1.17377		c1 (n=1098)	2.75507e-35	0.140698	0.189	0.016	1.43815e-31	IDC	-0.140698	IDC			-1.03897	Late Troph
PF3D7_0212000		GDP-fructose:GMP antiporter, putative	0.930908	0.846921	0.529081	0.77739	0.624402	0.583413	c1	0.700896		c1 (n=1098)	5.01409e-90	0.80075	0.538	0.084	2.61736e-86	gam	0.80075	non-IDC	15.9082	Late Troph	-0.0895284	Late Troph
PF3D7_0212800	MATE	multidrug efflux pump, putative	0.65106	0.755001	0.821654	1.04878	0.874128	0.839371	c1	0.830512		c1 (n=1098)	5.79742e-54	0.550766	0.021	0.251	3.02626e-50	spz	0.550766	non-IDC
PF3D7_0213600		conserved Plasmodium protein, unknown function	0.778957	0.725679	0.802435	0.77986	0.826026	0.724093	c1	0.779409		c1 (n=1098)	5.72443e-175	2.95348	0.879	0.217	2.98815e-171	gam	2.95348	non-IDC	1.98166	Mid Ring	-0.0934327	Mid Ring
PF3D7_0213800		conserved protein, unknown function	0.608761	0.39995	0.676894	0.599038	0.286047	0.416724	c1	0.507881		c1 (n=1098)	3.38893e-221	1.529	0.773	0.051	1.76902e-217	gam	1.529	non-IDC	2.06578	Mid Ring	-0.839371	Early Ring
PF3D7_0214000	CCT8	T-complex protein 1 subunit theta	0.541389	0.575379	0.562683	0.620043	0.543731	0.732128	c1	0.569031		c1 (n=1098)	4.3466e-94	1.00856	0.366	0.023	2.26893e-90	gam	1.00856	non-IDC	4.127	Late Ring	-1.79549	Mid Troph
PF3D7_0215700	RPB2	DNA-directed RNA polymerase II subunit RPB2, putative	0.853826	0.997874	1.12519	0.856967	1.03694	1.10793	c1	1.01741		c1 (n=1098)	1.29043e-34	0.4177	0.275	0.056	6.73604e-31	gam	0.4177	non-IDC	2.61654	Early Ring	-0.661211	Mid Troph
PF3D7_0215800	ORC5	origin recognition complex subunit 5	0.871155	0.735543	0.984203	1.17226	0.977793	1.00273	c1	0.980998		c1 (n=1098)	1.52204e-49	0.841416	0.326	0.055	7.94505e-46	gam	0.841416	non-IDC	4.51871	Late Troph	-0.25153	Schizont
PF3D7_0216000		DEAD/DEAH box helicase, putative	0.619486	0.777349	0.953425	0.731077	0.767294	0.802364	c1	0.772322		c1 (n=1098)	1.03373e-96	2.86989	0.897	0.226	5.39608e-93	ook	2.86989	non-IDC
PF3D7_0216800		TMEM121 domain-containing protein, putative	0.459516	0.510646	0.64469	0.447765	0.7106	0.694228	c1	0.577668		c1 (n=1098)	8.02588e-205	2.00807	0.661	0.018	4.18951e-201	IDC	-2.00807	IDC	11.7584	Schizont	-0.0523943	Schizont
PF3D7_0217000		conserved Plasmodium membrane protein, unknown function	0.693519	0.65642	1.02433	0.814364	0.839057	0.597331	c1	0.753941		c1 (n=1098)	9.19483e-126	0.568712	0.514	0.04	4.7997e-122	gam	0.568712	non-IDC	1.78881	Schizont	-0.444479	Schizont
PF3D7_0217700		E2F-associated phosphoprotein, putative	1.03377	0.859889	1.06319	1.08117	0.877017	0.888866	c1	0.961319		c1 (n=1098)	6.26927e-136	1.40966	0.558	0.03	3.27256e-132	ook	1.40966	non-IDC	4.92327	Late Ring	-0.260161	Early Ring
PF3D7_0220900		Plasmodium exported protein, unknown function, pseudogene	1.09439	1.39818	1.63334	1.41625	1.0449	1.36539	c1	1.38178		c1 (n=1098)
PF3D7_0221000		Plasmodium exported protein, unknown function	1.56347	1.58834	2.02898	1.98101	1.42787	1.73962	c1	1.66398		c1 (n=1098)									0.440613	Early Ring	-0.155961	Mid Ring
PF3D7_0221100		Plasmodium exported protein, unknown function, pseudogene	2.7769	2.76827	2.83139	2.85347	2.71849	2.96585	c1	2.80415		c1 (n=1098)									0.704621	Mid Troph	-0.258047	Late Ring
PF3D7_0221200		Plasmodium exported protein (hyp15), unknown function	1.01854	1.08599	0.773205	1.17332	0.907768	0.9623	c1	0.990422		c1 (n=1098)									57.5825	Mid Troph
PF3D7_0221300		Plasmodium exported protein, unknown function, pseudogene	0.659372	0.782414	0.879269	0.912485	0.744288	0.945947	c1	0.830841		c1 (n=1098)
PF3D7_0221650		Plasmodium exported protein, unknown function, pseudogene	0.610111	0.420929	0.508368	0.616051	0.438909	0.695961	c1	0.55924		c1 (n=1098)
PF3D7_0221800		hypothetical protein	0.51142	0.632404	0.590732	0.709171	0.417408	0.551063	c1	0.570897		c1 (n=1098)									0.363666	Early Ring	-0.275316	Mid Ring
PF3D7_0222000	EPF1	exported protein family 1	2.98119	2.92955	2.86555	2.8857	2.89825	2.85478	c1	2.89197		c1 (n=1098)
PF3D7_0222200	EPF3	exported protein family 3	0.59695	0.61765	0.404055	0.711675	0.545508	0.501945	c1	0.571229		c1 (n=1098)
PF3D7_0300600		Plasmodium exported protein, unknown function, fragment	0.862598	0.653091	0.569114	0.791424	0.732665	0.662407	c1	0.697536		c1 (n=1098)
PF3D7_0301000	ACS2	acyl-CoA synthetase	0.986954	1.11853	1.69841	1.29559	1.26327	1.49646	c1	1.27943		c1 (n=1098)									1.70151	Early Ring	-0.0621744	Mid Ring
PF3D7_0301200	FIKK3	serine/threonine protein kinase, FIKK family	1.13775	1.41382	1.32906	0.855774	1.45855	1.18389	c1	1.25648		c1 (n=1098)
PF3D7_0301500		Plasmodium exported protein, unknown function	0.551465	0.561323	0.684416	0.589837	0.320973	0.500336	c1	0.556394		c1 (n=1098)									1.53224	Early Ring	-0.974144	Early Ring
PF3D7_0301900		conserved protein, unknown function	0.732422	0.805816	0.705322	0.731501	0.912159	0.778771	c1	0.755596		c1 (n=1098)									5.08561	Mid Troph	-0.307459	Mid Troph
PF3D7_0302700		CDGSH iron-sulfur domain-containing protein, putative	0.490751	0.629533	0.569318	0.309623	0.631047	0.73455	c1	0.599425		c1 (n=1098)	4.40989e-109	0.655976	0.471	0.042	2.30196e-105	gam	0.655976	non-IDC			-0.283409	Late Troph
PF3D7_0302800		RNA-binding protein, putative	0.437115	0.615946	0.49718	0.604051	0.702849	0.712637	c1	0.609998		c1 (n=1098)									1.44416	Early Ring	-0.287766	Early Ring
PF3D7_0303000	NSF	N-ethylmaleimide-sensitive fusion protein	1.69598	1.61423	1.77298	1.37286	1.56369	1.75829	c1	1.6551		c1 (n=1098)	1.37979e-49	0.21345	0.003	0.182	7.20249e-46	spz	0.21345	non-IDC	2.27907	Late Troph	-0.323715	Schizont
PF3D7_0303100		CLP1 P-loop domain-containing protein, putative	1.16302	1.13243	1.13021	0.99841	1.19856	1.17374	c1	1.14772		c1 (n=1098)	2.25109e-22	0.111211	0.23	0.058	1.17507e-18	gam	0.111211	non-IDC	7.91192	Schizont	-0.366177	Schizont
PF3D7_0303400	DHHC1	palmitoyltransferase DHHC1	0.426077	0.629309	0.618399	0.573304	0.675895	0.677424	c1	0.623854		c1 (n=1098)	1.08133e-88	0.881661	0.467	0.042	5.64452e-85	IDC	-0.881661	IDC	15.8529	Schizont	-0.254701	Schizont
PF3D7_0303900		phosphatidylethanolamine-binding protein, putative	0.999007	1.23786	1.10389	1.18306	1.09759	1.14886	c1	1.12637		c1 (n=1098)	3.05331e-223	3.22627	0.671	0.019	1.59383e-219	gam	3.22627	non-IDC
PF3D7_0304000	IMC1a	inner membrane complex protein 1a, putative	0.90994	0.795252	0.62572	0.810551	0.943347	0.907988	c1	0.859269		c1 (n=1098)									4.82436	Early Ring	-0.0636502	Mid Ring
PF3D7_0304500	GLP1	1-cys-glutaredoxin-like protein-1	0.757012	0.870009	0.7872	0.45565	0.782968	0.919797	c1	0.785084		c1 (n=1098)	1.91736e-120	1.75128	0.564	0.041	1.00086e-116	ook	1.75128	non-IDC			-1.0207	Mid Troph
PF3D7_0304600	CSP	circumsporozoite (CS) protein	1.20837	1.17818	1.13308	1.24671	1.16699	1.32688	c1	1.19328	CSP	c1 (n=1098)	2.45727e-283	10.6899	0.979	0.089	1.28269e-279	spz	10.6899	non-IDC	1.58679	Mid Ring	-0.249226	Mid Ring
PF3D7_0305800		P-loop containing nucleoside triphosphate hydrolase, putative	0.733667	0.818434	0.90929	0.976506	0.577027	0.716514	c1	0.776051		c1 (n=1098)	5.96808e-65	0.195957	0.329	0.035	3.11534e-61	gam	0.195957	non-IDC	1.81766	Mid Ring	-0.0903629	Mid Ring
PF3D7_0306800	CCT2	T-complex protein 1 subunit beta	0.553102	0.552678	0.684518	0.795045	0.352346	0.4779	c1	0.55289		c1 (n=1098)	6.89949e-171	2.03115	0.692	0.057	3.60153e-167	gam	2.03115	non-IDC	7.0945	Late Ring	-2.57388	Mid Troph
PF3D7_0307800		PDZ domain-containing protein, putative	3.22418	2.91146	2.69665	3.09952	2.77524	2.99899	c1	2.95522		c1 (n=1098)	1.49247e-71	0.723351	0.311	0.018	7.79068e-68	IDC	-0.723351	IDC	0.272287	Mid Troph	-0.432526	Mid Troph
PF3D7_0309300		N2227-like protein, putative	1.22561	1.32439	1.26955	1.24172	1.07354	1.20092	c1	1.23366		c1 (n=1098)									2.73487	Early Ring	-2.73713	Late Troph
PF3D7_0310900		conserved Plasmodium protein, unknown function	1.34726	1.16329	1.29538	1.18887	1.19084	1.19767	c1	1.19426		c1 (n=1098)	1.82922e-27	0.129373	0.287	0.074	9.5485e-24	gam	0.129373	non-IDC	2.73474	Late Troph	-1.07158	Late Ring
PF3D7_0311000		conserved Plasmodium protein, unknown function	0.345738	0.746446	0.744549	0.542437	0.70096	0.712109	c1	0.706534		c1 (n=1098)	6.47952e-91	1.26377	0.297	0.007	3.38231e-87	ook	1.26377	non-IDC			-0.729508	Mid Ring
PF3D7_0311800		ATP synthase F0 subunit d-like protein, putative	0.587588	0.652949	0.747144	0.77599	0.682711	0.691762	c1	0.687236		c1 (n=1098)	1.74137e-73	0.694975	0.387	0.047	9.08997e-70	gam	0.694975	non-IDC	3.37478	Late Troph	-0.375325	Late Troph
PF3D7_0311900		heptatricopeptide repeat-containing protein, putative	1.25592	1.39443	1.50095	1.24684	1.30856	1.37124	c1	1.3399		c1 (n=1098)									1.70098	Mid Troph	-0.190946	Schizont
PF3D7_0313300		YGGT family protein, putative	1.96689	1.75075	1.8567	1.8259	1.97609	1.91242	c1	1.88456		c1 (n=1098)	4.74831e-42	0.455755	0.23	0.03	2.47862e-38	gam	0.455755	non-IDC	6.1454	Mid Troph	-0.627654	Late Troph
PF3D7_0314700	RNF1	RING finger protein RNF1	0.404604	0.551313	0.531239	0.230844	0.73432	0.480742	c1	0.50599		c1 (n=1098)	4.50788e-37	0.483035	0.157	0.012	2.35311e-33	gam	0.483035	non-IDC	5.50746	Late Ring	-0.378324	Mid Troph
PF3D7_0315200	CTRP	circumsporozoite- and TRAP-related protein	1.72705	1.8266	1.82991	1.66876	1.93421	1.90895	c1	1.82825	CTRP	c1 (n=1098)	5.71634e-304	6.93135	0.964	0.03	2.98393e-300	ook	6.93135	non-IDC
PF3D7_0315600		zinc finger protein, putative	0.814192	0.588663	1.04482	1.05138	0.424968	0.654502	c1	0.734347		c1 (n=1098)	1.12198e-106	1.96843	0.442	0.023	5.85672e-103	ook	1.96843	non-IDC
PF3D7_0315700		conserved Plasmodium membrane protein, unknown function	0.998607	1.14717	1.26259	0.928632	0.853037	1.09109	c1	1.04485		c1 (n=1098)	1.32146e-100	1.05634	0.634	0.117	6.89804e-97	gam	1.05634	non-IDC	0.241327	Early Ring	-0.419374	Early Ring
PF3D7_0317100	B9	6-cysteine protein	1.40914	1.41597	1.38467	1.34567	1.36047	1.36634	c1	1.3755		c1 (n=1098)									3.29884	Early Ring	-0.224927	Early Ring
PF3D7_0317900		conserved protein, unknown function	1.18586	1.402	1.46847	1.21616	1.1763	1.38606	c1	1.30111		c1 (n=1098)
PF3D7_0318000		conserved Plasmodium protein, unknown function	1.02746	1.0227	0.819903	1.31414	1.14105	0.987708	c1	1.02508		c1 (n=1098)	4.4469e-262	2.87195	0.773	0.024	2.32128e-258	gam	2.87195	non-IDC	14.8862	Late Troph	-0.234146	Mid Troph
PF3D7_0318100	STOML	stomatin-like protein, putative	0.95932	0.686743	0.752181	0.792201	0.608628	0.566922	c1	0.719462		c1 (n=1098)	1.79055e-18	0.197079	0.154	0.033	9.34667e-15	gam	0.197079	non-IDC	9.4484	Mid Troph	-0.516952	Mid Troph
PF3D7_0318400		coiled-coil domain-containing protein CCDC148/CCDC112, putative	0.485457	0.480146	0.452484	0.630319	0.532846	0.546785	c1	0.509151		c1 (n=1098)	3.49821e-19	1.90572	0.273	0.072	1.82606e-15	ook	1.90572	non-IDC	2.19148	Mid Ring	-0.588202	Late Troph
PF3D7_0318500		conserved Plasmodium protein, unknown function	0.624064	0.469578	0.581899	0.451239	0.538421	0.585818	c1	0.56016		c1 (n=1098)	3.66773e-75	0.967729	0.174	0.642	1.91455e-71	spz	0.967729	non-IDC	2.69139	Schizont	-0.947745	Schizont
PF3D7_0319100	RBX1	E3 ubiquitin-protein ligase RBX1, putative	0.936262	0.986874	0.990808	0.953236	1.11847	0.973058	c1	0.979966		c1 (n=1098)									5.81373	Mid Troph	-1.23875	Late Troph
PF3D7_0320200		CPW-WPC family protein	0.911936	0.991504	0.811404	0.872511	0.858523	0.854016	c1	0.865517		c1 (n=1098)	6.13714e-94	2.82852	0.812	0.166	3.20358e-90	ook	2.82852	non-IDC	0.00635954	Mid Ring	-0.346062	Mid Ring
PF3D7_0320400	Cap380	oocyst capsule protein Cap380	1.99732	2.05939	2.02575	2.14715	2.12131	2.09202	c1	2.0757	Cap380	c1 (n=1098)	0	6.83601	0.933	0.019	0	ook	6.83601	non-IDC	1.45277	Mid Ring	-0.262915	Mid Ring
PF3D7_0321500		peptidase, putative	1.02847	0.98284	1.06977	0.973678	1.03555	0.906979	c1	1.00565		c1 (n=1098)	3.32082e-131	1.39117	0.692	0.097	1.73347e-127	gam	1.39117	non-IDC	6.25357	Mid Troph	-0.328637	Mid Troph
PF3D7_0322400		regulator of initiation factor 2 (eIF2)	0.864298	0.814507	0.748114	0.731854	0.839634	0.890011	c1	0.82707		c1 (n=1098)	1.9528e-81	1.11341	0.064	0.453	1.01936e-77	spz	1.11341	non-IDC
PF3D7_0322600		conserved Plasmodium protein, unknown function	1.14377	1.1465	1.13166	1.17221	1.16791	1.04655	c1	1.14514		c1 (n=1098)	2.58513e-68	1.02886	0.429	0.068	1.34944e-64	gam	1.02886	non-IDC	3.87304	Mid Ring	-0.0885798	Mid Ring
PF3D7_0323300		conserved protein, unknown function	1.59568	1.88672	1.7072	1.77538	1.45497	1.76901	c1	1.73811		c1 (n=1098)	1.57361e-114	0.501661	0.414	0.021	8.21425e-111	gam	0.501661	non-IDC	0.972001	Schizont	-0.337136	Mid Ring
PF3D7_0323400	RIPR	Rh5 interacting protein	0.579418	0.702637	0.762313	0.581612	0.506608	0.648515	c1	0.615064		c1 (n=1098)	1.40755e-106	0.428056	0.492	0.053	7.34741e-103	gam	0.428056	non-IDC	1.23749	Schizont	-7.64787	Early Ring
PF3D7_0323600		BSD domain-containing protein, putative	1.17673	1.2162	1.40006	1.07788	0.946937	1.29634	c1	1.19647		c1 (n=1098)	1.19385e-41	0.179028	0.244	0.025	6.2319e-38	IDC	-0.179028	IDC	3.10421	Mid Troph	-0.141697	Mid Troph
PF3D7_0324000	EPF1	exported protein family 1	2.98119	2.92955	2.86555	2.8857	2.89825	2.85478	c1	2.89197		c1 (n=1098)
PF3D7_0324200	EPF3	exported protein family 3	0.878787	0.83401	1.01981	0.821288	0.915501	0.992555	c1	0.897144		c1 (n=1098)
PF3D7_0401100		Plasmodium exported protein, unknown function, fragment	0.862598	0.653091	0.569114	0.791424	0.732665	0.662407	c1	0.697536		c1 (n=1098)
PF3D7_0404500	P52	6-cysteine protein P52	0.488828	0.690768	1.05449	0.699401	0.696107	0.917091	c1	0.697754		c1 (n=1098)									3.16102	Early Ring	-2.58659	Mid Ring
PF3D7_0405300	LISP2	liver specific protein 2, putative	0.739759	0.671879	0.872853	0.872935	0.802043	0.911169	c1	0.837448		c1 (n=1098)	1.0971e-50	0.434703	0.369	0.071	5.72687e-47	gam	0.434703	non-IDC	1.73756	Early Ring	-0.0638343	Mid Ring
PF3D7_0405500		conserved Plasmodium protein, unknown function	1.28481	1.50047	1.51034	1.30283	1.20584	1.38735	c1	1.34509		c1 (n=1098)	3.10223e-156	0.853413	0.52	0.021	1.61936e-152	gam	0.853413	non-IDC	1.13727	Late Ring	-0.491566	Early Ring
PF3D7_0405700		lysine decarboxylase, putative	1.69568	1.55348	1.46005	1.71202	1.76687	1.71856	c1	1.70385		c1 (n=1098)	4.55664e-18	2.02167	0.162	0.367	2.37856e-14	spz	2.02167	non-IDC	6.15516	Mid Troph	-0.0233117	Late Ring
PF3D7_0405800		conserved protein, unknown function	0.658549	0.852863	0.70528	0.686731	0.718156	0.832629	c1	0.711718		c1 (n=1098)	2.43484e-30	0.191277	0.23	0.047	1.27098e-26	gam	0.191277	non-IDC	100.818	Mid Ring	-7.80239	Mid Ring
PF3D7_0406800		ribosomal protein L25, putative	0.580087	0.457651	0.245995	0.450137	0.731982	0.587501	c1	0.518869		c1 (n=1098)	3.06841e-27	0.284612	0.254	0.062	1.60171e-23	gam	0.284612	non-IDC	3.57817	Late Troph	-0.021116	Late Troph
PF3D7_0406900		conserved Plasmodium protein, unknown function	0.849549	0.834617	0.926884	0.795908	0.874985	0.868314	c1	0.858932		c1 (n=1098)	5.44023e-133	3.83025	0.927	0.177	2.8398e-129	ook	3.83025	non-IDC	0.504429	Mid Ring	-0.0629288	Mid Ring
PF3D7_0407600		conserved Plasmodium protein, unknown function	0.860884	0.416373	0.488189	0.784168	0.590942	0.615215	c1	0.603079		c1 (n=1098)	1.76474e-19	3.16907	0.406	0.278	9.21193e-16	spz	3.16907	non-IDC	1.34279	Mid Ring	-0.101713	Mid Ring
PF3D7_0408600	SIAP1	sporozoite invasion-associated protein 1	1.70886	1.64444	1.60794	1.59541	1.5751	1.66016	c1	1.62619	SIAP1	c1 (n=1098)
PF3D7_0408700	PLP1	perforin-like protein 1	0.861023	1.042	0.994283	1.0383	1.07054	0.978218	c1	1.01629		c1 (n=1098)	2.8894e-14	4.36533	0.34	0.22	1.50826e-10	spz	4.36533	non-IDC	3.4246	Mid Ring	-0.274044	Mid Ring
PF3D7_0408800		conserved Plasmodium protein, unknown function	1.78269	1.977	1.97437	1.82538	1.85438	1.86259	c1	1.85849		c1 (n=1098)	1.72041e-237	4.2148	0.636	0.004	8.98056e-234	ook	4.2148	non-IDC	4.27101	Early Ring	-0.204488	Early Ring
PF3D7_0409000		conserved Plasmodium protein, unknown function	0.512448	0.516218	0.516892	0.521696	0.515556	0.577391	c1	0.516555		c1 (n=1098)	2.88306e-94	0.68226	0.5	0.046	1.50496e-90	IDC	-0.68226	IDC	1.52799	Schizont	-0.179971	Mid Ring
PF3D7_0409300		methyltransferase, putative	0.372777	0.533759	0.912468	0.646455	0.573897	0.694204	c1	0.610176		c1 (n=1098)	2.16586e-69	0.466969	0.323	0.031	1.13058e-65	gam	0.466969	non-IDC	5.53011	Late Ring	-0.0372257	Mid Ring
PF3D7_0409600	RPA1	replication protein A1, large subunit	1.02779	1.16649	1.09739	1.05252	0.92557	0.983328	c1	1.04015		c1 (n=1098)	1.35458e-119	0.913034	0.639	0.063	7.07092e-116	IDC	-0.913034	IDC
PF3D7_0410000	EVP1	erythrocyte vesicle protein 1	0.980369	0.845136	0.859331	0.829558	0.839689	0.872212	c1	0.852234		c1 (n=1098)	1.29498e-56	1.56795	0.077	0.41	6.75981e-53	spz	1.56795	non-IDC
PF3D7_0410400	RRP4	exosome complex component RRP4	1.31835	1.1176	1.49689	1.54865	1.23839	1.26835	c1	1.29335		c1 (n=1098)	1.32352e-26	0.146693	0.151	0.02	6.90877e-23	gam	0.146693	non-IDC	5.1182	Early Ring
PF3D7_0410500		conserved Plasmodium protein, unknown function	1.04484	0.765776	0.746234	1.12877	0.677999	0.639047	c1	0.756005		c1 (n=1098)	8.81838e-51	1.01763	0.035	0.277	4.60319e-47	spz	1.01763	non-IDC	0.665971	Early Ring	-0.267467	Mid Ring
PF3D7_0411100	MED8	mediator of RNA polymerase II transcription subunit 8, putative	0.54144	0.570818	0.873564	0.839124	0.804443	0.616515	c1	0.710479		c1 (n=1098)
PF3D7_0411300		conserved Plasmodium protein, unknown function	1.97839	1.92679	1.91778	1.85819	1.92731	1.90427	c1	1.92228		c1 (n=1098)	5.06916e-90	2.64801	0.509	0.054	2.6461e-86	ook	2.64801	non-IDC	2.43533	Late Troph	-0.0950879	Late Troph
PF3D7_0412100	mtRPS12	ribosomal protein S12, mitochondrial	0.524412	0.772396	0.713218	0.596388	0.354964	0.50835	c1	0.5604		c1 (n=1098)	9.78873e-33	0.151738	0.144	0.009	5.10972e-29	IDC	-0.151738	IDC	7.02466	Mid Troph	-0.148199	Early Ring
PF3D7_0412200		conserved Plasmodium protein, unknown function	0.949228	1.54091	1.47946	1.4165	1.18937	1.44039	c1	1.42844		c1 (n=1098)									0.49059	Early Ring	-0.252951	Late Ring
PF3D7_0412300		phosphopantothenoylcysteine synthetase, putative	1.60949	1.71434	1.92033	1.76787	1.73644	1.62213	c1	1.72539		c1 (n=1098)	7.99603e-48	0.173686	0.206	0.012	4.17393e-44	IDC	-0.173686	IDC	2.33709	Late Troph	-0.0492822	Schizont
PF3D7_0412500		Plasmodium RNA of unknown function RUF6	0.668439	0.741381	0.713203	0.778755	0.784207	0.658093	c1	0.727292		c1 (n=1098)
PF3D7_0412800		Plasmodium RNA of unknown function RUF6	0.923258	0.766134	0.575729	0.816287	0.923571	0.784362	c1	0.800325		c1 (n=1098)
PF3D7_0413000		Plasmodium RNA of unknown function RUF6	0.923258	0.766134	0.575729	0.816287	0.923571	0.784362	c1	0.800325		c1 (n=1098)
PF3D7_0413800		50S ribosomal protein L10, putative	0.660315	0.746388	0.45143	0.782886	0.813164	0.590501	c1	0.703351		c1 (n=1098)	7.2027e-53	0.108797	0.323	0.048	3.75981e-49	gam	0.108797	non-IDC	2.58994	Late Troph	-0.333006	Schizont
PF3D7_0414100		conserved Plasmodium membrane protein, unknown function	0.688061	0.778058	0.723559	0.758324	0.623769	0.742455	c1	0.733007		c1 (n=1098)	1.75549e-35	0.649132	0.205	0.028	9.16367e-32	gam	0.649132	non-IDC	14.6354	Mid Troph
PF3D7_0415000		arsenical pump-driving ATPase, putative	1.03371	1.17081	1.16352	0.817095	1.11527	1.08993	c1	1.1026		c1 (n=1098)	1.22952e-28	0.368641	0.175	0.026	6.4181e-25	gam	0.368641	non-IDC	3.7076	Early Ring	-0.67545	Late Troph
PF3D7_0417100	PUF2	mRNA-binding protein PUF2	1.48094	1.63116	1.90238	2.01862	1.66392	1.7802	c1	1.72206		c1 (n=1098)	6.48059e-54	1.0368	0.089	0.41	3.38287e-50	spz	1.0368	non-IDC	2.60921	Mid Ring	-0.111861	Mid Ring
PF3D7_0418800		MOLO1 domain-containing protein, putative	0.682825	0.873726	0.913855	0.875417	0.751255	0.769216	c1	0.821471		c1 (n=1098)	8.58837e-146	1.45617	0.758	0.123	4.48313e-142	gam	1.45617	non-IDC	1.46195	Early Ring	-0.260012	Early Ring
PF3D7_0419400		conserved Plasmodium protein, unknown function	0.961927	0.85725	0.771951	0.887841	0.900717	0.957856	c1	0.894279		c1 (n=1098)	6.39263e-92	2.8486	0.764	0.148	3.33695e-88	ook	2.8486	non-IDC	18.7498	Schizont
PF3D7_0420200	ACPS	holo-[acyl-carrier-protein] synthase, putative	0.910869	0.922492	0.924385	0.89497	1.12963	1.02702	c1	0.923438		c1 (n=1098)	5.88642e-83	0.553019	0.29	0.012	3.07271e-79	gam	0.553019	non-IDC	2.0904	Mid Troph	-0.111698	Mid Ring
PF3D7_0421400		Plasmodium RNA of unknown function RUF6	0.473379	0.734666	0.93513	0.602369	0.558123	0.453318	c1	0.580246		c1 (n=1098)
PF3D7_0421700		conserved Plasmodium protein, unknown function	0.606689	0.753881	0.949997	0.577051	0.641393	0.732108	c1	0.68675		c1 (n=1098)	3.67038e-18	1.49343	0.246	0.512	1.91594e-14	spz	1.49343	non-IDC	0.639769	Early Ring	-0.0732391	Mid Ring
PF3D7_0422600		conserved Plasmodium protein, unknown function	1.28051	0.835864	0.904174	1.11193	0.974215	0.880403	c1	0.939195		c1 (n=1098)									0.28353	Early Ring	-0.695277	Late Troph
PF3D7_0422700	EIF4A3	eukaryotic initiation factor 4A-III, putative	0.484017	0.54311	0.668525	0.622107	0.468029	0.574977	c1	0.559043		c1 (n=1098)	1.81999e-20	0.490522	0.218	0.042	9.50035e-17	ook	0.490522	non-IDC	5.18451	Mid Ring	-0.4858	Mid Troph
PF3D7_0422800	SR12	serpentine receptor 12, putative	1.26516	1.48558	1.53194	1.31104	1.4459	1.35561	c1	1.40076		c1 (n=1098)	1.49017e-39	0.112735	0.366	0.087	7.7787e-36	gam	0.112735	non-IDC	12.594	Late Troph	-0.898909	Late Troph
PF3D7_0424300	EBA165	erythrocyte binding antigen-165, pseudogene	1.21638	1.25093	1.21729	1.19564	1.29622	1.3927	c1	1.23411		c1 (n=1098)
PF3D7_0424800		Plasmodium exported protein (PHISTb), unknown function	0.592121	0.690193	0.636461	0.727857	0.713333	0.852855	c1	0.701763		c1 (n=1098)
PF3D7_0425000		Plasmodium exported protein, unknown function, pseudogene	0.678382	0.465166	0.547427	0.774889	0.507882	0.561172	c1	0.554299		c1 (n=1098)									2.78544	Mid Ring	-0.128615	Mid Ring
PF3D7_0425200		Plasmodium exported protein (hyp15), unknown function	0.884459	0.974167	0.983409	1.11671	1.0274	1.08354	c1	1.0054		c1 (n=1098)
PF3D7_0425250		Plasmodium exported protein (PHIST), unknown function, pseudogene	0.477245	0.670897	1.35019	1.15196	0.354487	0.667006	c1	0.668951		c1 (n=1098)
PF3D7_0425300		Plasmodium exported protein (PHISTa), unknown function, pseudogene	1.82123	1.76014	1.51432	1.89423	1.99251	1.97795	c1	1.85773		c1 (n=1098)
PF3D7_0425400		Plasmodium exported protein (PHISTa), unknown function	1.12979	1.22802	1.3603	1.395	1.12816	1.41462	c1	1.29416		c1 (n=1098)									0.549299	Early Ring	-0.0722649	Early Ring
PF3D7_0501700	APC3	anaphase-promoting complex subunit 3, putative	1.49489	1.3979	1.50495	1.35785	1.49595	1.48718	c1	1.49104		c1 (n=1098)	1.46763e-21	0.310209	0.154	0.028	7.66102e-18	gam	0.310209	non-IDC	0.390101	Early Ring	-0.261263	Mid Ring
PF3D7_0501900		conserved protein, unknown function	0.390867	0.651404	0.660681	0.736435	0.6047	0.771763	c1	0.656042		c1 (n=1098)	3.18066e-40	0.171863	0.189	0.013	1.66031e-36	IDC	-0.171863	IDC	6.23615	Late Troph	-0.0837379	Schizont
PF3D7_0502500		conserved Plasmodium protein, unknown function	1.42447	1.18627	0.971048	1.25321	1.30805	1.22372	c1	1.23846		c1 (n=1098)									1.05037	Early Ring	-0.291322	Mid Ring
PF3D7_0502700		conserved protein, unknown function	0.485072	0.808078	0.460913	0.566659	0.647676	0.691427	c1	0.607168		c1 (n=1098)	1.78156e-103	1.38505	0.36	0.015	9.29974e-100	gam	1.38505	non-IDC	2.09917	Mid Troph	-0.285138	Mid Troph
PF3D7_0502800		DnaJ protein, putative	0.519106	0.610396	0.821133	0.762984	0.63533	0.83933	c1	0.699157		c1 (n=1098)									12.7869	Late Ring	-0.186312	Early Ring
PF3D7_0503500		protein kinase, putative	1.17273	1.25566	1.00444	1.07497	1.28963	1.20483	c1	1.18878		c1 (n=1098)	1.53342e-16	0.134666	0.109	0.018	8.00447e-13	gam	0.134666	non-IDC	2.50184	Late Ring	-0.172976	Mid Ring
PF3D7_0504500		MOLO1 domain-containing protein, putative	0.725594	0.95266	0.942683	0.856344	0.960252	0.947585	c1	0.945134		c1 (n=1098)	1.32028e-230	2.56123	0.719	0.03	6.89186e-227	gam	2.56123	non-IDC	2.13427	Mid Ring	-0.0575032	Mid Ring
PF3D7_0504600	BCKDHB	2-oxoisovalerate dehydrogenase subunit beta, mitochondrial, putative	0.355048	0.569123	0.364975	0.611951	0.548079	0.475127	c1	0.511603		c1 (n=1098)	2.22877e-28	0.218478	0.272	0.063	1.16342e-24	gam	0.218478	non-IDC	21.9536	Schizont	-0.618733	Schizont
PF3D7_0504700	CEP120	centrosomal protein CEP120, putative	1.47221	1.39236	1.57897	1.51065	1.3746	1.58635	c1	1.49143		c1 (n=1098)	1.1803e-187	1.91766	0.74	0.069	6.16118e-184	gam	1.91766	non-IDC	3.10909	Mid Ring	-0.0437973	Late Ring
PF3D7_0505200	ALP2b	actin-like protein, putative	1.42598	1.09282	1.47928	1.40894	1.37716	1.51877	c1	1.41746		c1 (n=1098)									5.68352	Late Troph	-0.138729	Schizont
PF3D7_0505300		UDP-N-acetylglucosamine transporter, putative	0.793166	0.857763	0.852038	0.742577	0.913519	1.09896	c1	0.8549		c1 (n=1098)	3.24352e-45	0.151733	0.2	0.012	1.69312e-41	IDC	-0.151733	IDC
PF3D7_0506200	TBP	TATA-box-binding protein	0.99861	1.18022	1.07889	0.873348	0.894688	0.868773	c1	0.946649		c1 (n=1098)	1.49308e-53	0.468848	0.23	0.018	7.79389e-50	gam	0.468848	non-IDC	0.905027	Early Ring
PF3D7_0506400		conserved Plasmodium protein, unknown function	1.49147	1.10429	1.06568	1.17521	1.1028	1.12616	c1	1.11522		c1 (n=1098)	2.75193e-161	1.48936	0.704	0.078	1.43651e-157	gam	1.48936	non-IDC	2.42016	Schizont	-0.389006	Schizont
PF3D7_0508500	ND6	ND6 protein, putative	0.549118	0.456456	0.658854	0.423823	0.532406	0.556367	c1	0.540762		c1 (n=1098)	6.31974e-31	0.364146	0.338	0.089	3.2989e-27	gam	0.364146	non-IDC	4.30436	Schizont	-0.840392	Schizont
PF3D7_0509200	LRR2	leucine-rich repeat protein	0.778723	0.857912	0.734543	1.00711	1.27768	0.9897	c1	0.923806		c1 (n=1098)	3.61842e-82	1.5077	0.533	0.066	1.88882e-78	ook	1.5077	non-IDC	0.203555	Late Ring	-0.442058	Early Ring
PF3D7_0510300	SIP	stripes inner membrane complex protein, putative	0.590188	0.636161	0.534037	0.451485	0.56763	0.554415	c1	0.561023		c1 (n=1098)	5.89782e-69	0.372815	0.261	0.01	3.07866e-65	ook	0.372815	non-IDC	0.550174	Mid Ring	-0.166935	Mid Ring
PF3D7_0510400		PDCD2 domain-containing protein, putative	0.809469	0.828679	0.861344	0.917753	0.690128	0.857359	c1	0.843019		c1 (n=1098)									1.09874	Mid Ring	-0.0586652	Early Ring
PF3D7_0510700		conserved Plasmodium protein, unknown function	0.675462	0.669539	0.821327	0.602212	0.847982	0.965491	c1	0.748395		c1 (n=1098)	9.56327e-268	2.53839	0.752	0.015	4.99202e-264	gam	2.53839	non-IDC	0.54541	Early Ring	-0.0751158	Mid Ring
PF3D7_0511300		MORN repeat protein, putative	1.12767	1.01737	0.965715	1.06167	1.20858	1.21704	c1	1.09467		c1 (n=1098)	1.06197e-79	0.769124	0.044	0.391	5.54346e-76	spz	0.769124	non-IDC	3.23523	Mid Troph	-0.242626	Late Troph
PF3D7_0511900		conserved Plasmodium protein, unknown function	0.965679	0.681492	0.463012	0.695419	0.838698	0.850697	c1	0.767058		c1 (n=1098)									1.8036	Late Ring	-0.109145	Late Ring
PF3D7_0512200	GS	glutathione synthetase	0.933843	0.967595	0.991084	1.00818	0.717735	1.3108	c1	0.979339		c1 (n=1098)	3.93806e-30	0.126741	0.13	0.01	2.05567e-26	gam	0.126741	non-IDC	6.62202	Late Ring	-0.120193	Mid Troph
PF3D7_0512450		conserved Plasmodium protein, unknown function, pseudogene	1.64547	1.45275	1.74038	1.63969	1.52501	1.83882	c1	1.64258		c1 (n=1098)	1.63809e-18	0.300431	0.145	0.02	8.55085e-15	ook	0.300431	non-IDC
PF3D7_0513100		conserved protein, unknown function	0.691288	0.801557	0.718206	0.669432	0.414899	0.598143	c1	0.68036		c1 (n=1098)	9.4552e-142	0.420368	0.713	0.104	4.93561e-138	gam	0.420368	non-IDC	11.9027	Schizont	-0.829233	Schizont
PF3D7_0513700	PSOP12	secreted ookinete protein, putative	1.57049	1.36995	1.61692	1.5364	1.76394	1.68406	c1	1.59371		c1 (n=1098)	1.03463e-214	2.12991	0.698	0.032	5.40076e-211	gam	2.12991	non-IDC
PF3D7_0513900		conserved protein, unknown function	0.584532	0.503764	0.741062	0.648232	0.37358	0.571321	c1	0.577927		c1 (n=1098)	1.72196e-07	0.35404	0.17	0.061	0.000898863	ook	0.35404	non-IDC	2.94005	Mid Troph	-0.177469	Late Ring
PF3D7_0514200		conserved Plasmodium protein, unknown function	0.589742	0.747372	1.08034	0.66565	0.678525	0.890755	c1	0.712949		c1 (n=1098)	4.72636e-24	0.212208	0.302	0.088	2.46716e-20	gam	0.212208	non-IDC	3.44392	Late Troph	-0.697334	Schizont
PF3D7_0514700		MORN repeat protein, putative	0.574502	0.753514	0.851635	0.630452	0.620741	0.769385	c1	0.691983		c1 (n=1098)	6.38482e-96	0.39137	0.353	0.017	3.33287e-92	gam	0.39137	non-IDC	2.03334	Mid Ring	-0.239746	Mid Ring
PF3D7_0514800		inositol polyphosphate multikinase, putative	0.963302	0.910644	0.631316	0.800497	0.89009	0.826022	c1	0.858056		c1 (n=1098)	6.36858e-08	0.311347	0.182	0.067	0.00033244	ook	0.311347	non-IDC	1.07876	Mid Troph	-0.324707	Late Troph
PF3D7_0515500	GEP1	gametogenesis essential protein 1, putative	1.04731	1.14113	1.87163	1.54435	1.26894	1.37672	c1	1.32283		c1 (n=1098)	2.73351e-275	2.3788	0.843	0.037	1.42689e-271	gam	2.3788	non-IDC
PF3D7_0515600	GEP	gamete egress protein GEP, putative	0.754469	0.985162	1.07005	1.03147	0.872253	0.925115	c1	0.955138		c1 (n=1098)	8.16851e-188	1.77007	0.773	0.072	4.26396e-184	gam	1.77007	non-IDC	0.523419	Early Ring	-0.233894	Mid Ring
PF3D7_0516000		RAP protein, putative	0.731303	0.590855	0.540161	0.425185	0.716253	0.710827	c1	0.650841		c1 (n=1098)	9.55956e-103	0.553991	0.474	0.047	4.99009e-99	gam	0.553991	non-IDC	2.52155	Late Ring	-0.124311	Late Ring
PF3D7_0516500	MFS1	major facilitator superfamily domain-containing protein, putative	0.754543	1.01481	0.896691	0.822855	0.691042	0.756845	c1	0.78985		c1 (n=1098)	4.38922e-21	0.172144	0.181	0.042	2.29117e-17	gam	0.172144	non-IDC	0.510976	Early Ring	-0.186743	Mid Ring
PF3D7_0517500		UTP--glucose-1-phosphate uridylyltransferase, putative	0.544439	0.591429	0.674398	0.711349	0.386155	0.704648	c1	0.632913		c1 (n=1098)	7.95051e-217	0.873264	0.665	0.021	4.15017e-213	gam	0.873264	non-IDC	1.77486	Early Ring	-0.2397	Early Ring
PF3D7_0517600	CPbeta	F-actin-capping protein subunit beta, putative	1.19796	1.01868	0.982708	1.14196	1.0353	1.16509	c1	1.08863		c1 (n=1098)
PF3D7_0518400	CYC3	cyclin, putative	0.48602	0.60567	0.331445	0.624902	0.573569	0.427196	c1	0.529795		c1 (n=1098)									0.127766	Late Troph	-0.092238	Mid Ring
PF3D7_0518700	PUF1	mRNA-binding protein PUF1	1.03454	0.793678	1.01563	1.10268	0.874277	0.862779	c1	0.944953	PUF1	c1 (n=1098)	2.14635e-80	2.63699	0.776	0.192	1.12039e-76	ook	2.63699	non-IDC	1.56387	Mid Ring	-0.154965	Mid Ring
PF3D7_0518800	PSOP13	secreted ookinete protein, putative	1.02558	1.2354	1.23084	1.00223	0.729814	0.890589	c1	1.01391		c1 (n=1098)	9.01909e-224	5.28532	0.825	0.086	4.70797e-220	gam	5.28532	non-IDC	2.94568	Mid Ring	-0.155904	Mid Ring
PF3D7_0518900		conserved protein, unknown function	1.55756	1.1254	1.58821	1.4377	1.3073	1.42318	c1	1.43044		c1 (n=1098)	2.12743e-09	2.0581	0.082	0.185	1.11052e-05	spz	2.0581	non-IDC	4.95375	Mid Ring
PF3D7_0519000	SLBP	histone RNA hairpin-binding protein, putative	0.717446	0.53113	0.24414	0.583704	0.446292	0.595679	c1	0.557417		c1 (n=1098)	3.03089e-22	0.26431	0.112	0.012	1.58212e-18	gam	0.26431	non-IDC	2.93829	Late Ring	-0.157871	Late Ring
PF3D7_0519300	COX10	protoheme IX farnesyltransferase	0.578078	0.809067	0.822019	0.567623	0.676912	0.617441	c1	0.647176		c1 (n=1098)	1.69285e-17	0.280095	0.15	0.025	8.83666e-14	IDC	-0.280095	IDC	3.88549	Mid Troph	-0.153743	Late Ring
PF3D7_0520200	MED17	mediator of RNA polymerase II transcription subunit 17, putative	0.675214	0.625321	0.648146	0.68656	0.642215	0.681643	c1	0.66168		c1 (n=1098)	1.27004e-15	0.141233	0.139	0.024	6.62961e-12	IDC	-0.141233	IDC	13.3346	Mid Troph	-3.22428	Mid Troph
PF3D7_0520500		phosphomethylpyrimidine kinase, putative	0.554684	0.375891	0.537096	0.588604	0.578158	0.524042	c1	0.54589		c1 (n=1098)	4.07542e-46	0.19801	0.021	0.222	2.12737e-42	spz	0.19801	non-IDC	6.10128	Late Troph	-0.209561	Schizont
PF3D7_0521100		conserved Plasmodium protein, unknown function	2.02236	2.18479	2.205	2.07584	1.99634	2.24121	c1	2.13031		c1 (n=1098)	8.56831e-62	0.50171	0.215	0.008	4.47266e-58	gam	0.50171	non-IDC	1.46577	Mid Ring	-0.0450969	Mid Ring
PF3D7_0521700	DDX1	ATP-dependent RNA helicase DDX1, putative	1.29857	1.68479	1.77159	1.39286	1.50443	1.60612	c1	1.55528		c1 (n=1098)	3.80275e-26	1.65592	0.023	0.157	1.98504e-22	spz	1.65592	non-IDC	1.88455	Early Ring	-0.180819	Late Ring
PF3D7_0521800		AFG1-like ATPase, putative	1.96455	2.05416	2.18601	2.15733	2.0088	1.96611	c1	2.03148		c1 (n=1098)	8.47541e-30	0.195768	0.166	0.021	4.42417e-26	gam	0.195768	non-IDC
PF3D7_0522900		zinc finger protein, putative	0.686824	0.884607	0.991315	0.805665	0.891226	0.854124	c1	0.869365		c1 (n=1098)	3.24966e-75	2.26486	0.655	0.13	1.69632e-71	ook	2.26486	non-IDC	0.962424	Schizont	-0.198084	Mid Ring
PF3D7_0523200		heptatricopeptide repeat-containing protein, putative	0.955074	0.708303	0.728089	0.69601	0.72786	0.735575	c1	0.727974		c1 (n=1098)	2.5071e-91	0.120194	0.007	0.327	1.30871e-87	spz	0.120194	non-IDC	3.70001	Mid Troph	-0.0465697	Late Troph
PF3D7_0523700		conserved Plasmodium membrane protein, unknown function	1.0504	1.00079	1.00269	1.0106	0.840435	0.745582	c1	1.00174		c1 (n=1098)	4.19855e-63	0.284279	0.302	0.03	2.19164e-59	gam	0.284279	non-IDC	3.12163	Mid Troph	-0.0517824	Mid Ring
PF3D7_0524800	UFD1	ubiquitin fusion degradation protein 1, putative	0.338134	0.388054	0.608656	0.618375	0.42903	0.639607	c1	0.518843		c1 (n=1098)	1.58979e-70	0.513263	0.287	0.019	8.29868e-67	gam	0.513263	non-IDC
PF3D7_0526400		conserved Plasmodium protein, unknown function	1.08109	1.15828	0.927828	0.873655	1.13751	1.00821	c1	1.04465		c1 (n=1098)									4.78426	Late Troph	-0.605969	Schizont
PF3D7_0526600		conserved Plasmodium protein, unknown function	1.06712	1.11951	0.961899	0.838153	1.15069	1.21202	c1	1.09332		c1 (n=1098)	1.52495e-75	2.40363	0.806	0.198	7.96026e-72	ook	2.40363	non-IDC
PF3D7_0528300		conserved protein, unknown function	0.817792	0.73566	0.96802	0.856461	0.536035	0.640445	c1	0.776726		c1 (n=1098)	2.33728e-122	0.722947	0.491	0.022	1.22006e-118	ook	0.722947	non-IDC	12.6739	Schizont	-0.07692	Mid Ring
PF3D7_0529200		sugar transporter, putative	0.507718	0.461678	0.582426	0.539421	0.299829	0.553009	c1	0.52357		c1 (n=1098)	6.76507e-40	0.300897	0.224	0.03	3.53137e-36	gam	0.300897	non-IDC	0.621145	Late Troph	-0.393743	Mid Ring
PF3D7_0529300	TIC22	apicoplast TIC22 protein	0.420702	0.649504	0.920261	0.790244	0.626688	0.894908	c1	0.719874		c1 (n=1098)	4.94941e-25	0.264369	0.161	0.019	2.58359e-21	IDC	-0.264369	IDC	6.1591	Mid Troph	-0.120802	Schizont
PF3D7_0529900		RING zinc finger protein, putative	1.16128	1.07599	1.19837	1.05102	1.19189	1.25847	c1	1.17659		c1 (n=1098)	1.59736e-23	3.19313	0.427	0.837	8.33824e-20	spz	3.19313	non-IDC			-8.43777	Late Troph
PF3D7_0530400		conserved Plasmodium protein, unknown function	1.18085	0.685876	0.731653	1.03598	0.965112	1.03993	c1	1.00054		c1 (n=1098)	1.63101e-44	0.497335	0.344	0.071	8.51388e-41	gam	0.497335	non-IDC	1.85767	Late Ring	-0.251258	Mid Ring
PF3D7_0530500		conserved Plasmodium membrane protein, unknown function	1.14459	1.08557	1.10587	1.20934	1.18931	1.23745	c1	1.16695		c1 (n=1098)	2.08804e-208	0.575289	0.686	0.03	1.08996e-204	gam	0.575289	non-IDC	2.33207	Early Ring	-0.0924401	Schizont
PF3D7_0530700		conserved Plasmodium protein, unknown function	0.85536	0.98862	0.850245	1.00644	1.16677	1.1139	c1	0.99753		c1 (n=1098)	1.39625e-227	1.64717	0.792	0.049	7.28842e-224	gam	1.64717	non-IDC	2.80892	Late Ring	-0.20297	Late Troph
PF3D7_0531000		SURF1 domain-containing protein, putative	0.566897	0.916851	0.91203	0.524362	0.78007	0.728363	c1	0.754216		c1 (n=1098)	1.91319e-79	1.3399	0.054	0.426	9.98687e-76	spz	1.3399	non-IDC	1.84585	Mid Troph	-0.195302	Late Troph
PF3D7_0531200		ribosomal protein S16, mitochondrial, putative	0.574241	0.574914	0.606307	0.445395	0.563571	0.535511	c1	0.568906		c1 (n=1098)									0.870021	Mid Troph	-0.162618	Mid Troph
PF3D7_0531500		non-coding RNA	1.04738	1.18784	1.14678	1.03882	1.32247	1.29069	c1	1.16731		c1 (n=1098)	3.40046e-178	0.224628	0.472	0.002	1.77504e-174	IDC	-0.224628	IDC
PF3D7_0601300	EPF1	exported protein family 1	2.98119	2.92955	2.86555	2.8857	2.89825	2.85478	c1	2.89197		c1 (n=1098)
PF3D7_0601500		Plasmodium exported protein (PHISTb), unknown function	1.11029	1.11671	1.16675	1.05929	0.976181	1.14597	c1	1.1135		c1 (n=1098)
PF3D7_0601600		tetratricopeptide repeat protein, putative	1.35751	1.2721	1.49555	1.24359	1.4031	1.49512	c1	1.38031		c1 (n=1098)
PF3D7_0601700		Plasmodium exported protein (PHISTa), unknown function, pseudogene	0.728138	1.01349	0.951507	0.655521	0.996923	1.05499	c1	0.974215		c1 (n=1098)
PF3D7_0602000		zinc finger protein, putative	0.482782	0.672361	0.685635	0.549189	0.546435	0.656966	c1	0.603078		c1 (n=1098)	2.66097e-187	1.40929	0.653	0.036	1.38903e-183	gam	1.40929	non-IDC	2.22482	Mid Troph	-0.120973	Mid Ring
PF3D7_0602100	MTR4	ATP-dependent RNA helicase MTR4	0.57752	0.755353	0.815939	0.773848	0.536714	0.722448	c1	0.7389		c1 (n=1098)	8.41079e-114	0.70224	0.441	0.028	4.39043e-110	gam	0.70224	non-IDC	1.21221	Mid Ring	-0.274141	Late Ring
PF3D7_0602300	PALM	liver merozoite formation protein, putative	1.72454	1.38333	1.29575	1.32659	1.46272	1.44321	c1	1.41327		c1 (n=1098)											-0.61593	Mid Ring
PF3D7_0602500		geranylgeranyl transferase type-2 subunit beta, putative	1.00832	0.768186	0.816702	1.00368	0.910055	0.984606	c1	0.947331		c1 (n=1098)	3.89389e-28	0.219401	0.1	0.004	2.03261e-24	IDC	-0.219401	IDC	6.37892	Mid Troph	-0.0538567	Late Ring
PF3D7_0602800	JmjC2	JmjC domain-containing protein 2, putative	0.884388	0.723536	0.913883	0.679342	0.575979	0.845605	c1	0.784571		c1 (n=1098)									1.79115	Early Ring	-0.214752	Mid Ring
PF3D7_0603100		RNA-binding protein, putative	1.15393	0.938235	1.01553	1.09616	0.802073	0.988652	c1	1.00209		c1 (n=1098)	1.21456e-220	2.06858	0.852	0.086	6.34002e-217	gam	2.06858	non-IDC	3.2728	Late Troph	-0.214373	Late Troph
PF3D7_0603200	BCS1	mitochondrial chaperone BCS1, putative	0.998088	0.822015	0.540175	0.781022	0.899597	0.656132	c1	0.801518		c1 (n=1098)									4.28649	Mid Troph	-0.26848	Mid Troph
PF3D7_0603300	DHODH	dihydroorotate dehydrogenase	0.452323	0.415917	0.50006	0.587501	0.577338	0.628169	c1	0.538699		c1 (n=1098)	9.86904e-41	0.220885	0.172	0.009	5.15164e-37	IDC	-0.220885	IDC	10.3335	Mid Troph	-0.0934453	Late Troph
PF3D7_0603600		AT-rich interactive domain-containing protein, putative	1.0731	1.28097	1.20668	1.1936	1.21027	1.25711	c1	1.20848		c1 (n=1098)	2.17004e-199	1.71441	0.665	0.032	1.13276e-195	gam	1.71441	non-IDC
PF3D7_0603700	mFRS	phenylalanine--tRNA ligase	1.22768	1.15778	0.91494	0.954843	1.14608	0.903007	c1	1.05046		c1 (n=1098)	1.95176e-67	0.230946	0.381	0.051	1.01882e-63	gam	0.230946	non-IDC	1.65589	Mid Troph	-0.173683	Mid Troph
PF3D7_0604000		conserved Plasmodium protein, unknown function	0.836326	0.724906	0.693511	0.783363	0.741939	0.786609	c1	0.762651		c1 (n=1098)	9.50731e-53	0.766339	0.275	0.031	4.96282e-49	gam	0.766339	non-IDC	1.13783	Mid Troph	-0.207012	Mid Ring
PF3D7_0604800		RAP protein, putative	0.8759	0.905508	0.931757	1.05006	0.941734	0.961618	c1	0.936746		c1 (n=1098)	1.79762e-128	0.773596	0.45	0.021	9.38356e-125	gam	0.773596	non-IDC	4.76456	Mid Troph	-0.0881768	Mid Troph
PF3D7_0605300	ARK1	serine/threonine protein kinase ARK1	0.652699	0.789686	0.562466	0.518567	0.775599	0.445658	c1	0.607583		c1 (n=1098)	3.56607e-41	1.32222	0.224	0.028	1.86149e-37	gam	1.32222	non-IDC	4.3344	Late Troph	-0.343404	Late Troph
PF3D7_0605600		nucleoside diphosphate kinase, putative	1.10616	1.10099	1.16081	1.33489	1.01284	1.04408	c1	1.10358		c1 (n=1098)	4.00646e-164	4.99248	0.964	0.151	2.09137e-160	ook	4.99248	non-IDC	1.21177	Early Ring	-0.0924008	Mid Ring
PF3D7_0605700		conserved Plasmodium protein, unknown function	0.738307	0.999924	0.524024	0.86944	0.737935	0.732428	c1	0.738121		c1 (n=1098)	4.18579e-162	1.76143	0.582	0.02	2.18498e-158	ook	1.76143	non-IDC	2.38646	Early Ring	-0.0268614	Late Ring
PF3D7_0607800		GTP-binding protein, putative	1.10944	1.1568	1.15413	0.973939	1.104	1.20326	c1	1.13179		c1 (n=1098)	2.3567e-78	1.28373	0.394	0.031	1.2302e-74	ook	1.28373	non-IDC	2.29553	Schizont	-0.237189	Mid Troph
PF3D7_0608310	SAM50	sorting assembly machinery 50 kDa subunit, putative	0.899213	1.12094	1.26383	0.684616	1.20251	1.39052	c1	1.16172		c1 (n=1098)									6.5762	Mid Troph	-0.195455	Mid Troph
PF3D7_0609200		citrate synthase-like protein, putative	0.615755	0.655993	0.827825	0.486557	0.746565	0.912242	c1	0.701279		c1 (n=1098)									5.63612	Late Ring	-0.158539	Mid Ring
PF3D7_0609400	CLS	mitochondrial cardiolipin synthase, putative	0.454854	0.557763	0.738259	0.375932	0.665432	0.633787	c1	0.595775		c1 (n=1098)	7.89098e-179	1.00072	0.653	0.042	4.11909e-175	gam	1.00072	non-IDC	2.92441	Late Ring	-0.106838	Late Ring
PF3D7_0609500		conserved Plasmodium protein, unknown function	1.23417	1.42484	1.57239	1.38216	1.3439	1.35751	c1	1.36983		c1 (n=1098)	7.24697e-38	0.441696	0.151	0.01	3.78292e-34	gam	0.441696	non-IDC	1.47624	Early Ring	-0.106299	Early Ring
PF3D7_0609600		conserved Plasmodium protein, unknown function	0.961921	0.946895	0.865117	0.92393	0.920563	0.813568	c1	0.922246		c1 (n=1098)	2.20188e-106	2.48019	0.648	0.077	1.14938e-102	ook	2.48019	non-IDC	1.16227	Schizont	-0.259462	Mid Ring
PF3D7_0609900		conserved Plasmodium protein, unknown function	1.00211	0.753943	0.73274	0.995264	0.681519	0.811532	c1	0.782737		c1 (n=1098)	1.40122e-14	0.125283	0.218	0.073	7.31436e-11	gam	0.125283	non-IDC	1.13343	Schizont	-0.0872775	Mid Ring
PF3D7_0611400	SWIB	SWI/SNF-related matrix-associated actin-dependent regulator of chromatin	0.58237	0.876503	0.482357	0.669994	0.556803	0.454648	c1	0.569586		c1 (n=1098)	6.25294e-99	0.736356	0.411	0.023	3.26403e-95	IDC	-0.736356	IDC
PF3D7_0611500		conserved protein, unknown function	1.74132	1.63921	1.89988	1.87415	1.53622	1.70333	c1	1.72233		c1 (n=1098)	2.25973e-135	0.705725	0.399	0.005	1.17958e-131	gam	0.705725	non-IDC	0.755335	Schizont	-0.316475	Mid Ring
PF3D7_0612400		conserved Plasmodium protein, unknown function	0.582315	0.74039	0.638769	0.331934	0.611867	0.473587	c1	0.597091		c1 (n=1098)	2.57916e-127	0.618778	0.526	0.04	1.34632e-123	gam	0.618778	non-IDC	0.667741	Late Troph	-0.656211	Mid Ring
PF3D7_0613500		AP-3 complex subunit beta, putative	1.44529	1.41087	1.51676	1.45264	1.38888	1.37597	c1	1.42808		c1 (n=1098)	1.02664e-63	0.641872	0.42	0.069	5.35908e-60	gam	0.641872	non-IDC	6.12564	Mid Troph	-0.181743	Late Ring
PF3D7_0613600		conserved Plasmodium protein, unknown function	0.878237	0.964555	0.823486	0.836453	0.763962	0.805584	c1	0.82997		c1 (n=1098)	2.97902e-54	0.431532	0.308	0.042	1.55505e-50	gam	0.431532	non-IDC	8.65338	Schizont	-0.374107	Schizont
PF3D7_0614200	NAR1	cytosolic Fe-S cluster assembly factor NAR1, putative	0.662949	0.413553	0.661457	0.368644	0.558184	0.606235	c1	0.582209		c1 (n=1098)	1.01688e-58	1.96977	0.126	0.524	5.30812e-55	spz	1.96977	non-IDC	2.81604	Mid Ring	-0.077281	Schizont
PF3D7_0615100	ENR	enoyl-acyl carrier reductase	0.713646	0.979611	1.04756	0.948551	0.887553	0.932129	c1	0.94034		c1 (n=1098)	1.75479e-05	1.44769	0.182	0.086	0.0916002	ook	1.44769	non-IDC	2.81918	Mid Ring	-0.159497	Mid Ring
PF3D7_0615600		zinc finger protein, putative	0.538608	0.668985	0.758418	0.356096	0.563377	0.588772	c1	0.576075		c1 (n=1098)	7.2499e-06	3.40795	0.287	0.463	0.0378445	spz	3.40795	non-IDC
PF3D7_0615800	COG4	conserved oligomeric Golgi complex subunit 4, putative	0.604654	0.636311	0.682595	0.819844	0.661805	0.609759	c1	0.649058		c1 (n=1098)	3.98809e-77	0.327821	0.027	0.345	2.08178e-73	spz	0.327821	non-IDC	0.761746	Late Troph	-0.511662	Late Troph
PF3D7_0616000	PDXK	pyridoxal kinase	1.13264	0.735814	0.978537	0.896998	0.860257	0.914918	c1	0.905958		c1 (n=1098)									4.81044	Mid Troph	-0.104612	Schizont
PF3D7_0616500	TLP	TRAP-like protein	1.61041	1.77608	1.51936	1.68736	1.60394	1.73116	c1	1.64888		c1 (n=1098)	1.56839e-152	5.6756	0.828	0.478	8.18698e-149	spz	5.6756	non-IDC	2.28329	Mid Ring	-0.0626001	Early Ring
PF3D7_0617000	TOM40	mitochondrial import receptor subunit TOM40, putative	1.0394	1.1165	0.952987	1.27154	1.32582	1.19334	c1	1.15492		c1 (n=1098)									13.5513	Late Ring	-0.136083	Mid Troph
PF3D7_0618400		LMBR1 domain-containing protein, putative	0.953931	0.825042	0.810602	0.88618	0.677048	0.770028	c1	0.817822		c1 (n=1098)	3.17613e-41	1.14236	0.176	0.009	1.65794e-37	ook	1.14236	non-IDC	0.58728	Mid Ring	-0.180206	Mid Ring
PF3D7_0618500	MDH	malate dehydrogenase	0.510064	0.546688	0.462127	0.394454	1.09161	0.778793	c1	0.528376		c1 (n=1098)	3.41857e-152	1.46618	0.604	0.046	1.78449e-148	gam	1.46618	non-IDC	8.21202	Late Troph	-0.919736	Late Troph
PF3D7_0619600		conserved Plasmodium protein, unknown function	0.534576	0.531556	0.497205	0.569541	0.55173	0.5345	c1	0.534538		c1 (n=1098)	4.43382e-62	0.148634	0.366	0.052	2.31446e-58	gam	0.148634	non-IDC	5.21546	Mid Troph	-0.263067	Mid Ring
PF3D7_0619800		conserved Plasmodium membrane protein, unknown function	0.54527	0.629627	0.476481	0.54746	0.54588	0.442658	c1	0.545575		c1 (n=1098)	5.77605e-148	1.23806	0.706	0.057	3.0151e-144	IDC	-1.23806	IDC	6.10085	Mid Troph
PF3D7_0620000	PIMMS43	PIMMS43 protein	0.909417	1.01948	0.964845	1.17511	0.869777	0.820207	c1	0.937131		c1 (n=1098)	0	5.60857	0.885	0.006	0	ook	5.60857	non-IDC	1.84257	Mid Ring	-0.0327907	Mid Ring
PF3D7_0620100	ATPTG12	ATP synthase-associated protein, putative	0.718108	0.620287	0.137063	0.448762	0.631207	0.534238	c1	0.577262		c1 (n=1098)											-0.44913	Late Troph
PF3D7_0622500		RNA methyltransferase, putative	0.701116	0.855572	0.844467	0.973631	1.17384	0.923809	c1	0.88969		c1 (n=1098)	0.000164606	0.735542	0.145	0.067	0.859245	ook	0.735542	non-IDC	3.89751	Late Ring	-0.0640101	Mid Ring
PF3D7_0623000	CS	chorismate synthase	0.781658	0.587067	0.598675	0.618552	0.692896	0.628725	c1	0.623638		c1 (n=1098)	3.40583e-68	0.93659	0.428	0.05	1.77784e-64	IDC	-0.93659	IDC	1.94389	Mid Troph	-1.62305	Mid Troph
PF3D7_0623400	Mei2	MEI2-like RNA-binding protein	0.691959	1.18487	0.946659	1.1296	1.35127	1.10183	c1	1.11571		c1 (n=1098)	2.62314e-60	2.08991	0.533	0.102	1.36928e-56	ook	2.08991	non-IDC	0.283079	Schizont	-0.246094	Mid Ring
PF3D7_0624800		conserved Plasmodium protein, unknown function	1.0853	1.55751	1.49657	1.35609	1.36509	1.43481	c1	1.39995		c1 (n=1098)									1.52275	Early Ring	-0.508437	Mid Ring
PF3D7_0624900		GAS8-like protein, putative	0.790326	0.701376	0.622281	0.73238	0.627801	0.665644	c1	0.68351		c1 (n=1098)	2.09711e-135	3.00047	0.55	0.046	1.09469e-131	gam	3.00047	non-IDC	1.08511	Schizont	-0.332001	Late Ring
PF3D7_0625100	SMS2	sphingomyelin synthase 2, putative	0.495745	0.762861	0.799375	0.93252	0.813476	0.981293	c1	0.806425		c1 (n=1098)	1.32016e-49	0.756301	0.089	0.408	6.89122e-46	spz	0.756301	non-IDC	0.0510767	Mid Ring	-0.73307	Mid Ring
PF3D7_0625600	PAP	poly(A) polymerase PAP, putative	0.610471	0.580848	0.575043	0.709763	0.675166	0.642052	c1	0.626261		c1 (n=1098)	3.99486e-33	0.175805	0.002	0.12	2.08532e-29	spz	0.175805	non-IDC			-2.64441	Early Ring
PF3D7_0625800		conserved Plasmodium protein, unknown function	0.813908	0.946662	0.749045	0.903175	0.913878	0.863502	c1	0.883339		c1 (n=1098)	4.68653e-23	0.288622	0.145	0.022	2.44637e-19	gam	0.288622	non-IDC	2.41258	Schizont	-0.353276	Early Ring
PF3D7_0625900		conserved Plasmodium protein, unknown function	0.951402	0.605484	0.67509	0.837316	0.621405	0.629416	c1	0.652253		c1 (n=1098)	4.71238e-227	2.50292	0.776	0.028	2.45986e-223	ook	2.50292	non-IDC	0.610975	Mid Ring	-0.264343	Mid Ring
PF3D7_0626200		conserved Plasmodium protein, unknown function	0.768406	0.751292	0.964387	0.697322	0.607303	0.754865	c1	0.753079		c1 (n=1098)									0.797804	Early Ring	-0.137083	Mid Ring
PF3D7_0626300	FabB/FabF	3-oxoacyl-acyl-carrier protein synthase I/II	0.766401	0.862691	0.569593	0.504481	1.05777	0.961107	c1	0.814546		c1 (n=1098)									0.811126	Mid Ring	-0.166202	Mid Ring
PF3D7_0626600		conserved Plasmodium protein, unknown function	1.93576	1.75768	1.71874	1.77808	1.85153	1.91013	c1	1.81481		c1 (n=1098)									0.767042	Early Ring	-0.225133	Late Troph
PF3D7_0626840		small nucleolar RNA snoR35	1.05604	1.0868	0.839624	1.11069	1.12808	1.13568	c1	1.09875		c1 (n=1098)	0	0.313403	0.839	0.001	0	IDC	-0.313403	IDC
PF3D7_0627600		conserved Plasmodium protein, unknown function	1.09829	0.878162	0.86573	1.04786	0.898321	0.910141	c1	0.904231		c1 (n=1098)	2.99561e-68	0.290446	0.248	0.012	1.56371e-64	gam	0.290446	non-IDC	0.214119	Mid Ring	-0.154023	Mid Ring
PF3D7_0628800	GATB	glutamyl-tRNA(Gln) amidotransferase subunit B	0.536116	0.532476	0.497578	0.570434	0.432738	0.450814	c1	0.515027		c1 (n=1098)	3.0418e-50	0.413868	0.2	0.009	1.58782e-46	IDC	-0.413868	IDC	0.155501	Mid Troph	-0.520974	Mid Troph
PF3D7_0629400	PABP3	polyadenylate-binding protein 3, putative	0.580873	0.63038	0.660777	0.695861	0.606574	0.637216	c1	0.633798		c1 (n=1098)	3.60048e-66	0.497291	0.338	0.038	1.87945e-62	gam	0.497291	non-IDC	21.3325	Mid Troph	-0.0482069	Late Troph
PF3D7_0630000		CPW-WPC family protein	0.901169	1.1219	1.20633	1.14168	1.02107	1.16391	c1	1.13179		c1 (n=1098)	3.22188e-85	0.955584	0.293	0.011	1.68182e-81	gam	0.955584	non-IDC	14.1363	Mid Ring	-1.22937	Late Ring
PF3D7_0630100		alpha/beta hydrolase, putative	0.519786	0.462184	0.8626	0.598074	0.552347	0.531056	c1	0.541702		c1 (n=1098)	7.74619e-34	0.437203	0.059	0.274	4.04351e-30	spz	0.437203	non-IDC	0.15266	Early Ring	-0.849407	Early Ring
PF3D7_0630200	PSOP6	secreted ookinete protein, putative	0.927722	1.1212	1.08713	0.996807	1.34461	1.3205	c1	1.10417		c1 (n=1098)	9.90018e-267	4.72708	0.785	0.026	5.16789e-263	gam	4.72708	non-IDC
PF3D7_0630500	YTM1	ribosome biogenesis protein YTM1, putative	1.25959	1.17566	1.31007	1.04422	1.20814	1.28399	c1	1.23386		c1 (n=1098)	4.89344e-44	1.17076	0.036	0.256	2.55438e-40	spz	1.17076	non-IDC	0.0352357	Early Ring	-0.346756	Late Ring
PF3D7_0630600		deubiquitinating enzyme MINDY, putative	1.30109	1.13576	1.26896	1.27647	1.13865	1.22777	c1	1.24836		c1 (n=1098)	1.14962e-85	0.650585	0.674	0.142	6.00099e-82	gam	0.650585	non-IDC	5.86896	Late Troph	-0.136623	Schizont
PF3D7_0630700		bifunctional methylenetetrahydrofolate dehydrogenase/cyclohydrolase, putative	1.25894	1.12769	1.35895	1.44149	1.09358	1.13923	c1	1.19909		c1 (n=1098)	9.0834e-44	0.270993	0.211	0.021	4.74154e-40	gam	0.270993	non-IDC	1.11646	Late Troph	-0.194371	Schizont
PF3D7_0631100		Plasmodium exported protein (PHISTb), unknown function	0.569432	0.738229	0.889304	0.847047	0.876476	0.83885	c1	0.842948		c1 (n=1098)
PF3D7_0632250		Plasmodium exported protein, unknown function, fragment, pseudogene	0.471023	0.569571	0.571222	0.566915	0.481932	0.755556	c1	0.568243		c1 (n=1098)
PF3D7_0700900	EPF1	exported protein family 1, pseudogene	1.17313	1.11926	1.08182	0.76672	0.90021	1.04928	c1	1.06555		c1 (n=1098)									4.09908	Mid Ring
PF3D7_0701400	EPF4	exported protein family 4, pseudogene	0.769469	0.547493	0.597291	0.626805	0.733385	0.786408	c1	0.680095		c1 (n=1098)
PF3D7_0703000		conserved Plasmodium protein, unknown function	0.845378	0.713614	0.445811	0.702862	0.855484	0.568262	c1	0.708238		c1 (n=1098)	1.67321e-75	0.711275	0.45	0.064	8.73418e-72	gam	0.711275	non-IDC	2.88875	Mid Troph	-0.0468994	Schizont
PF3D7_0703100	CIA2	cytosolic iron-sulfur assembly component 2, putative	0.815828	0.491144	0.34916	0.788134	0.672801	0.345958	c1	0.581972		c1 (n=1098)									0.937887	Late Ring	-0.276216	Late Troph
PF3D7_0703900		conserved Plasmodium membrane protein, unknown function	0.501813	0.511342	0.41485	0.564606	0.788996	0.520069	c1	0.515706		c1 (n=1098)	3.0825e-09	1.9715	0.345	0.176	1.60907e-05	ook	1.9715	non-IDC
PF3D7_0704000		conserved Plasmodium membrane protein, unknown function	1.21935	1.13088	1.01051	1.16016	1.14266	1.18271	c1	1.15141		c1 (n=1098)	3.2794e-55	0.226951	0.478	0.081	1.71184e-51	IDC	-0.226951	IDC
PF3D7_0704200		tRNA m5C-methyltransferase, putative	1.14489	1.12213	1.01463	1.11368	1.40826	1.23738	c1	1.13351		c1 (n=1098)	6.61507e-37	1.98374	0.345	0.065	3.45307e-33	ook	1.98374	non-IDC	2.01953	Late Ring	-0.0985551	Late Troph
PF3D7_0704800	PPM12	protein phosphatase PPM12, putative	0.608396	0.601854	0.439683	0.365435	0.569056	0.498847	c1	0.533952		c1 (n=1098)	6.31429e-75	0.417753	0.778	0.17	3.29606e-71	IDC	-0.417753	IDC	6.89051	Schizont	-0.66288	Late Ring
PF3D7_0704900	RF2	peptide chain release factor 2	1.38914	1.4371	1.36029	1.11192	1.3395	1.51872	c1	1.37472		c1 (n=1098)	2.20824e-43	0.37881	0.211	0.022	1.1527e-39	gam	0.37881	non-IDC	0.958968	Mid Troph	-0.32288	Early Ring
PF3D7_0707420		nucleolar RNA snoR36	0.625709	0.825012	0.825439	0.760302	0.889075	0.765	c1	0.795006		c1 (n=1098)
PF3D7_0708000		cytoskeleton associated protein, putative	0.855691	0.990078	1.04681	0.818926	0.850552	0.893449	c1	0.87457		c1 (n=1098)	9.66334e-153	1.13569	0.601	0.046	5.04426e-149	gam	1.13569	non-IDC	4.59361	Mid Troph	-0.194689	Mid Troph
PF3D7_0709200	GLP3	glutaredoxin-like protein	0.526691	0.605722	0.304408	0.456481	0.5481	0.481038	c1	0.503865		c1 (n=1098)	9.56746e-24	0.46278	0.015	0.126	4.99422e-20	spz	0.46278	non-IDC			-0.829658	Late Troph
PF3D7_0709500		nucleic acid-binding protein, putative	1.42334	1.39044	1.64649	1.36176	1.55373	1.6362	c1	1.48854		c1 (n=1098)									7.58015	Mid Troph	-0.341901	Late Troph
PF3D7_0709800		conserved protein, unknown function	1.6738	1.59654	1.5276	1.43733	1.80286	1.77298	c1	1.63517		c1 (n=1098)	6.89637e-81	1.02864	0.396	0.042	3.59991e-77	gam	1.02864	non-IDC	5.8959	Late Troph
PF3D7_0711200		conserved Plasmodium protein, unknown function	1.13824	0.87426	0.658444	0.862937	0.968462	0.959119	c1	0.916689		c1 (n=1098)									0.743399	Mid Troph	-0.282999	Mid Ring
PF3D7_0711600		Plasmodium RNA of unknown function RUF6	0.668439	0.741381	0.713203	0.778755	0.784207	0.658093	c1	0.727292		c1 (n=1098)
PF3D7_0712700		Plasmodium RNA of unknown function RUF6	1.14928	0.742904	0.699661	0.760749	1.16875	0.911073	c1	0.835911		c1 (n=1098)
PF3D7_0713200	EPF1	exported protein family 1	1.76024	1.86784	1.50987	1.71282	2.07996	1.94911	c1	1.81404		c1 (n=1098)									5.71083	Early Ring	-0.387204	Mid Ring
PF3D7_0713600		ribosomal protein S5, mitochondrial, putative	0.909387	1.01363	0.180169	0.50772	0.927225	0.5988	c1	0.754093		c1 (n=1098)	1.03122e-48	0.200729	0.244	0.019	5.38296e-45	IDC	-0.200729	IDC	0.876434	Late Troph	-0.303802	Schizont
PF3D7_0715600		GTP-binding translation elongation factor tu family protein, putative	0.91476	0.98356	1.19109	0.896761	1.03276	1.04369	c1	1.00816		c1 (n=1098)	2.96613e-75	1.03261	0.477	0.074	1.54832e-71	gam	1.03261	non-IDC	8.79871	Late Troph	-0.471266	Late Troph
PF3D7_0716700		conserved Plasmodium protein, unknown function	0.555952	0.711698	0.878084	0.676373	0.94011	0.676618	c1	0.694158		c1 (n=1098)	9.65693e-104	0.970026	0.707	0.162	5.04092e-100	gam	0.970026	non-IDC	3.15034	Mid Troph	-0.0416611	Late Ring
PF3D7_0717800		conserved Plasmodium protein, unknown function	0.422968	0.655023	0.53292	0.234771	0.614312	0.647244	c1	0.573616		c1 (n=1098)	3.13655e-47	1.82882	0.661	0.192	1.63728e-43	ook	1.82882	non-IDC	1.42978	Mid Ring	-0.19388	Mid Ring
PF3D7_0718000		dynein heavy chain, putative	1.07959	1.07205	1.06441	0.923113	1.04187	0.992789	c1	1.05314		c1 (n=1098)	1.7309e-196	2.05598	0.713	0.051	9.0353e-193	gam	2.05598	non-IDC	0.592908	Late Ring	-0.118991	Mid Ring
PF3D7_0718300	CRMP2	cysteine repeat modular protein 2	1.8589	2.05447	2.05681	2.03574	1.99294	1.99963	c1	2.01769	CRMP2	c1 (n=1098)									2.0757	Mid Ring	-0.0560942	Mid Ring
PF3D7_0718700		conserved Plasmodium membrane protein, unknown function	1.34418	1.44161	1.48241	1.30623	1.30038	1.28472	c1	1.32521		c1 (n=1098)									2.6806	Mid Troph	-0.249609	Late Troph
PF3D7_0718800		conserved protein, unknown function	0.813979	0.982262	1.11791	0.784914	1.03311	0.999764	c1	0.991013		c1 (n=1098)	4.8689e-40	0.428363	0.17	0.009	2.54157e-36	ook	0.428363	non-IDC			-0.141227	Mid Ring
PF3D7_0718900		conserved Plasmodium protein, unknown function	1.20334	0.910557	1.09102	1.43563	1.20906	1.22721	c1	1.2062		c1 (n=1098)											-0.627656	Mid Ring
PF3D7_0719300	ARP6	actin-related protein ARP6	1.08016	1.04664	1.08595	1.09946	1.30265	1.28367	c1	1.0927		c1 (n=1098)	6.76194e-125	3.5892	0.848	0.144	3.52973e-121	ook	3.5892	non-IDC	3.15085	Late Ring
PF3D7_0721700	PSOP1	secreted ookinete protein, putative	1.12694	0.884913	0.800708	0.932108	1.1269	0.893381	c1	0.912745	PSOP1	c1 (n=1098)	7.89414e-55	0.709778	0.515	0.099	4.12074e-51	ook	0.709778	non-IDC	1.06954	Early Ring	-0.237441	Early Ring
PF3D7_0722100	PELO	protein pelota homolog, putative	0.713858	0.767158	0.703589	0.948116	1.07331	0.867284	c1	0.817221		c1 (n=1098)	1.01072e-14	0.763166	0.115	0.017	5.27598e-11	ook	0.763166	non-IDC
PF3D7_0722800		conserved protein, unknown function	0.857167	0.818857	0.942038	0.942101	0.828446	0.805147	c1	0.842807		c1 (n=1098)	5.47367e-262	3.52416	0.779	0.026	2.85726e-258	gam	3.52416	non-IDC
PF3D7_0723100	CPH1	protein CPH1, putative	1.41736	1.73255	1.65582	1.54781	1.6819	1.56505	c1	1.61043		c1 (n=1098)	5.32815e-206	1.5251	0.686	0.033	2.78129e-202	gam	1.5251	non-IDC	0.880407	Early Ring	-0.211462	Schizont
PF3D7_0723200		conserved Plasmodium protein, unknown function	1.52577	1.34172	1.44936	1.62933	1.44029	1.72552	c1	1.48757		c1 (n=1098)									2.36654	Late Troph	-0.0548995	Schizont
PF3D7_0723500		dynactin subunit 5, putative	0.617259	0.714258	0.741358	0.47497	0.679074	0.734745	c1	0.696666		c1 (n=1098)											-0.625216	Early Ring
PF3D7_0724300	COQ3	ubiquinone biosynthesis O-methyltransferase, putative	0.423645	0.494666	0.849443	0.696265	0.456683	0.692514	c1	0.59359		c1 (n=1098)									9.08127	Mid Troph	-0.844265	Mid Troph
PF3D7_0724600		protein kinase, putative	0.901726	0.672706	0.715141	0.84261	0.659629	0.759496	c1	0.737318		c1 (n=1098)	3.64081e-178	0.798003	0.75	0.048	1.9005e-174	IDC	-0.798003	IDC	1.9885	Late Troph	-0.188943	Mid Ring
PF3D7_0725200		mago nashi protein homologue, putative	0.599763	0.756065	0.587889	0.580557	0.566124	0.585651	c1	0.58677		c1 (n=1098)	3.90337e-10	0.128596	0.106	0.029	2.03756e-06	gam	0.128596	non-IDC	4.23822	Late Troph	-0.478978	Late Troph
PF3D7_0726300	PMS1	DNA mismatch repair protein PMS1, putative	0.493384	0.74813	0.517021	0.525561	0.754436	0.745429	c1	0.635495		c1 (n=1098)	3.10414e-91	0.365777	0.472	0.039	1.62036e-87	IDC	-0.365777	IDC	1.98074	Late Troph	-0.191257	Mid Ring
PF3D7_0726800	OST2	dolichyl-diphosphooligosaccharide--protein glycosyltransferase subunit OST2, putative	0.635415	0.739981	0.607666	0.716007	0.750476	0.64087	c1	0.678438		c1 (n=1098)	1.45538e-219	0.90947	0.671	0.022	7.59707e-216	gam	0.90947	non-IDC	7.28057	Mid Troph	-0.309195	Late Troph
PF3D7_0726900	TIM50	mitochondrial import inner membrane translocase subunit TIM50, putative	0.86669	0.695828	0.0181798	0.481437	0.752566	0.722047	c1	0.708937		c1 (n=1098)	1.74258e-27	0.408941	0.006	0.114	9.09627e-24	spz	0.408941	non-IDC	7.60644	Mid Troph	-0.456342	Mid Troph
PF3D7_0727100		conserved protein, unknown function	0.646026	0.595443	0.323019	0.647917	0.564759	0.539256	c1	0.580101		c1 (n=1098)	6.33178e-96	0.891362	0.617	0.08	3.30519e-92	IDC	-0.891362	IDC	4.0117	Mid Troph	-0.520337	Mid Troph
PF3D7_0727200	NFS1	cysteine desulfurase IscS	0.958921	1.08608	1.13322	1.18955	1.10958	1.19511	c1	1.1214		c1 (n=1098)	2.25384e-62	0.25034	0.014	0.259	1.1765e-58	spz	0.25034	non-IDC	2.56892	Early Ring	-0.0852944	Early Ring
PF3D7_0727300	DNMT	DNA (cytosine-5)-methyltransferase	0.55393	0.511609	0.534529	0.501783	0.412334	0.486023	c1	0.506696		c1 (n=1098)	8.90671e-58	0.230193	0.007	0.222	4.6493e-54	spz	0.230193	non-IDC	2.52301	Late Ring	-0.167902	Late Ring
PF3D7_0727600		conserved Plasmodium protein, unknown function	1.05057	0.972217	1.06485	1.18973	1.09478	1.09512	c1	1.07982		c1 (n=1098)									3.98124	Mid Troph	-0.127785	Mid Ring
PF3D7_0727900		conserved Plasmodium protein, unknown function	0.503131	0.521165	0.45252	0.443491	0.59214	0.499604	c1	0.501368		c1 (n=1098)	4.05809e-133	0.977213	0.661	0.056	2.11832e-129	IDC	-0.977213	IDC
PF3D7_0728200	ALP3	actin-like protein, putative	1.23567	0.967817	0.905889	1.09353	1.26534	1.04661	c1	1.07007		c1 (n=1098)	6.77489e-28	0.156926	0.187	0.031	3.53649e-24	gam	0.156926	non-IDC	4.41719	Schizont	-0.192298	Schizont
PF3D7_0728400		SDH5 domain-containing protein, putative	0.51811	0.446562	0.384525	0.500487	0.717603	0.613479	c1	0.509298		c1 (n=1098)	3.6442e-113	0.572743	0.535	0.059	1.90227e-109	gam	0.572743	non-IDC	4.48367	Late Troph	-0.09112	Late Troph
PF3D7_0728700		alpha/beta hydrolase, putative	0.823198	0.72924	0.763912	0.793645	0.889043	0.899724	c1	0.808422		c1 (n=1098)	9.7625e-42	1.6125	0.093	0.37	5.09603e-38	spz	1.6125	non-IDC	0.65469	Mid Ring	-0.105023	Mid Ring
PF3D7_0729200	AOP	1-cys peroxiredoxin	0.551323	0.680552	0.887087	0.66503	0.683085	0.667293	c1	0.673923		c1 (n=1098)									1.50114	Late Troph	-0.284726	Late Troph
PF3D7_0729400		ribosome biogenesis protein BRX1, putative	0.652957	0.741107	0.886696	0.735867	0.357995	0.750189	c1	0.738487		c1 (n=1098)	6.33417e-40	0.796648	0.016	0.185	3.30644e-36	spz	0.796648	non-IDC	5.95849	Early Ring	-0.984688	Early Ring
PF3D7_0729700		zinc finger protein, putative	0.845068	1.07331	1.31679	1.10656	0.945356	1.15599	c1	1.08994		c1 (n=1098)	8.33888e-194	1.52545	0.653	0.03	4.3529e-190	gam	1.52545	non-IDC	4.13304	Schizont	-0.447961	Mid Ring
PF3D7_0729900		dynein heavy chain, putative	2.04183	2.03828	2.08632	2.02608	2.01008	2.14574	c1	2.04005		c1 (n=1098)	1.34808e-98	0.887631	0.054	0.482	7.03699e-95	spz	0.887631	non-IDC
PF3D7_0731800	GEXP08	alpha/beta hydrolase, putative	0.980745	1.17717	1.24623	1.13527	1.37293	1.27823	c1	1.2117		c1 (n=1098)	1.6269e-194	2.2689	0.656	0.032	8.49243e-191	gam	2.2689	non-IDC
PF3D7_0800700	SURF8.3	surface-associated interspersed protein 8.3 (SURFIN 8.3)	1.03767	0.910266	0.886282	1.07402	1.10139	1.15392	c1	1.05585		c1 (n=1098)	1.57678e-39	0.210273	0.202	0.022	8.23078e-36	gam	0.210273	non-IDC
PF3D7_0801300	WARP	von Willebrand factor A domain-related protein	0.273353	0.540734	0.71388	0.702382	0.701552	0.845559	c1	0.701967		c1 (n=1098)	8.11543e-240	5.48512	0.83	0.032	4.23625e-236	ook	5.48512	non-IDC
PF3D7_0801400		conserved Plasmodium protein, unknown function	1.37023	1.33179	1.28578	1.41152	1.42673	1.50727	c1	1.39088		c1 (n=1098)									1.01436	Schizont	-0.139118	Early Ring
PF3D7_0801500	NOL10	nucleolar protein 10, putative	0.568489	0.519927	0.589742	0.522472	0.394039	0.369681	c1	0.521199		c1 (n=1098)	4.47541e-37	0.151377	0.181	0.018	2.33616e-33	gam	0.151377	non-IDC
PF3D7_0802300	PWP2	periodic tryptophan protein 2, putative	0.568088	0.676078	0.634486	0.614557	0.445576	0.654375	c1	0.624521		c1 (n=1098)	3.82778e-17	0.662405	0.206	0.046	1.9981e-13	ook	0.662405	non-IDC	1.29064	Early Ring	-0.21977	Late Ring
PF3D7_0802700		conserved Plasmodium protein, unknown function	0.826763	0.772902	0.543985	0.641136	0.571199	0.671313	c1	0.656225		c1 (n=1098)	3.67399e-66	0.648367	0.408	0.066	1.91782e-62	gam	0.648367	non-IDC	1.81373	Mid Ring	-0.0418096	Mid Ring
PF3D7_0806300	FLP	ferlin-like protein, putative	0.528353	0.702292	0.583873	0.598021	0.885549	0.755808	c1	0.650156		c1 (n=1098)	3.68983e-102	0.14059	0.044	0.454	1.92609e-98	spz	0.14059	non-IDC
PF3D7_0808100		AP-3 complex subunit delta, putative	0.742133	0.626219	0.817837	0.879009	0.788338	0.585642	c1	0.765236		c1 (n=1098)	2.12223e-137	1.1571	0.689	0.063	1.1078e-133	IDC	-1.1571	IDC	4.58351	Mid Troph	-0.182774	Schizont
PF3D7_0808500		Plasmodium RNA of unknown function RUF6	1.97116	2.06794	2.08177	2.34782	2.48023	2.17756	c1	2.12966		c1 (n=1098)
PF3D7_0809600		peptidase family C50, putative	0.546467	0.52567	0.539984	0.511234	0.565857	0.564642	c1	0.543225		c1 (n=1098)	6.60496e-183	1.37187	0.776	0.076	3.44779e-179	gam	1.37187	non-IDC	2.52937	Mid Troph	-0.102955	Late Troph
PF3D7_0809700	RUVB1	RuvB-like helicase 1	0.643833	0.691951	0.542873	0.827044	0.879618	0.646303	c1	0.669127		c1 (n=1098)	1.08331e-220	2.66586	0.767	0.047	5.65489e-217	gam	2.66586	non-IDC	2.73862	Mid Ring	-0.168831	Mid Ring
PF3D7_0811100		mitochondrial carrier protein, putative	0.592872	0.59467	0.639289	0.958433	0.458263	0.521044	c1	0.593771		c1 (n=1098)	1.09038e-105	0.241104	0.317	0.005	5.69176e-102	IDC	-0.241104	IDC	6.70953	Late Troph	-0.313217	Schizont
PF3D7_0811600		conserved protein, unknown function	0.863064	0.673728	0.7731	0.815959	0.828673	0.745609	c1	0.794529		c1 (n=1098)	2.36802e-246	2.04992	0.806	0.025	1.2361e-242	IDC	-2.04992	IDC	44.5297	Schizont	-1.23992	Schizont
PF3D7_0811700		conserved Plasmodium protein, unknown function	0.640726	0.573365	0.700829	0.586379	0.59894	0.890868	c1	0.619833		c1 (n=1098)	5.36578e-132	0.542125	0.428	0.011	2.80094e-128	IDC	-0.542125	IDC	2.55388	Schizont	-0.127874	Mid Ring
PF3D7_0812000		conserved protein, unknown function	0.82101	0.996375	0.747717	0.892608	1.03343	0.930292	c1	0.91145		c1 (n=1098)	2.79973e-05	0.191386	0.212	0.104	0.146146	ook	0.191386	non-IDC	6.63471	Mid Troph	-0.0560779	Mid Troph
PF3D7_0812200		trypsin-like serine protease, putative	0.7161	0.753223	1.27016	1.0981	0.716692	0.728805	c1	0.741014		c1 (n=1098)	2.18694e-49	0.110617	0.206	0.011	1.14158e-45	IDC	-0.110617	IDC	1.81464	Late Troph	-0.190395	Late Troph
PF3D7_0812300	SSP3	sporozoite surface protein 3, putative	0.624639	0.529012	0.492838	0.69016	0.617821	0.704907	c1	0.62123		c1 (n=1098)									1.30414	Early Ring	-0.0999377	Schizont
PF3D7_0813800	GMD	GDP-mannose 4,6-dehydratase	0.466624	0.429079	0.563434	0.495275	0.620483	0.517708	c1	0.506492		c1 (n=1098)	4.94114e-192	2.10914	0.595	0.019	2.57928e-188	gam	2.10914	non-IDC	0.385794	Mid Ring	-0.440903	Early Ring
PF3D7_0814600	PIMMS22	PIMMS22 protein, putative	1.03212	1.26951	1.22732	1.22217	1.09796	1.18562	c1	1.20389		c1 (n=1098)	3.03101e-44	0.625898	0.029	0.235	1.58219e-40	spz	0.625898	non-IDC	0.0515535	Early Ring	-0.28371	Mid Ring
PF3D7_0815100		heptatricopeptide repeat and RAP domain-containing protein, putative	0.600403	0.4689	0.626877	0.596307	0.687859	0.41765	c1	0.598355		c1 (n=1098)	7.43682e-79	0.298482	0.011	0.302	3.88202e-75	spz	0.298482	non-IDC
PF3D7_0815300		FAD-dependent monooxygenase, putative	0.951159	0.908429	0.740228	0.909568	1.00214	0.834921	c1	0.908999		c1 (n=1098)	8.50662e-37	0.110531	0.245	0.04	4.44046e-33	gam	0.110531	non-IDC	1.32836	Mid Troph	-0.210593	Mid Ring
PF3D7_0815900	aLipDH	dihydrolipoyl dehydrogenase, apicoplast	0.823485	0.794725	0.931894	0.952481	0.958327	0.887516	c1	0.909705		c1 (n=1098)	5.23123e-75	0.506991	0.287	0.016	2.7307e-71	gam	0.506991	non-IDC	2.00891	Mid Ring	-0.0942652	Schizont
PF3D7_0816900	AK2	adenylate kinase 2	1.28374	1.07297	0.780589	1.02386	1.13899	1.18872	c1	1.10598		c1 (n=1098)	1.011e-08	0.491868	0.115	0.028	5.27741e-05	ook	0.491868	non-IDC	1.38956	Mid Ring	-0.233235	Mid Ring
PF3D7_0817000	UBA3	NEDD8-activating enzyme E1 catalytic subunit, putative	1.32466	0.929862	0.937761	1.18769	0.808532	1.08558	c1	1.01167		c1 (n=1098)									13.7984	Late Ring	-4.36968	Mid Troph
PF3D7_0819200	PLP5	perforin-like protein 5	1.05714	1.08552	1.09303	0.788328	0.896229	1.00085	c1	1.02899		c1 (n=1098)	5.26858e-155	2.79695	0.539	0.018	2.7502e-151	ook	2.79695	non-IDC	1.10688	Mid Ring	-0.277982	Mid Ring
PF3D7_0819300		conserved Plasmodium protein, unknown function	0.974738	0.938297	0.909806	1.11647	1.15195	1.01628	c1	0.995511		c1 (n=1098)									0.810255	Mid Troph	-0.238483	Mid Ring
PF3D7_0819400	PLP4	perforin-like protein 4	0.622804	0.926648	1.01424	0.633745	0.829905	0.903431	c1	0.866668		c1 (n=1098)	1.06171e-173	3.50965	0.57	0.016	5.54213e-170	ook	3.50965	non-IDC	2.48135	Mid Ring	-0.225894	Mid Ring
PF3D7_0819700		conserved Plasmodium protein, unknown function	0.63819	0.635563	0.410417	0.742565	0.749288	0.5871	c1	0.636876		c1 (n=1098)	5.76195e-44	0.112261	0.462	0.118	3.00774e-40	gam	0.112261	non-IDC	2.71051	Late Troph	-0.20897	Schizont
PF3D7_0820500	YIF1	protein transport protein YIF1, putative	0.447952	0.768179	0.595184	0.646304	0.859909	0.682842	c1	0.664573		c1 (n=1098)	1.03538e-26	0.16428	0.228	0.037	5.40468e-23	IDC	-0.16428	IDC
PF3D7_0820800		conserved Plasmodium protein, unknown function	1.00979	1.06626	0.764541	0.917174	1.00132	0.904913	c1	0.959249		c1 (n=1098)	5.34873e-67	0.460109	0.289	0.016	2.79204e-63	IDC	-0.460109	IDC	5.08066	Mid Troph	-0.24433	Late Troph
PF3D7_0822700	TRP1	thrombospondin-related protein 1, putative	0.943264	0.786877	0.871865	0.598713	0.74687	0.847591	c1	0.817234		c1 (n=1098)									0.807202	Late Ring	-0.270382	Mid Ring
PF3D7_0823400		alpha/beta hydrolase, putative	0.822674	0.668732	0.82612	1.00947	0.654639	0.640655	c1	0.745703		c1 (n=1098)									1.43404	Early Ring	-0.207129	Mid Ring
PF3D7_0823500	IMC1i	inner membrane complex protein 1i, putative	1.2797	1.30589	1.05893	1.51676	1.31072	1.11631	c1	1.2928		c1 (n=1098)	3.37482e-198	3.90908	0.667	0.021	1.76166e-194	ook	3.90908	non-IDC	0.755345	Schizont	-0.258182	Mid Ring
PF3D7_0824100		3'-5' exonuclease, putative	1.36517	0.969377	1.0249	1.17657	1.17446	1.08394	c1	1.1292		c1 (n=1098)	1.53195e-183	3.26365	0.709	0.038	7.99679e-180	ook	3.26365	non-IDC	7.55654	Mid Troph	-0.0908227	Late Troph
PF3D7_0824200		conserved Plasmodium protein, unknown function	1.46191	1.46282	1.52956	1.42526	1.36942	1.48801	c1	1.46236		c1 (n=1098)	7.97695e-21	0.30055	0.16	0.031	4.16397e-17	gam	0.30055	non-IDC	6.78831	Mid Troph	-0.0428063	Late Ring
PF3D7_0824500		conserved protein, unknown function	0.818274	0.728732	0.790936	0.701977	0.257035	0.778956	c1	0.753844		c1 (n=1098)	5.76742e-170	0.908019	0.607	0.033	3.01059e-166	gam	0.908019	non-IDC	8.83631	Mid Troph	-0.160787	Schizont
PF3D7_0825600	COA5	cytochrome c oxidase assembly factor 5, putative	0.581695	0.683281	0.57688	0.555209	0.728787	0.63455	c1	0.608123		c1 (n=1098)	3.23609e-66	0.316956	0.269	0.018	1.68924e-62	gam	0.316956	non-IDC	3.32077	Late Troph	-0.377811	Schizont
PF3D7_0825700	CryPH	crystalloid-specific PH domain-containing protein, putative	0.583984	0.516546	0.501829	0.590807	0.456281	0.401477	c1	0.509188		c1 (n=1098)	5.77089e-271	4.84741	0.84	0.044	3.01241e-267	gam	4.84741	non-IDC	6.14673	Late Troph	-0.135198	Late Troph
PF3D7_0825800		PH-like domain-containing protein, putative	0.776331	0.829606	0.978047	0.892991	0.670345	0.821337	c1	0.825472		c1 (n=1098)	1.20965e-266	6.12765	0.858	0.056	6.31436e-263	gam	6.12765	non-IDC	3.28837	Late Ring	-0.069028	Mid Ring
PF3D7_0826000		conserved Plasmodium protein, unknown function	0.449885	0.39091	0.505898	0.636997	0.600598	0.58615	c1	0.546024		c1 (n=1098)	1.59842e-24	0.325125	0.124	0.013	8.34374e-21	gam	0.325125	non-IDC	2.11878	Late Ring	-0.176897	Mid Ring
PF3D7_0826800		small nucleolar RNA snoR05	0.82253	0.595337	1.31872	0.985585	0.763025	0.989297	c1	0.904058		c1 (n=1098)									12.6292	Late Ring	-0.741359	Late Ring
PF3D7_0827200		conserved Plasmodium protein, unknown function	0.555044	0.647084	0.673711	0.501024	0.47946	0.57783	c1	0.566437		c1 (n=1098)	5.22716e-235	3.27911	0.77	0.044	2.72858e-231	gam	3.27911	non-IDC	0.0262384	Mid Ring	-0.0306487	Late Ring
PF3D7_0827400		conserved protein, unknown function	0.617729	0.756188	0.718841	0.903683	0.641843	0.67103	c1	0.694936		c1 (n=1098)	3.72807e-235	3.02983	0.785	0.047	1.94605e-231	gam	3.02983	non-IDC	1.67582	Schizont	-0.292334	Schizont
PF3D7_0827700		magnesium transporter, putative	1.12919	1.08398	1.1357	1.31105	0.637055	0.889357	c1	1.10658		c1 (n=1098)	1.33167e-07	0.328579	0.133	0.041	0.000695134	ook	0.328579	non-IDC	5.37321	Mid Ring	-0.0717859	Mid Ring
PF3D7_0828000	ROM3	rhomboid protease ROM3	0.879801	0.955838	1.18616	1.04885	1.14915	0.997477	c1	1.02316		c1 (n=1098)	2.54451e-89	0.370932	0.311	0.012	1.32823e-85	gam	0.370932	non-IDC	1.58367	Late Troph	-0.128429	Late Troph
PF3D7_0828100		conserved Plasmodium protein, unknown function	0.966843	0.944549	1.1783	1.1645	1.30604	1.30606	c1	1.1714		c1 (n=1098)	5.18465e-193	0.739307	0.683	0.042	2.70639e-189	gam	0.739307	non-IDC	5.33411	Mid Troph	-0.0802033	Late Ring
PF3D7_0828400	OXA1	mitochondrial inner membrane protein OXA1, putative	0.555337	0.503175	0.669807	0.381815	0.530306	0.556752	c1	0.542822		c1 (n=1098)	1.42677e-58	0.270211	0.228	0.01	7.44774e-55	IDC	-0.270211	IDC	2.85621	Late Troph	-0.164072	Mid Ring
PF3D7_0829800		non-coding RNA	1.23122	1.29222	1.28832	1.18521	1.12338	1.16657	c1	1.20822		c1 (n=1098)									11.4644	Schizont	-5.18965	Schizont
PF3D7_0830300	SIAP2	sporozoite invasion-associated protein 2	0.589261	0.727869	0.297806	0.715731	0.641776	0.727821	c1	0.678753		c1 (n=1098)									1.61958	Early Ring	-0.175344	Mid Ring
PF3D7_0831000	GEXP09	Plasmodium exported protein (PHISTb), unknown function	1.00741	1.10414	1.1121	1.17818	1.05993	1.09885	c1	1.10149		c1 (n=1098)									20.2703	Mid Ring	-0.218788	Mid Ring
PF3D7_0831100	SURF8.1	surface-associated interspersed protein 8.1 (SURFIN 8.1)	0.917487	1.13307	1.06804	0.961115	0.947245	1.13439	c1	1.01458		c1 (n=1098)	5.8018e-40	0.300698	0.172	0.013	3.02854e-36	gam	0.300698	non-IDC	6.40097	Mid Ring	-0.221716	Mid Ring
PF3D7_0831300	GEXP13	Plasmodium exported protein, unknown function	0.586243	0.589684	0.592807	0.771312	0.314683	0.293375	c1	0.587963		c1 (n=1098)	5.10861e-165	0.730397	0.656	0.051	2.6667e-161	gam	0.730397	non-IDC
PF3D7_0831900		Plasmodium exported protein (PHIST), unknown function, pseudogene	0.884637	0.896211	1.12781	1.06004	0.956897	0.937087	c1	0.946992		c1 (n=1098)									17.6916	Mid Ring	-1.80945	Early Ring
PF3D7_0833150		Plasmodium exported protein, unknown function, fragment, pseudogene	0.992986	0.829369	0.990963	1.03675	1.14079	0.906561	c1	0.991974		c1 (n=1098)
PF3D7_0900350		Plasmodium exported protein, unknown function, fragment, pseudogene	0.964538	0.708152	0.853423	0.73104	0.927084	0.896752	c1	0.875088		c1 (n=1098)
PF3D7_0901200		Plasmodium exported protein, unknown function, fragment	2.11326	2.1916	2.48063	2.21547	2.18328	2.44784	c1	2.20354		c1 (n=1098)									3.43723	Mid Ring	-1.10228	Mid Ring
PF3D7_0901900		probable protein, unknown function	1.25459	0.91471	0.814084	1.21663	1.11068	1.13086	c1	1.12077		c1 (n=1098)
PF3D7_0902100	FIKK9.2	serine/threonine protein kinase, FIKK family	1.3165	1.1117	1.11689	1.16746	1.20784	1.25578	c1	1.18765		c1 (n=1098)	1.64224e-64	0.335692	0.178	0.001	8.57249e-61	IDC	-0.335692	IDC	2.6102	Schizont	-1.24122	Schizont
PF3D7_0902400	FIKK9.5	serine/threonine protein kinase, FIKK family	2.16589	2.22214	2.30937	2.32051	2.00729	2.20461	c1	2.21338		c1 (n=1098)	2.994e-29	0.138406	0.111	0.005	1.56287e-25	IDC	-0.138406	IDC	1.12016	Late Troph	-0.31151	Early Ring
PF3D7_0902600	FIKK9.7	serine/threonine protein kinase, FIKK family	1.40765	1.38347	1.35942	1.37804	1.28014	1.38655	c1	1.38076		c1 (n=1098)									3.88231	Early Ring	-0.259971	Mid Ring
PF3D7_0902700		Plasmodium exported protein (PHISTb), unknown function, pseudogene	0.7148	0.568582	0.62267	0.400544	0.374702	0.623331	c1	0.595626		c1 (n=1098)									4.55314	Mid Troph	-6.06113	Schizont
PF3D7_0902900		conserved Plasmodium protein, unknown function	1.17992	1.06128	1.01054	1.28563	1.22475	1.06196	c1	1.12094		c1 (n=1098)	2.98399e-72	4.57302	0.379	0.004	1.55764e-68	spz	4.57302	non-IDC	0.355906	Early Ring	-0.122601	Mid Ring
PF3D7_0903800	CCp4	LCCL domain-containing protein	0.99382	0.813978	0.912193	0.923703	0.966303	0.956112	c1	0.939908		c1 (n=1098)	4.47226e-257	3.21008	0.77	0.024	2.33452e-253	gam	3.21008	non-IDC	2.80331	Mid Ring	-0.107912	Mid Ring
PF3D7_0904200	PH	PH domain-containing protein, putative	0.467705	1.01784	1.04625	0.767365	0.677022	0.838356	c1	0.80286		c1 (n=1098)	2.02999e-246	3.15365	0.807	0.042	1.05965e-242	gam	3.15365	non-IDC	2.23537	Early Ring	-0.106282	Early Ring
PF3D7_0904300		conserved protein, unknown function	1.25644	1.29021	1.21385	1.26436	1.29948	1.21971	c1	1.2604		c1 (n=1098)	1.45419e-237	0.553334	0.819	0.052	7.59088e-234	gam	0.553334	non-IDC	0.743602	Schizont	-0.296713	Mid Ring
PF3D7_0905200		mitochondrial carrier protein, putative	0.941877	1.17286	0.968397	0.810542	1.1014	1.00984	c1	0.989118		c1 (n=1098)
PF3D7_0905300		dynein heavy chain, putative	1.32728	1.27696	1.38503	1.38256	1.28024	1.37771	c1	1.35249		c1 (n=1098)	8.58547e-28	3.1735	0.196	0.037	4.48162e-24	gam	3.1735	non-IDC	1.76919	Mid Ring	-0.0942565	Mid Ring
PF3D7_0905600	WDR66	WD repeat-containing protein 66, putative	0.73438	0.542988	0.486791	0.586993	0.502459	0.795262	c1	0.56499		c1 (n=1098)	7.19948e-61	1.1383	0.221	0.01	3.75813e-57	gam	1.1383	non-IDC	1.15066	Mid Ring	-0.178637	Mid Ring
PF3D7_0905900	SEC27	coatomer subunit beta, putative	0.6364	0.978556	1.05067	0.759239	0.681618	0.823557	c1	0.791398		c1 (n=1098)	1.8023e-116	0.246616	0.016	0.433	9.40802e-113	spz	0.246616	non-IDC	2.19614	Late Troph	-0.278336	Schizont
PF3D7_0907100		conserved Plasmodium protein, unknown function	0.816936	0.641997	0.690254	0.850096	0.810027	0.867045	c1	0.813481		c1 (n=1098)	1.97119e-21	0.546687	0.618	0.325	1.02896e-17	ook	0.546687	non-IDC	1.51199	Mid Troph	-0.171576	Late Ring
PF3D7_0907300		prefoldin-like protein, putative	1.21762	1.01944	0.929316	1.04463	1.19846	1.10765	c1	1.07614		c1 (n=1098)									0.995822	Late Ring	-0.190688	Late Ring
PF3D7_0908900		conserved Plasmodium protein, unknown function	0.630152	0.826429	0.43535	0.757802	1.08879	0.628453	c1	0.693977		c1 (n=1098)	3.91028e-111	1.24512	0.486	0.048	2.04116e-107	gam	1.24512	non-IDC	1.95459	Late Ring
PF3D7_0909200	POFUT2	GDP-fucose protein O-fucosyltransferase 2	0.716669	0.787734	0.642143	0.72418	0.828471	0.720953	c1	0.722567		c1 (n=1098)	2.27508e-69	0.560743	0.248	0.011	1.18759e-65	gam	0.560743	non-IDC	0.279731	Early Ring	-0.54919	Early Ring
PF3D7_0909500	SPM1	subpellicular microtubule protein 1, putative	0.32897	0.701855	0.820487	0.525843	0.824213	0.722147	c1	0.712001		c1 (n=1098)	2.05239e-156	1.22993	0.495	0.015	1.07135e-152	gam	1.22993	non-IDC	8.13162	Early Ring	-0.0990889	Early Ring
PF3D7_0910000	SET4	histone-lysine N-methyltransferase SET4	0.84706	0.892498	0.782527	0.727903	0.817873	0.811385	c1	0.814629		c1 (n=1098)									0.395691	Early Ring	-0.268155	Mid Ring
PF3D7_0910100		exportin-7, putative	0.460459	0.647607	0.906227	0.602145	0.510876	0.376758	c1	0.556511		c1 (n=1098)	9.34334e-196	2.13058	0.7	0.029	4.87722e-192	IDC	-2.13058	IDC	11.7151	Late Troph	-1.83999	Late Troph
PF3D7_0910700	ALP5a	actin-like protein, putative	0.878518	0.493414	0.777587	0.852452	0.578777	0.879223	c1	0.815019		c1 (n=1098)	1.05932e-39	0.202456	0.157	0.01	5.52967e-36	gam	0.202456	non-IDC	0.835871	Late Troph	-0.619091	Mid Ring
PF3D7_0910900		DNA primase large subunit, putative	0.794293	0.612112	1.05614	1.03499	0.621853	0.896503	c1	0.845398		c1 (n=1098)	1.75962e-45	0.491962	0.261	0.025	9.18523e-42	IDC	-0.491962	IDC	5.99785	Late Troph	-0.700047	Late Troph
PF3D7_0911200		conserved Plasmodium protein, unknown function	0.576296	0.344776	0.224953	0.510551	0.679227	0.666886	c1	0.543424		c1 (n=1098)	3.47958e-123	0.348277	0.016	0.451	1.81634e-119	spz	0.348277	non-IDC	0.302322	Mid Troph	-1.19707	Late Troph
PF3D7_0911300	CRMP1	cysteine repeat modular protein 1	1.80732	1.8655	1.8986	1.73158	1.86239	1.90184	c1	1.86394	CRMP1	c1 (n=1098)	3.40958e-09	0.474143	0.04	0.112	1.7798e-05	spz	0.474143	non-IDC	0.633582	Mid Ring	-0.169794	Mid Ring
PF3D7_0913100		heptatricopeptide repeat-containing protein, putative	1.7051	1.6292	1.46129	1.65882	1.52465	1.50936	c1	1.57693		c1 (n=1098)	8.25893e-43	0.292566	0.169	0.01	4.31116e-39	gam	0.292566	non-IDC	2.28871	Mid Troph	-0.0643694	Late Ring
PF3D7_0913400		elongation factor, putative	0.845151	0.687245	1.02503	0.909434	0.702575	0.863583	c1	0.854367		c1 (n=1098)	3.30323e-82	0.447848	0.381	0.036	1.72428e-78	gam	0.447848	non-IDC	3.00904	Late Ring	-0.304845	Mid Ring
PF3D7_0915300		heptatricopeptide repeat-containing protein, putative	0.654983	0.63936	0.577682	0.333197	0.765001	0.570654	c1	0.608521		c1 (n=1098)									3.75776	Mid Troph	-0.119348	Late Ring
PF3D7_0916600		methyltransferase, putative	1.38483	1.47157	1.5083	1.2866	1.31719	1.42952	c1	1.40717		c1 (n=1098)									5.62125	Early Ring	-0.0100289	Mid Ring
PF3D7_0917200		conserved protein, unknown function	0.310074	0.323955	0.946712	0.456498	0.858197	0.625676	c1	0.541087		c1 (n=1098)									0.663261	Early Ring	-0.172358	Early Ring
PF3D7_0917300		conserved protein, unknown function	0.333289	0.642176	0.614904	0.645764	0.564327	0.541695	c1	0.589616		c1 (n=1098)	7.41868e-106	0.696178	0.272	0	3.87255e-102	IDC	-0.696178	IDC	13.3244	Schizont	-1.63873	Schizont
PF3D7_0917500		conserved protein, unknown function	0.746926	0.980418	0.931293	0.765487	0.91332	0.951035	c1	0.922306		c1 (n=1098)	2.70712e-55	0.344407	0.289	0.023	1.41312e-51	IDC	-0.344407	IDC	3.68624	Late Troph	-0.223264	Schizont
PF3D7_0917600	PRP43	pre-mRNA-splicing factor ATP-dependent RNA helicase PRP43, putative	0.514792	0.513031	0.616808	0.332226	0.592577	0.585615	c1	0.550204		c1 (n=1098)	2.90003e-23	0.190682	0.128	0.012	1.51381e-19	IDC	-0.190682	IDC	0.428322	Early Ring	-0.26042	Late Troph
PF3D7_0917700		GPN-loop GTPase, putative	0.771115	0.764493	0.704893	0.684305	0.447741	0.545392	c1	0.694599		c1 (n=1098)									0.515048	Early Ring	-0.204431	Early Ring
PF3D7_0917800		conserved Plasmodium protein, unknown function	0.691042	0.958443	0.894314	0.790057	0.927081	0.85024	c1	0.872277		c1 (n=1098)									1.6545	Late Troph	-0.387599	Mid Ring
PF3D7_0918400		conserved Plasmodium protein, unknown function	1.52515	1.53563	1.68261	1.67148	1.62105	1.44357	c1	1.57834		c1 (n=1098)	1.46083e-116	0.841598	0.408	0.019	7.62553e-113	gam	0.841598	non-IDC	1.19645	Early Ring	-0.0851033	Mid Ring
PF3D7_0919500	MFS3	major facilitator superfamily domain-containing protein, putative	1.26756	0.742799	0.825633	0.86433	1.2603	1.10349	c1	0.983911		c1 (n=1098)									0.528314	Schizont	-0.363972	Schizont
PF3D7_0919600	WBP1	dolichyl-diphosphooligosaccharide--protein glycosyltransferase subunit WBP1, putative	0.737648	0.685697	0.554359	0.463168	0.402155	0.495895	c1	0.525127		c1 (n=1098)	8.35572e-31	1.7225	0.473	0.157	4.36168e-27	ook	1.7225	non-IDC	4.01804	Mid Troph	-0.708103	Mid Troph
PF3D7_0919700		pyridoxal phosphate homeostasis protein, putative	0.973441	0.869933	0.505562	0.832824	0.757886	0.752825	c1	0.795355		c1 (n=1098)									6.76747	Late Ring	-0.195125	Mid Troph
PF3D7_0920000	ELO3	elongation of fatty acids protein, putative	1.10879	0.992054	0.654198	0.999812	1.35934	1.03522	c1	1.01752		c1 (n=1098)	5.43039e-55	1.53913	0.055	0.345	2.83466e-51	spz	1.53913	non-IDC	2.72036	Schizont	-0.650184	Late Troph
PF3D7_0920400		conserved Plasmodium protein, unknown function	0.846362	1.07094	0.779227	0.770113	0.745729	0.774637	c1	0.776932		c1 (n=1098)	1.29366e-07	0.147447	0.163	0.07	0.000675288	gam	0.147447	non-IDC	3.98843	Mid Troph	-0.169263	Mid Ring
PF3D7_0921200		conserved Plasmodium membrane protein, unknown function	0.598389	0.774759	0.746065	0.612218	0.688303	0.797944	c1	0.717184		c1 (n=1098)	1.33286e-146	0.611215	0.559	0.035	6.9575e-143	gam	0.611215	non-IDC
PF3D7_0921300		RAP protein, putative	1.58058	1.51735	1.5417	1.43242	1.24455	1.44559	c1	1.48147		c1 (n=1098)									3.20647	Mid Troph	-0.159173	Mid Ring
PF3D7_0921400	NifU	NifU-like scaffold protein	0.773491	0.744267	0.924689	0.893536	0.994033	1.0974	c1	0.909113		c1 (n=1098)									3.45915	Late Troph	-0.331989	Schizont
PF3D7_0921500		conserved Plasmodium protein, unknown function	1.03715	0.896738	1.01261	0.903243	1.09002	1.06983	c1	1.02488		c1 (n=1098)									1.75474	Mid Troph	-0.191659	Mid Ring
PF3D7_0922400	pBAS	para-aminobenzoic acid synthetase	1.33906	1.07638	0.685986	1.39449	1.27007	0.987569	c1	1.17323		c1 (n=1098)	1.07986e-64	0.24154	0.269	0.019	5.63687e-61	gam	0.24154	non-IDC	0.0874376	Mid Troph	-0.634841	Late Ring
PF3D7_0923000	RPB3	DNA-directed RNA polymerase II subunit RPB3, putative	0.865007	0.975513	1.03867	0.837252	0.800878	1.21271	c1	0.92026		c1 (n=1098)	5.91516e-57	0.516463	0.239	0.017	3.08772e-53	gam	0.516463	non-IDC	0.080413	Early Ring	-0.52371	Mid Troph
PF3D7_0923100		OTU domain-containing protein, putative	0.676559	0.68281	0.259631	0.339733	1.03993	0.596639	c1	0.636599		c1 (n=1098)											-0.864418	Late Troph
PF3D7_0923200	NOS	nitric oxide synthase, putative	0.597989	0.851692	1.07245	0.881444	0.728926	0.899164	c1	0.866568		c1 (n=1098)	2.60291e-32	0.340264	0.142	0.012	1.35872e-28	gam	0.340264	non-IDC	4.84247	Mid Ring	-0.0132234	Mid Ring
PF3D7_0923300	PLP3	perforin-like protein 3	2.0336	2.03873	1.82471	2.0434	2.24081	2.08122	c1	2.04106		c1 (n=1098)	1.78749e-120	1.74163	0.388	0.009	9.33069e-117	ook	1.74163	non-IDC	0.911426	Mid Ring	-0.290279	Mid Ring
PF3D7_0923600	LipL2	lipoate-protein ligase 2	0.616199	0.595789	0.633592	0.830241	0.44045	0.646382	c1	0.624895		c1 (n=1098)	2.68286e-65	0.348162	0.478	0.067	1.40045e-61	IDC	-0.348162	IDC	1.96894	Mid Troph	-0.295854	Mid Ring
PF3D7_0925100		conserved Plasmodium protein, unknown function	0.716492	0.759789	0.896553	0.691033	0.836391	0.823576	c1	0.791682		c1 (n=1098)	9.78747e-96	2.47425	0.779	0.289	5.10906e-92	gam	2.47425	non-IDC	3.50592	Early Ring	-0.243844	Early Ring
PF3D7_0926600		conserved Plasmodium membrane protein, unknown function	1.0872	1.05235	0.961517	0.887161	1.05232	1.01044	c1	1.03138		c1 (n=1098)	4.7894e-173	3.79253	0.788	0.064	2.50007e-169	ook	3.79253	non-IDC	0.822699	Mid Ring	-0.465601	Early Ring
PF3D7_0926700	NADSYN	glutamine-dependent NAD(+) synthetase, putative	0.838416	0.760977	0.752343	0.665619	0.832111	0.69699	c1	0.75666		c1 (n=1098)	1.06802e-37	0.334698	0.009	0.16	5.57504e-34	spz	0.334698	non-IDC	14.1635	Mid Troph	-0.113282	Late Troph
PF3D7_0927200		zinc finger protein, putative	0.729311	0.632726	0.714773	0.859671	0.800108	0.704738	c1	0.722042		c1 (n=1098)	2.27863e-28	1.18703	0.479	0.144	1.18944e-24	ook	1.18703	non-IDC
PF3D7_0927300	FH	fumarate hydratase	1.03838	1.04363	0.707577	0.97557	1.06098	0.856809	c1	1.00697		c1 (n=1098)	7.18917e-12	0.538056	0.19	0.068	3.75275e-08	gam	0.538056	non-IDC
PF3D7_0927800	COX5B	cytochrome c oxidase subunit 5B, putative	1.44983	1.24327	1.18587	1.16258	1.27366	1.38649	c1	1.25846		c1 (n=1098)	1.49702e-57	0.747392	0.399	0.076	7.81447e-54	gam	0.747392	non-IDC	12.5149	Late Troph	-0.727023	Schizont
PF3D7_0928700		conserved Plasmodium protein, unknown function	0.998127	0.730646	0.561196	0.567702	1.02492	0.765895	c1	0.748271		c1 (n=1098)	5.27707e-62	0.546978	0.308	0.033	2.75463e-58	gam	0.546978	non-IDC	3.16162	Mid Troph	-0.0831806	Late Ring
PF3D7_0928900	GK	guanylate kinase	0.862385	0.682222	0.549571	0.937401	0.830623	0.978416	c1	0.846504		c1 (n=1098)									14.1577	Late Ring	-0.431223	Early Ring
PF3D7_0929500		CH domain-containing protein, putative	1.60797	1.47444	1.62498	1.5563	1.28376	1.42783	c1	1.51537		c1 (n=1098)	2.99577e-06	0.364615	0.187	0.095	0.0156379	gam	0.364615	non-IDC
PF3D7_0929700		conserved Plasmodium protein, unknown function	0.486703	0.450886	0.624271	0.537213	0.500335	0.58407	c1	0.518774		c1 (n=1098)	9.99203e-07	0.518387	0.242	0.108	0.00521584	ook	0.518387	non-IDC	8.96122	Late Troph	-0.23699	Late Troph
PF3D7_0930000		procollagen lysine 5-dioxygenase, putative	2.02702	2.19133	2.25777	2.08029	2.05699	2.24387	c1	2.13581		c1 (n=1098)	1.71067e-255	4.38312	0.804	0.042	8.92968e-252	gam	4.38312	non-IDC	0.528356	Mid Ring	-0.323484	Mid Ring
PF3D7_0931600		conserved protein, unknown function	0.663321	0.77219	0.670625	0.893335	0.638579	0.745714	c1	0.70817		c1 (n=1098)	0.00210752	0.975292	0.063	0.108	1	spz	0.975292	non-IDC
PF3D7_0932300	M18AAP	M18 aspartyl aminopeptidase	0.574251	0.337641	0.505886	0.507833	0.505166	0.498743	c1	0.505526		c1 (n=1098)	2.91019e-53	0.307302	0.296	0.038	1.51912e-49	gam	0.307302	non-IDC	0.735619	Mid Troph	-2.14968	Mid Troph
PF3D7_0932700		conserved Plasmodium protein, unknown function	1.47061	1.53595	1.63174	1.48011	1.51509	1.59723	c1	1.52552		c1 (n=1098)	7.07186e-55	0.712357	0.382	0.048	3.69151e-51	ook	0.712357	non-IDC	1.30123	Mid Troph	-0.184077	Mid Ring
PF3D7_0932800	CSE1	importin alpha re-exporter, putative	0.675657	0.563118	0.489348	0.414907	0.529223	0.479927	c1	0.509286		c1 (n=1098)	3.00981e-141	1.84986	0.739	0.078	1.57112e-137	IDC	-1.84986	IDC	5.31573	Mid Troph	-0.735943	Late Troph
PF3D7_0933800		tubulin delta chain, putative	1.18566	1.2623	1.43181	1.34062	1.08939	1.11646	c1	1.22398		c1 (n=1098)	8.84537e-48	0.705762	0.205	0.016	4.61729e-44	gam	0.705762	non-IDC			-0.472657	Mid Ring
PF3D7_0934100	XPD	TFIIH basal transcription factor complex helicase XPD subunit	1.02787	0.946183	1.07838	1.11649	0.964846	1.0736	c1	1.05074		c1 (n=1098)	1.3588e-33	0.373678	0.269	0.055	7.09296e-30	gam	0.373678	non-IDC	5.00374	Late Ring	-0.16454	Late Troph
PF3D7_0934500		V-type proton ATPase subunit E, putative	0.893171	0.822572	0.819667	0.828782	0.877591	0.900777	c1	0.853187		c1 (n=1098)	9.38103e-77	0.498691	0.467	0.053	4.8969e-73	IDC	-0.498691	IDC	21.5407	Mid Troph
PF3D7_0935400	GDV1	gametocyte development protein 1	1.02423	0.954458	1.02704	1.11535	1.35688	1.16465	c1	1.0712	GDV1	c1 (n=1098)	2.88368e-67	0.563494	0.42	0.064	1.50528e-63	gam	0.563494	non-IDC	6.02174	Late Troph	-0.16385	Mid Ring
PF3D7_0936700		lysophospholipase, putative	0.368126	0.627712	0.549405	0.454649	0.625988	0.58556	c1	0.567483		c1 (n=1098)									2.45605	Early Ring	-1.94909	Schizont
PF3D7_0937000		Plasmodium exported protein (PHISTb), unknown function	0.690395	0.761091	0.697957	0.690768	0.777142	0.853871	c1	0.729524		c1 (n=1098)									1.47683	Mid Ring	-0.270036	Mid Ring
PF3D7_1000700		Plasmodium exported protein (PHISTa), unknown function, pseudogene	2.40583	2.62108	2.33978	2.33478	2.61872	2.68	c1	2.51227		c1 (n=1098)									1.00229	Late Troph	-0.111313	Early Ring
PF3D7_1001100	ACBP1	acyl-CoA binding protein, isoform 1, ACBP1	0.74406	0.724652	0.631154	0.73131	0.780802	0.649431	c1	0.727981		c1 (n=1098)
PF3D7_1001300		Plasmodium exported protein (PHISTa), unknown function	0.646563	0.598111	0.746378	0.396205	0.503793	0.595834	c1	0.596973		c1 (n=1098)	2.3242e-86	0.430564	0.222	0	1.21323e-82	IDC	-0.430564	IDC	1.17864	Late Troph	-0.493871	Mid Troph
PF3D7_1001400	XL1	exported lipase 1	0.510953	0.538306	0.340862	0.672787	0.718977	0.618555	c1	0.57843		c1 (n=1098)									3.64254	Early Ring	-3.06267	Early Ring
PF3D7_1002300		conserved Plasmodium protein, unknown function	0.532862	0.509773	0.310179	0.709114	0.715148	0.615163	c1	0.574012		c1 (n=1098)									0.522463	Mid Ring	-0.324803	Mid Ring
PF3D7_1003700		MKT1 domain-containing protein, putative	1.08119	0.887914	0.684868	1.11928	1.19286	0.828449	c1	0.984551		c1 (n=1098)	3.64243e-131	1.41805	0.492	0.031	1.90135e-127	gam	1.41805	non-IDC
PF3D7_1003800	EFTUD2	U5 small nuclear ribonucleoprotein component, putative	0.647164	0.64844	0.419769	0.58913	0.587376	0.605423	c1	0.597277		c1 (n=1098)	1.23065e-83	0.962628	0.441	0.055	6.42398e-80	gam	0.962628	non-IDC	10.2409	Late Ring	-0.0925642	Schizont
PF3D7_1005300		conserved Plasmodium protein, unknown function	1.85235	2.0779	2.03297	1.87254	1.94478	1.85068	c1	1.90866		c1 (n=1098)	1.7136e-31	0.119392	0.002	0.114	8.94497e-28	spz	0.119392	non-IDC			-0.303101	Mid Ring
PF3D7_1005400		conserved Plasmodium protein, unknown function	1.79361	1.58903	1.59967	1.62235	1.88687	1.71622	c1	1.66929		c1 (n=1098)	2.02517e-39	0.143698	0.182	0.011	1.05714e-35	ook	0.143698	non-IDC	1.09284	Schizont	-0.11402	Mid Ring
PF3D7_1005700		peptidase, putative	0.807458	0.729744	0.675773	0.825788	1.01394	1.22615	c1	0.816623		c1 (n=1098)	1.71331e-12	0.106293	0.106	0.024	8.9435e-09	gam	0.106293	non-IDC	1.91409	Schizont	-0.0926521	Schizont
PF3D7_1006000	IMP4	IMP1-like protein, putative	0.731908	0.91648	0.835061	0.889781	0.903688	0.746277	c1	0.862421		c1 (n=1098)	6.08928e-171	0.531231	0.795	0.092	3.1786e-167	gam	0.531231	non-IDC	1.1686	Early Ring	-0.208236	Early Ring
PF3D7_1006400		heptatricopeptide repeat-containing protein, putative	1.34463	1.38315	1.38441	1.41072	1.23944	1.35382	c1	1.36849		c1 (n=1098)	6.59549e-120	0.813192	0.517	0.047	3.44285e-116	gam	0.813192	non-IDC	7.99734	Mid Troph	-0.132074	Late Troph
PF3D7_1008600		zinc finger (CCCH type) protein, putative	1.40365	1.49561	1.44493	1.27073	1.15574	1.44619	c1	1.42429		c1 (n=1098)									12.6589	Mid Ring	-0.444005	Mid Troph
PF3D7_1009100		conserved Plasmodium membrane protein, unknown function	0.509964	0.329622	0.601144	0.345543	0.539512	0.493726	c1	0.501845		c1 (n=1098)	7.35199e-173	0.957624	0.505	0.008	3.83774e-169	gam	0.957624	non-IDC	0.556605	Early Ring	-0.102431	Mid Ring
PF3D7_1009200		ribonuclease, putative	1.07456	1.03567	0.624516	1.24682	1.18909	0.794888	c1	1.05512		c1 (n=1098)	7.02943e-22	0.278554	0.1	0.009	3.66936e-18	gam	0.278554	non-IDC	0.877243	Early Ring	-0.196944	Mid Ring
PF3D7_1009300		AMP-binding protein, putative	1.32383	1.23112	1.04516	1.25098	1.76265	1.3834	c1	1.2874		c1 (n=1098)	1.35213e-68	0.345947	0.471	0.087	7.05813e-65	gam	0.345947	non-IDC	1.71487	Late Troph	-0.31809	Late Troph
PF3D7_1009600	PPM10	protein phosphatase PPM10, putative	0.930479	0.572015	0.410168	0.76134	0.82346	0.674193	c1	0.717767		c1 (n=1098)	8.43589e-94	0.669038	0.432	0.044	4.40353e-90	gam	0.669038	non-IDC	18.3596	Mid Troph
PF3D7_1010800		50S ribosomal protein L22, mitochondrial, putative	1.18871	1.17658	1.34468	1.22889	1.17957	1.27027	c1	1.2088		c1 (n=1098)									3.20862	Mid Troph	-0.223583	Late Ring
PF3D7_1012500		phosphoglucomutase, putative	0.394233	0.633398	0.858566	0.760263	0.450576	0.396354	c1	0.541987		c1 (n=1098)	1.85613e-78	0.412486	0.314	0.02	9.689e-75	gam	0.412486	non-IDC	0.789933	Early Ring	-1.03537	Mid Troph
PF3D7_1012800		conserved Plasmodium protein, unknown function	0.7662	0.667537	0.387601	0.743341	0.584442	0.547127	c1	0.625989		c1 (n=1098)									2.99357	Mid Troph	-0.134696	Late Ring
PF3D7_1014000	FS	GDP-L-fucose synthase	0.823391	0.698285	0.792792	0.898849	0.780511	0.824306	c1	0.808092		c1 (n=1098)									1.03579	Schizont	-0.186884	Schizont
PF3D7_1014200	HAP2	male gamete fusion factor HAP2, putative	1.10687	1.44417	1.786	1.55249	1.23706	1.56619	c1	1.49833		c1 (n=1098)	3.08897e-34	0.546629	0.109	0.003	1.61244e-30	gam	0.546629	non-IDC	6.46883	Mid Ring	-0.140187	Mid Ring
PF3D7_1014400	MRK	MO15-related protein kinase	1.394	1.24921	1.45231	1.41507	0.981159	1.17301	c1	1.3216		c1 (n=1098)
PF3D7_1014500		conserved Plasmodium protein, unknown function	1.53143	1.45057	1.40392	1.2625	1.48669	1.49018	c1	1.46863		c1 (n=1098)	1.5373e-36	0.109315	0.002	0.132	8.02471e-33	spz	0.109315	non-IDC	0.824525	Early Ring	-0.0751794	Mid Ring
PF3D7_1014700	PHB2	prohibitin 2, putative	0.95263	0.690593	0.926614	0.766757	0.880517	0.920995	c1	0.900756		c1 (n=1098)	1.91806e-65	0.489004	0.233	0.01	1.00123e-61	gam	0.489004	non-IDC	37.1931	Mid Troph
PF3D7_1015000		FAD synthetase, putative	1.61042	1.52571	1.51654	1.60811	1.5775	1.56732	c1	1.57241		c1 (n=1098)									2.12022	Schizont	-0.312011	Mid Ring
PF3D7_1015400		RMI1 domain-containing protein, putative	1.16491	1.16517	1.17282	1.19353	1.24006	1.29538	c1	1.18317		c1 (n=1098)	8.00696e-05	0.129002	0.112	0.053	0.417964	gam	0.129002	non-IDC	1.53819	Late Troph	-0.495911	Late Troph
PF3D7_1015500		nucleotidyltransferase, putative	2.22879	2.18639	2.13672	2.22977	2.43599	2.31535	c1	2.22928		c1 (n=1098)	6.74638e-38	0.291332	0.15	0.007	3.52161e-34	IDC	-0.291332	IDC	2.45791	Mid Troph	-0.151273	Mid Ring
PF3D7_1016100		conserved Plasmodium protein, unknown function	0.574612	0.959046	0.379814	0.807809	0.87533	0.630538	c1	0.719173		c1 (n=1098)									0.301814	Mid Ring	-0.486302	Mid Ring
PF3D7_1016200		Rab3 GTPase-activating protein non-catalytic subunit, putative	1.43897	1.23171	1.18134	1.47076	1.55229	1.41263	c1	1.4258		c1 (n=1098)	1.97889e-33	0.176804	0.156	0.011	1.03298e-29	IDC	-0.176804	IDC
PF3D7_1017000		DNA polymerase delta catalytic subunit	1.00623	0.941023	1.00626	1.0302	0.994958	0.806131	c1	1.0006		c1 (n=1098)	9.29154e-59	1.48434	0.035	0.308	4.85018e-55	spz	1.48434	non-IDC	4.35844	Late Troph	-0.466153	Late Troph
PF3D7_1017200		enoyl-CoA hydratase-related protein, putative	1.33533	1.74651	1.94811	1.84143	1.67106	1.86717	c1	1.79397		c1 (n=1098)	1.04671e-14	0.267049	0.133	0.024	5.46382e-11	IDC	-0.267049	IDC	0.790897	Schizont	-0.339363	Mid Ring
PF3D7_1020400	RCM1	rRNA (cytosine-C(5))-methyltransferase, putative	1.09236	0.961579	1.02938	0.933389	1.17773	1.11773	c1	1.06087		c1 (n=1098)	2.38992e-31	0.106146	0.157	0.017	1.24754e-27	gam	0.106146	non-IDC	1.00192	Early Ring	-0.191391	Mid Ring
PF3D7_1020700		N-acetyltransferase, GNAT family, putative	0.482079	0.390564	0.742876	0.720096	0.656635	0.689614	c1	0.673124		c1 (n=1098)	8.10945e-77	0.303237	0.019	0.32	4.23313e-73	spz	0.303237	non-IDC	9.47916	Late Ring	-0.10992	Early Ring
PF3D7_1021100		conserved Plasmodium protein, unknown function	1.82598	2.02483	2.09065	1.98756	1.85732	1.81612	c1	1.92244		c1 (n=1098)	2.35715e-62	0.418819	0.339	0.03	1.23043e-58	IDC	-0.418819	IDC
PF3D7_1023100		dynein heavy chain, putative	1.59061	1.50232	1.53064	1.61245	1.50459	1.56687	c1	1.54876		c1 (n=1098)	5.0368e-25	1.70679	0.073	0.262	2.62921e-21	spz	1.70679	non-IDC	1.13887	Mid Ring	-0.0644693	Mid Ring
PF3D7_1023200	OMPDC	orotidine 5'-phosphate decarboxylase	0.919811	0.888355	0.726461	0.835357	0.875334	0.749022	c1	0.855345		c1 (n=1098)	1.16944e-27	0.188298	0.136	0.014	6.10447e-24	gam	0.188298	non-IDC	4.85343	Late Ring	-0.461392	Early Ring
PF3D7_1023700		conserved Plasmodium protein, unknown function	1.05327	1.01095	1.17085	1.10199	1.01129	1.18711	c1	1.07763		c1 (n=1098)									3.68929	Late Ring	-0.105047	Late Ring
PF3D7_1025500		conserved Plasmodium protein, unknown function	0.738209	0.832712	0.743091	0.759245	0.701829	0.639297	c1	0.74065		c1 (n=1098)	8.19449e-131	3.55343	0.952	0.19	4.27752e-127	ook	3.55343	non-IDC	0.60759	Schizont	-0.133339	Mid Ring
PF3D7_1026200		conserved protein, unknown function	0.957912	0.891135	0.982337	1.13476	0.795918	0.995094	c1	0.970125		c1 (n=1098)	4.90744e-58	1.85746	0.339	0.034	2.56169e-54	ook	1.85746	non-IDC	8.89481	Late Ring	-0.604808	Early Ring
PF3D7_1026400	CDC20	cell division cycle protein 20 homolog, putative	0.615286	0.639754	0.620381	0.673038	0.655929	0.609394	c1	0.630067		c1 (n=1098)	5.12887e-08	0.53393	0.122	0.212	0.000267727	spz	0.53393	non-IDC	0.635452	Schizont	-0.14269	Mid Ring
PF3D7_1026900	HCS1	biotin--protein ligase 1	1.17679	1.38697	1.12584	1.19846	1.24558	1.18699	c1	1.19272		c1 (n=1098)									2.10205	Schizont	-0.632679	Mid Ring
PF3D7_1027000		conserved Plasmodium protein, unknown function	0.454201	0.66297	0.412391	0.770976	0.643268	0.669515	c1	0.653119		c1 (n=1098)	1.72275e-66	0.922287	0.05	0.371	8.99276e-63	spz	0.922287	non-IDC	0.567671	Late Ring	-0.311113	Mid Ring
PF3D7_1028100	PPO	protoporphyrinogen oxidase	1.41454	1.2922	1.46272	1.34698	0.902031	1.13366	c1	1.31959		c1 (n=1098)	1.23212e-62	1.9565	0.418	0.053	6.43168e-59	ook	1.9565	non-IDC	1.68585	Mid Ring	-0.124618	Mid Ring
PF3D7_1028200		RING zinc finger protein, putative	0.587515	0.523697	0.51589	0.541973	0.547222	0.456675	c1	0.532835		c1 (n=1098)	4.46441e-30	0.248868	0.297	0.053	2.33042e-26	ook	0.248868	non-IDC	17.197	Late Troph	-1.39071	Late Troph
PF3D7_1029100		conserved Plasmodium protein, unknown function	0.480853	0.537983	0.64968	0.410107	0.275019	0.547092	c1	0.509418		c1 (n=1098)									5.92046	Mid Troph	-0.0386389	Late Ring
PF3D7_1029700		conserved Plasmodium protein, unknown function	0.996055	1.03896	1.41624	1.18352	0.869561	1.15947	c1	1.09922		c1 (n=1098)	3.81915e-12	0.506625	0.164	0.04	1.9936e-08	ook	0.506625	non-IDC	2.50401	Early Ring	-0.0478024	Mid Ring
PF3D7_1031000	P25	ookinete surface protein P25	0.548105	0.662641	0.25459	0.411622	0.728449	0.617773	c1	0.582939		c1 (n=1098)	1.12978e-252	7.45778	0.885	0.087	5.89744e-249	gam	7.45778	non-IDC	3.94228	Early Ring	-1.0381	Early Ring
PF3D7_1031900		conserved Plasmodium protein, unknown function	0.991463	0.640585	0.821473	0.868823	0.997452	0.796192	c1	0.845148		c1 (n=1098)	2.94397e-26	1.49787	0.051	0.217	1.53675e-22	spz	1.49787	non-IDC	1.58265	Mid Ring	-0.12001	Mid Ring
PF3D7_1032600		conserved protein, unknown function	0.812927	0.720065	0.544222	0.693808	0.638254	0.698755	c1	0.696281		c1 (n=1098)	0.00129064	0.654151	0.133	0.069	1	ook	0.654151	non-IDC			-0.317073	Late Troph
PF3D7_1032900		RNA polymerase II-associated protein 1, putative	0.500856	0.554656	0.56529	0.388841	0.627072	0.771153	c1	0.559973		c1 (n=1098)	2.68232e-13	0.502908	0.255	0.082	1.40017e-09	ook	0.502908	non-IDC	0.771847	Early Ring	-0.231046	Mid Ring
PF3D7_1033000	HPR1	heptatricopeptide repeat-containing protein HPR1, putative	1.02382	1.08021	1.06769	1.12883	1.25435	1.18871	c1	1.10452		c1 (n=1098)									0.332301	Mid Troph	-0.246565	Mid Ring
PF3D7_1033800		plasmepsin VII	1.80213	1.76064	1.56292	1.68483	2.00875	1.80042	c1	1.78053		c1 (n=1098)	7.66722e-174	0.881964	0.523	0.011	4.00229e-170	gam	0.881964	non-IDC	2.79075	Late Ring	-0.278999	Late Ring
PF3D7_1034000	SLY1	Sec1 family protein, putative	1.20977	1.179	1.24815	1.16424	1.11033	1.14791	c1	1.17162		c1 (n=1098)	9.63828e-64	0.620818	0.461	0.064	5.03118e-60	IDC	-0.620818	IDC
PF3D7_1034100		conserved protein, unknown function	0.780487	0.659589	0.787107	0.856446	0.586623	0.557205	c1	0.720038		c1 (n=1098)											-0.580983	Schizont
PF3D7_1034200	RPL27	ribosomal protein L27, putative	1.20423	0.823171	0.806775	1.30825	1.0808	1.03732	c1	1.05906		c1 (n=1098)	2.12611e-183	2.52468	0.704	0.062	1.10983e-179	gam	2.52468	non-IDC	2.76369	Late Troph	-0.325688	Late Troph
PF3D7_1034300	TLAP2	thioredoxin-like associated protein 2, putative	1.19884	1.29611	1.27529	1.30119	1.33377	1.34468	c1	1.29865		c1 (n=1098)	3.16626e-63	1.91879	0.709	0.154	1.65279e-59	ook	1.91879	non-IDC	0.966055	Mid Ring	-0.497426	Early Ring
PF3D7_1034400	SDHA	flavoprotein subunit of succinate dehydrogenase	1.14687	0.894106	0.955866	1.09743	1.00083	0.990011	c1	0.995422		c1 (n=1098)	3.40088e-15	0.180673	0.112	0.021	1.77526e-11	gam	0.180673	non-IDC	5.16049	Late Troph	-0.120573	Late Troph
PF3D7_1034500		armadillo repeat protein, putative	0.707559	0.649471	0.527006	0.712302	0.687931	0.670863	c1	0.679397		c1 (n=1098)	1.60587e-13	0.114003	0.227	0.08	8.38263e-10	gam	0.114003	non-IDC	3.12267	Late Troph	-0.335348	Late Troph
PF3D7_1034700		ADP-ribosylation factor, putative	0.786529	0.701522	0.49435	0.639236	0.672345	0.544024	c1	0.65579		c1 (n=1098)									7.04103	Schizont	-1.21741	Schizont
PF3D7_1036300	DBLMSP2	duffy binding-like merozoite surface protein 2	1.26275	1.22561	1.51735	1.34398	0.873428	1.05385	c1	1.24418		c1 (n=1098)									13.0582	Schizont	-0.53347	Mid Ring
PF3D7_1036400	LSA1	liver stage antigen 1	2.71088	2.69468	2.7081	2.81327	2.48236	2.66759	c1	2.70139	LSA1	c1 (n=1098)									2.61941	Mid Ring	-0.149558	Early Ring
PF3D7_1037100	PyKII	pyruvate kinase 2	0.560884	0.715027	0.348952	0.563074	0.662327	0.677097	c1	0.612701		c1 (n=1098)	7.17725e-10	0.141012	0.122	0.03	3.74652e-06	IDC	-0.141012	IDC	5.99892	Mid Troph	-0.386451	Mid Troph
PF3D7_1037200		conserved Plasmodium protein, unknown function	1.26732	1.04798	1.26147	1.31971	1.36633	1.11578	c1	1.2644		c1 (n=1098)	1.3949e-46	0.33134	0.166	0.007	7.2814e-43	gam	0.33134	non-IDC	1.54101	Schizont	-0.208423	Mid Ring
PF3D7_1037500	DYN2	dynamin-like protein	1.39223	1.29362	1.2882	1.31576	1.18744	1.38475	c1	1.30469		c1 (n=1098)	8.42534e-23	0.122917	0.154	0.025	4.39803e-19	gam	0.122917	non-IDC	24.2349	Schizont	-1.52603	Schizont
PF3D7_1037600	XPB	TFIIH basal transcription factor complex helicase XPB subunit, putative	0.767841	0.66909	0.746606	0.740798	0.578878	0.605016	c1	0.704944		c1 (n=1098)	2.17806e-108	1.65466	0.486	0.048	1.13695e-104	gam	1.65466	non-IDC	4.99112	Mid Ring	-0.0496579	Schizont
PF3D7_1038400	Pf11-1	gametocyte-specific protein	2.01076	2.25512	2.36812	2.33243	2.09846	2.13662	c1	2.19587		c1 (n=1098)	1.49959e-268	4.74706	0.912	0.067	7.82787e-265	gam	4.74706	non-IDC	9.96504	Mid Ring	-0.171054	Late Ring
PF3D7_1038500		Plasmodium exported protein, unknown function	0.851469	0.591524	0.883143	0.871055	0.686044	0.839622	c1	0.845545		c1 (n=1098)	1.15335e-161	0.650604	0.489	0.01	6.0205e-158	gam	0.650604	non-IDC	1.14105	Schizont	-0.0930303	Late Troph
PF3D7_1038700		Plasmodium exported protein, unknown function	1.22616	1.09676	1.82072	1.26297	1.46057	1.43034	c1	1.34665		c1 (n=1098)									4.15778	Early Ring	-0.287001	Mid Ring
PF3D7_1038800		RESA-like protein with PHIST and DnaJ domains	1.43919	1.5849	1.39251	1.40341	1.57785	1.56566	c1	1.50242		c1 (n=1098)									2.72731	Early Ring	-0.306562	Early Ring
PF3D7_1038900		esterase, putative	0.786551	0.711853	0.661513	0.606388	0.560129	0.700387	c1	0.68095		c1 (n=1098)									6.52937	Mid Troph
PF3D7_1039100		DnaJ protein, putative, pseudogene	2.65895	2.86618	2.43873	2.56309	2.61359	2.52587	c1	2.58834		c1 (n=1098)
PF3D7_1039200		Plasmodium exported protein, unknown function, pseudogene	0.914938	1.06638	1.10742	0.967343	0.982971	1.03743	c1	1.0102		c1 (n=1098)
PF3D7_1039600	EPF1	exported protein family 1, pseudogene	1.42063	1.26957	1.18341	1.19684	1.36248	1.57052	c1	1.31603		c1 (n=1098)
PF3D7_1039800	EPF3	exported protein family 3	0.59695	0.61765	0.404055	0.711675	0.545508	0.501945	c1	0.571229		c1 (n=1098)
PF3D7_1100600		Plasmodium exported protein (PHISTa), unknown function, pseudogene	0.417774	0.691421	1.13298	0.952812	0.408881	0.521509	c1	0.606465		c1 (n=1098)
PF3D7_1102100		Plasmodium exported protein, unknown function, pseudogene	0.914938	1.06638	1.10742	0.967343	0.982971	1.03743	c1	1.0102		c1 (n=1098)
PF3D7_1102200		DnaJ protein, putative	0.899282	0.931991	1.0228	1.25192	0.929156	1.00583	c1	0.96891		c1 (n=1098)
PF3D7_1102300		Plasmodium exported protein, unknown function	1.67438	1.54046	1.71253	1.74715	1.44721	1.57785	c1	1.62611		c1 (n=1098)	1.00285e-165	0.829371	0.526	0.016	5.23487e-162	gam	0.829371	non-IDC	0.045549	Early Ring	-0.539094	Early Ring
PF3D7_1102400	PPCS	phosphopantothenate--cysteine ligase, putative	0.368106	0.453346	0.876592	0.742969	0.482865	0.594705	c1	0.538785		c1 (n=1098)	2.28241e-42	0.184842	0.239	0.031	1.19142e-38	gam	0.184842	non-IDC
PF3D7_1106300	XRN1	5'-3' exoribonuclease 1, putative	0.752309	0.487808	0.674902	0.81683	0.693448	0.732848	c1	0.713148		c1 (n=1098)	1.28193e-74	2.59704	0.648	0.135	6.69166e-71	ook	2.59704	non-IDC	4.74495	Mid Troph	-0.32526	Late Troph
PF3D7_1106600		DEAD/DEAH box helicase, putative	0.63208	0.629245	0.652516	0.701444	0.672513	0.764923	c1	0.662515		c1 (n=1098)	1.39477e-235	4.08794	0.782	0.026	7.28071e-232	ook	4.08794	non-IDC	0.988654	Late Ring	-0.0763064	Late Ring
PF3D7_1111000		tRNA m5C-methyltransferase, putative	1.77026	1.45568	1.13885	1.73232	1.48247	1.27943	c1	1.46907		c1 (n=1098)	2.20398e-27	0.874222	0.145	0.017	1.15048e-23	gam	0.874222	non-IDC	1.66139	Early Ring	-0.129256	Mid Ring
PF3D7_1111600		endonuclease/exonuclease/phosphatase family protein, putative	1.08984	1.07149	1.2009	1.04141	1.09952	1.15491	c1	1.09468		c1 (n=1098)	1.12682e-27	3.0431	0.158	0.459	5.88202e-24	spz	3.0431	non-IDC
PF3D7_1111900		Josephin domain-containing protein, putative	0.887715	0.8458	0.942467	0.956667	1.18861	1.12211	c1	0.949567		c1 (n=1098)	5.60941e-09	0.101069	0.1	0.022	2.92811e-05	IDC	-0.101069	IDC	5.46323	Mid Troph	-0.471294	Late Troph
PF3D7_1112200	COQ4	ubiquinone biosynthesis protein COQ4, putative	0.898152	0.929909	0.88436	1.0589	0.852641	0.958428	c1	0.91403		c1 (n=1098)	1.00424e-115	0.361724	0.049	0.512	5.24215e-112	spz	0.361724	non-IDC	2.73254	Mid Troph	-0.418394	Schizont
PF3D7_1112700		conserved Plasmodium protein, unknown function	1.1451	1.43191	1.38215	1.33835	1.38803	1.32486	c1	1.36025		c1 (n=1098)	4.78529e-81	1.23563	0.302	0.017	2.49792e-77	gam	1.23563	non-IDC	0.445055	Schizont	-0.521351	Mid Ring
PF3D7_1113700	GLO1	glyoxalase I	0.821493	0.908391	0.988348	0.7259	0.974623	0.925631	c1	0.917011		c1 (n=1098)									14.4331	Mid Ring	-0.397173	Late Ring
PF3D7_1117000		MFS domain-containing protein P115, putative	0.415075	0.533555	0.587753	0.704817	0.512121	0.489345	c1	0.522838		c1 (n=1098)	3.14758e-37	0.208358	0.269	0.049	1.64304e-33	gam	0.208358	non-IDC	1.33934	Late Troph	-0.463599	Mid Ring
PF3D7_1117200		conserved Plasmodium protein, unknown function	0.828764	0.889442	0.766116	0.861288	0.763054	0.822956	c1	0.82586		c1 (n=1098)	1.53739e-109	4.05798	0.721	0.111	8.02519e-106	ook	4.05798	non-IDC	2.38555	Mid Ring	-0.144297	Mid Ring
PF3D7_1117800	MLH	DNA mismatch repair protein MLH	0.962748	1.011	1.14429	0.966747	0.932391	1.03076	c1	0.988872		c1 (n=1098)	1.57758e-56	0.932678	0.402	0.075	8.23497e-53	gam	0.932678	non-IDC	0.993566	Late Troph	-0.125793	Late Ring
PF3D7_1118600	MYST	histone acetyltransferase MYST	1.24112	1.14063	0.914877	0.976955	1.39557	1.3464	c1	1.19087		c1 (n=1098)	5.96993e-85	0.575691	0.527	0.058	3.11631e-81	ook	0.575691	non-IDC
PF3D7_1120400		alpha/beta hydrolase fold domain containing protein, putative	1.34161	1.21417	1.34304	1.29945	1.5069	1.48458	c1	1.34232		c1 (n=1098)									2.30526	Early Ring	-0.586135	Early Ring
PF3D7_1120700		conserved Plasmodium protein, unknown function	0.645076	0.596856	0.453395	0.630746	0.514371	0.533021	c1	0.564938		c1 (n=1098)	4.04329e-222	2.9246	0.831	0.078	2.1106e-218	gam	2.9246	non-IDC	1.65148	Late Ring	-0.0364497	Mid Ring
PF3D7_1121400		WD repeat-containing protein, putative	0.759859	0.566376	0.658984	0.697263	0.666139	0.636586	c1	0.662562		c1 (n=1098)	1.18882e-53	0.595635	0.054	0.325	6.20564e-50	spz	0.595635	non-IDC
PF3D7_1122000		conserved protein, unknown function	0.621993	0.742694	0.748442	0.45014	0.726266	0.778785	c1	0.73448		c1 (n=1098)	2.69587e-24	0.110209	0.103	0.008	1.40725e-20	gam	0.110209	non-IDC	2.40063	Mid Troph	-0.071262	Mid Ring
PF3D7_1122500	KIC10	protein KIC10	0.802082	0.82841	0.577215	0.628829	0.665342	0.63617	c1	0.650756		c1 (n=1098)	2.61815e-32	0.216639	0.366	0.097	1.36668e-28	gam	0.216639	non-IDC	2.2272	Late Troph	-0.0906267	Mid Ring
PF3D7_1122600		conserved Plasmodium protein, unknown function	0.519238	0.6126	0.621652	0.319896	0.585945	0.482839	c1	0.552591		c1 (n=1098)	5.57704e-54	0.520437	0.375	0.07	2.91121e-50	gam	0.520437	non-IDC	0.675319	Schizont	-0.268182	Mid Ring
PF3D7_1122900		dynein heavy chain, putative	1.3194	1.37567	1.40746	1.21356	1.24756	1.29836	c1	1.30888		c1 (n=1098)	5.94257e-68	1.31392	0.305	0.027	3.10202e-64	gam	1.31392	non-IDC	2.16248	Mid Ring	-0.0373927	Late Ring
PF3D7_1123200	LRR11	leucine-rich repeat protein	0.969174	0.987795	0.823767	1.16606	0.930598	0.814463	c1	0.949886		c1 (n=1098)	2.4394e-106	0.803319	0.439	0.024	1.27337e-102	IDC	-0.803319	IDC	8.80777	Schizont	-0.108676	Schizont
PF3D7_1126100	ATG7	autophagy-related protein 7, putative	0.689462	0.872878	1.1964	1.0224	0.909798	0.901149	c1	0.905473		c1 (n=1098)	7.74533e-31	1.14079	0.321	0.063	4.04306e-27	ook	1.14079	non-IDC	4.85336	Late Troph	-0.105678	Schizont
PF3D7_1126500		WD repeat-containing protein, putative	0.461348	0.702371	0.770679	0.560634	0.359391	0.44742	c1	0.510991		c1 (n=1098)	4.39611e-80	0.253391	0.52	0.084	2.29477e-76	gam	0.253391	non-IDC
PF3D7_1128300	PFK11	ATP-dependent 6-phosphofructokinase	0.908032	0.88464	1.03825	1.00592	0.883917	0.91336	c1	0.910696		c1 (n=1098)	3.42035e-196	2.07853	0.719	0.049	1.78542e-192	gam	2.07853	non-IDC	3.04653	Late Ring	-0.0481996	Mid Ring
PF3D7_1130800		armadillo repeat protein PF16, putative	1.10786	1.23008	0.993911	1.18358	1.42557	1.34441	c1	1.20683		c1 (n=1098)	5.8e-55	0.431618	0.211	0.012	3.0276e-51	gam	0.431618	non-IDC	1.57322	Mid Ring	-0.181662	Mid Ring
PF3D7_1131500		conserved Plasmodium protein, unknown function	0.954832	0.882306	0.786714	0.8759	1.00083	1.02036	c1	0.918569		c1 (n=1098)	4.4182e-262	3.74728	0.755	0.019	2.3063e-258	gam	3.74728	non-IDC	0.790362	Mid Ring	-0.380384	Early Ring
PF3D7_1131600		kelch domain-containing protein, putative	1.31391	1.1623	1.26409	1.20341	1.20889	1.22578	c1	1.21733		c1 (n=1098)	4.98907e-21	0.940031	0.218	0.042	2.60429e-17	ook	0.940031	non-IDC	0.999525	Mid Ring	-0.243833	Mid Ring
PF3D7_1131900		conserved Plasmodium protein, unknown function	1.19296	1.14739	0.999477	1.10545	0.936167	1.05387	c1	1.07966		c1 (n=1098)	7.34874e-05	3.49101	0.325	0.297	0.383604	spz	3.49101	non-IDC	2.51902	Mid Ring	-0.257474	Mid Ring
PF3D7_1132100		RNA-binding protein, putative	0.966605	0.888573	1.00802	0.964878	0.979652	1.19808	c1	0.973129		c1 (n=1098)									2.29956	Mid Ring	-0.145605	Mid Ring
PF3D7_1132500		amino acid transporter, putative	1.05637	1.01835	0.962656	0.801146	1.08388	0.927725	c1	0.990502		c1 (n=1098)									0.62798	Mid Ring	-0.148274	Mid Ring
PF3D7_1132700	mRPL2	50S ribosomal protein L2, putative	0.627414	0.754708	0.75883	0.84329	1.04679	0.776848	c1	0.767839		c1 (n=1098)									1.81541	Mid Troph	-0.504038	Late Troph
PF3D7_1133600		conserved Plasmodium protein, unknown function	1.32493	1.21133	1.27053	1.26892	1.35516	1.39437	c1	1.29773		c1 (n=1098)	8.4138e-140	0.595535	0.577	0.051	4.39201e-136	gam	0.595535	non-IDC	3.44608	Mid Troph	-0.188224	Early Ring
PF3D7_1134200		conserved Plasmodium protein, unknown function	0.601914	0.539619	0.680612	0.695671	0.428747	0.481289	c1	0.570766		c1 (n=1098)	3.14637e-59	0.367632	0.305	0.035	1.64241e-55	gam	0.367632	non-IDC
PF3D7_1134400		WPP motif-containing protein, putative	0.468732	0.810983	0.742746	0.345995	0.518003	0.600317	c1	0.55916		c1 (n=1098)	4.66021e-86	0.899344	0.399	0.041	2.43263e-82	gam	0.899344	non-IDC	3.87951	Mid Troph	-0.426478	Late Troph
PF3D7_1134700	RPA2	DNA-directed RNA polymerase I subunit RPA2, putative	0.76364	0.887085	0.662207	0.697336	0.698726	0.66474	c1	0.698031		c1 (n=1098)	4.12593e-40	0.246099	0.169	0.012	2.15373e-36	gam	0.246099	non-IDC	3.78455	Early Ring	-0.48585	Early Ring
PF3D7_1135300		conserved Plasmodium membrane protein, unknown function	1.18858	0.915212	1.12224	1.20278	1.20456	1.18487	c1	1.18672		c1 (n=1098)									2.02134	Early Ring	-0.896969	Schizont
PF3D7_1135500		conserved protein, unknown function	1.24052	1.18739	1.04991	0.749859	1.0108	1.22293	c1	1.11865		c1 (n=1098)	3.02636e-43	0.851203	0.218	0.024	1.57976e-39	gam	0.851203	non-IDC	2.42918	Late Troph	-0.0787929	Late Troph
PF3D7_1135800		conserved Plasmodium protein, unknown function	0.523028	0.477839	0.307245	0.378322	0.689127	0.603951	c1	0.500433		c1 (n=1098)									2.65941	Late Ring	-0.848253	Late Ring
PF3D7_1136100		conserved Plasmodium protein, unknown function	1.24193	1.07134	1.18653	1.11893	1.12045	1.17346	c1	1.14695		c1 (n=1098)	8.4313e-163	1.09891	0.574	0.034	4.40114e-159	gam	1.09891	non-IDC	0.2085	Early Ring	-0.418414	Mid Ring
PF3D7_1137400		UVB-resistance protein UVR8 homologue	1.11856	0.854253	0.461027	0.845258	1.34806	0.958621	c1	0.906437		c1 (n=1098)	1.03136e-25	0.617124	0.187	0.034	5.3837e-22	gam	0.617124	non-IDC	9.84135	Mid Troph	-0.166323	Mid Troph
PF3D7_1137700		calcium-binding protein, putative	0.855133	0.918049	0.771686	0.951635	0.697855	0.794338	c1	0.824736		c1 (n=1098)	5.73056e-145	2.64452	0.492	0.021	2.99135e-141	gam	2.64452	non-IDC	2.34601	Mid Ring	-0.221894	Early Ring
PF3D7_1137900		conserved Plasmodium protein, unknown function	1.2649	1.25474	1.07538	1.22219	1.1628	1.20962	c1	1.2159		c1 (n=1098)									0.275535	Mid Ring	-0.221499	Mid Ring
PF3D7_1138350		conserved protein, unknown function	1.44392	1.00332	1.43541	1.34801	1.42725	1.02475	c1	1.38763		c1 (n=1098)
PF3D7_1139100		RNA-binding protein, putative	0.539547	0.576412	0.545282	0.520945	0.498257	0.531449	c1	0.535498		c1 (n=1098)	2.47412e-33	1.80426	0.065	0.278	1.29149e-29	spz	1.80426	non-IDC	0.485423	Early Ring	-0.182732	Late Troph
PF3D7_1139200		VPS9 domain-containing protein, putative	1.62695	1.22809	1.76546	1.47737	1.55827	1.65252	c1	1.59261		c1 (n=1098)									1.17856	Mid Troph	-0.159228	Schizont
PF3D7_1139500		AAA family ATPase, putative	0.990013	0.872413	0.993816	1.25084	1.12076	1.03363	c1	1.01372		c1 (n=1098)	1.47638e-34	0.925055	0.047	0.238	7.70669e-31	spz	0.925055	non-IDC	2.27204	Mid Ring	-0.0851046	Early Ring
PF3D7_1139700		adrenodoxin reductase, putative	1.08685	0.923929	0.687965	1.10096	0.631342	0.405114	c1	0.805947		c1 (n=1098)	4.19785e-31	0.770018	0.382	0.089	2.19128e-27	ook	0.770018	non-IDC
PF3D7_1140000	CA	carbonic anhydrase	0.562158	0.546494	0.412346	0.519325	0.550878	0.542126	c1	0.54431		c1 (n=1098)	1.46625e-121	3.26657	0.533	0.035	7.65383e-118	ook	3.26657	non-IDC	1.67024	Mid Ring	-0.16974	Mid Ring
PF3D7_1140300		P-loop containing nucleoside triphosphate hydrolase, putative	0.646975	0.727581	0.646333	0.67979	0.817038	0.684253	c1	0.682021		c1 (n=1098)	2.75204e-26	0.157586	0.136	0.015	1.43657e-22	gam	0.157586	non-IDC	4.19893	Mid Troph	-0.0629748	Mid Ring
PF3D7_1141000		conserved Plasmodium protein, unknown function	0.750044	0.72393	0.647484	0.816879	0.894647	0.789682	c1	0.769863		c1 (n=1098)	1.88605e-108	0.367969	0.375	0.015	9.84516e-105	gam	0.367969	non-IDC	1.61563	Mid Ring	-0.0541183	Mid Ring
PF3D7_1141100		conserved Plasmodium protein, unknown function	0.619324	0.418853	0.52721	0.498485	0.53778	0.609953	c1	0.532495		c1 (n=1098)	2.2029e-242	2.62381	0.789	0.038	1.14992e-238	gam	2.62381	non-IDC	1.18198	Mid Ring	-0.0670495	Mid Ring
PF3D7_1141600	DPM1	dolichol-phosphate mannosyltransferase	0.540891	0.491949	0.453872	0.656056	0.667455	0.638361	c1	0.589626		c1 (n=1098)	3.1654e-15	0.1358	0.208	0.067	1.65234e-11	gam	0.1358	non-IDC	5.54457	Late Troph	-0.401447	Late Troph
PF3D7_1142200		conserved Plasmodium protein, unknown function	0.818256	0.847948	0.550753	0.743563	0.714758	0.806458	c1	0.77501		c1 (n=1098)	5.57218e-26	0.621977	0.124	0.012	2.90868e-22	gam	0.621977	non-IDC	0.814846	Mid Troph	-0.203018	Mid Troph
PF3D7_1142700		methyltransferase, putative	0.85092	0.632034	0.696411	0.90018	0.868038	0.830308	c1	0.840614		c1 (n=1098)									4.09694	Mid Ring	-0.0565486	Mid Ring
PF3D7_1143000		alpha/beta hydrolase, putative	1.48868	1.58333	1.54542	1.39092	1.48044	1.49668	c1	1.49268		c1 (n=1098)	4.75974e-88	0.422147	0.347	0.022	2.48458e-84	gam	0.422147	non-IDC
PF3D7_1143700		conserved Plasmodium protein, unknown function	0.701936	0.634833	0.737105	0.577432	0.391623	0.596552	c1	0.615692		c1 (n=1098)	9.28121e-70	0.225066	0.32	0.029	4.84479e-66	gam	0.225066	non-IDC	1.42304	Schizont	-0.0861205	Schizont
PF3D7_1144700	TIC20	apicoplast import protein Tic20, putative	0.487854	0.619307	0.373956	0.517857	0.540791	0.494622	c1	0.50624		c1 (n=1098)	1.03303e-129	1.14557	0.642	0.054	5.39241e-126	ook	1.14557	non-IDC	2.12897	Late Troph	-1.78611	Late Troph
PF3D7_1145100	SEC21	coatomer subunit gamma, putative	0.879289	0.868988	1.28199	1.11023	0.974674	0.949473	c1	0.962073		c1 (n=1098)	2.11074e-197	1.25912	0.806	0.05	1.10181e-193	IDC	-1.25912	IDC
PF3D7_1145500	ABCB3	ABC transporter B family member 3, putative	1.03404	0.644227	0.786149	1.02652	0.807882	0.855672	c1	0.831777		c1 (n=1098)	5.11198e-09	0.980264	0.205	0.091	2.66845e-05	gam	0.980264	non-IDC	4.54234	Mid Troph	-0.261991	Mid Troph
PF3D7_1146100		PH-like domain-containing protein, putative	0.46951	0.42378	0.54763	0.579112	0.721337	0.715618	c1	0.563371		c1 (n=1098)	2.98569e-155	1.53997	0.683	0.082	1.55853e-151	gam	1.53997	non-IDC
PF3D7_1146500	LRR10	leucine-rich repeat protein	0.765432	0.879699	0.963479	0.601737	0.614246	0.776517	c1	0.770975		c1 (n=1098)									4.32527	Late Troph	-0.0145757	Mid Ring
PF3D7_1146800		conserved Plasmodium protein, unknown function	0.744946	0.653237	0.510206	0.912322	0.692419	0.752904	c1	0.718682		c1 (n=1098)	1.12552e-241	1.95858	0.773	0.034	5.87519e-238	gam	1.95858	non-IDC	1.43948	Early Ring	-0.147684	Mid Ring
PF3D7_1147000	SLARP	sporozoite and liver stage asparagine-rich protein	0.911163	0.756233	0.617257	0.803984	0.725932	0.769394	c1	0.762814		c1 (n=1098)	1.30554e-151	6.14871	0.746	0.158	6.81493e-148	spz	6.14871	non-IDC	1.67394	Mid Ring	-0.147891	Mid Ring
PF3D7_1147500	FTB	protein farnesyltransferase subunit beta	2.13518	2.25741	1.93976	2.20761	1.86411	2.12279	c1	2.12898		c1 (n=1098)									0.738365	Late Ring	-0.0400365	Mid Ring
PF3D7_1147800	MAEBL	membrane associated erythrocyte binding-like protein	1.25134	1.10577	1.17462	1.31385	1.31607	1.26171	c1	1.25653		c1 (n=1098)	1.19971e-91	0.515319	0.35	0.021	6.26249e-88	gam	0.515319	non-IDC	1.00185	Mid Ring	-0.0697559	Late Ring
PF3D7_1148100		non-coding RNA	0.585021	0.766324	0.611343	0.471336	0.586638	0.5916	c1	0.589119		c1 (n=1098)									4.62446	Mid Troph	-0.213657	Late Troph
PF3D7_1148800		Plasmodium exported protein (hyp11), unknown function	1.13323	0.969924	1.11449	0.894598	1.11229	0.991621	c1	1.05195		c1 (n=1098)
PF3D7_1149300	FIKK11	serine/threonine protein kinase, FIKK family	0.638361	0.405442	0.436116	0.448008	0.751245	0.846483	c1	0.543185		c1 (n=1098)									0.50566	Early Ring	-0.022761	Schizont
PF3D7_1149700		Plasmodium exported protein (PHISTa), unknown function, fragment	1.55369	1.64171	1.4596	1.64684	1.87078	1.75881	c1	1.64427		c1 (n=1098)									12.2013	Late Ring	-1.14173	Late Ring
PF3D7_1201100		RESA-like protein with PHIST and DnaJ domains	0.247504	0.56294	0.453748	0.452519	0.573816	0.678454	c1	0.508344		c1 (n=1098)									16.2657	Mid Ring	-0.0551502	Mid Ring
PF3D7_1201300	LSAP1	liver stage associated protein 1	0.745818	0.946867	0.771848	0.724929	0.705453	0.721468	c1	0.735374		c1 (n=1098)	7.87541e-29	0.622431	0.2	0.019	4.11097e-25	spz	0.622431	non-IDC	0.475692	Early Ring	-0.293264	Early Ring
PF3D7_1201400		Plasmodium exported protein, unknown function	1.29493	1.40088	1.43073	1.30626	1.49326	1.47254	c1	1.4158		c1 (n=1098)	3.72774e-11	2.01569	0.049	0.141	1.94588e-07	spz	2.01569	non-IDC	0.83167	Mid Ring	-0.0943875	Early Ring
PF3D7_1202000	PSH2	ATP-dependent DNA/RNA helicase PSH2	0.544539	0.604142	0.527606	0.597938	0.65537	0.738458	c1	0.60104		c1 (n=1098)									2.65803	Mid Troph	-0.873579	Mid Troph
PF3D7_1202500	TGS1	trimethylguanosine synthase, putative	0.80301	0.617747	0.720701	0.748136	0.900828	0.89372	c1	0.775573		c1 (n=1098)	8.07648e-23	0.531867	0.308	0.096	4.21592e-19	gam	0.531867	non-IDC	4.8146	Mid Ring	-0.00350829	Mid Ring
PF3D7_1205100	SEPSECS	O-phosphoseryl-tRNA(Sec) selenium transferase, putative	0.605776	0.689954	0.577175	0.555856	0.752485	0.896431	c1	0.647865		c1 (n=1098)	1.76734e-77	2.3443	0.576	0.086	9.2255e-74	ook	2.3443	non-IDC	4.17013	Mid Troph	-0.0940853	Mid Troph
PF3D7_1205300		conserved Plasmodium protein, unknown function	1.19703	0.631098	0.384963	0.823969	0.822831	0.910167	c1	0.8234		c1 (n=1098)									2.2973	Late Troph	-0.524748	Late Troph
PF3D7_1206400	TUM1	thiosulfate sulfurtransferase, putative	0.774635	0.457504	0.512447	0.748879	0.73299	0.598025	c1	0.665507		c1 (n=1098)									8.26263	Schizont	-0.136248	Mid Ring
PF3D7_1206600	RPC2	DNA-directed RNA polymerase III subunit RPC2, putative	0.739309	0.881634	0.656511	0.444052	0.912588	0.894371	c1	0.810472		c1 (n=1098)	6.85234e-81	0.460403	0.004	0.286	3.57692e-77	spz	0.460403	non-IDC	3.37391	Early Ring	-0.409658	Mid Troph
PF3D7_1206800		conserved Plasmodium protein, unknown function	1.02477	1.223	1.16297	1.11358	0.985634	0.980428	c1	1.06918		c1 (n=1098)	7.14089e-19	0.537544	0.028	0.136	3.72755e-15	spz	0.537544	non-IDC	8.62636	Mid Troph	-0.416697	Late Troph
PF3D7_1207300	LIMP	LIMP protein, putative	1.47268	1.30527	1.39455	1.35067	1.17816	1.23815	c1	1.32797		c1 (n=1098)	2.3452e-191	1.35844	0.628	0.028	1.22419e-187	gam	1.35844	non-IDC	1.70547	Early Ring	-0.0842918	Late Ring
PF3D7_1207400		conserved Plasmodium protein, unknown function	1.19455	1.23036	1.22356	1.25336	1.1203	1.01612	c1	1.20906		c1 (n=1098)									2.6581	Mid Ring	-0.364136	Mid Ring
PF3D7_1207700		41-3 protein	0.545225	0.537895	0.925342	0.740567	0.459381	0.714848	c1	0.630036		c1 (n=1098)	3.24469e-239	4.71834	0.837	0.069	1.69373e-235	gam	4.71834	non-IDC	4.16534	Schizont	-0.132768	Mid Ring
PF3D7_1207800		conserved Plasmodium protein, unknown function	1.13894	1.22766	1.16507	1.23735	1.18451	1.21763	c1	1.20107		c1 (n=1098)	2.11738e-77	2.78832	0.323	0.024	1.10527e-73	gam	2.78832	non-IDC	2.93458	Mid Ring	-0.125799	Early Ring
PF3D7_1207900		conserved Plasmodium protein, unknown function	1.06546	0.998671	1.05489	1.19025	1.26992	1.32247	c1	1.12786		c1 (n=1098)	4.63359e-113	0.857943	0.372	0.012	2.41873e-109	gam	0.857943	non-IDC	3.37424	Mid Troph	-0.0360413	Late Ring
PF3D7_1208100		conserved Plasmodium protein, unknown function	0.757194	0.763222	0.728392	0.700441	0.884327	0.785337	c1	0.760208		c1 (n=1098)	1.73171e-92	0.724081	0.078	0.5	9.03953e-89	spz	0.724081	non-IDC
PF3D7_1208200	CRMP3	cysteine repeat modular protein 3	1.5619	1.44448	1.46009	1.52617	1.53255	1.52009	c1	1.52313		c1 (n=1098)									0.703837	Early Ring	-0.43861	Mid Ring
PF3D7_1208300		acyl carrier protein, mitochondrial, putative	1.51423	1.43507	1.34711	1.324	1.50281	1.45351	c1	1.44429		c1 (n=1098)									5.29338	Mid Troph	-1.36566	Mid Troph
PF3D7_1208500		conserved Plasmodium protein, unknown function	1.16843	1.15154	1.10293	1.01511	0.973664	1.00774	c1	1.05902		c1 (n=1098)	1.29133e-37	0.139203	0.163	0.013	6.74076e-34	gam	0.139203	non-IDC	2.09266	Mid Troph	-0.0712692	Mid Ring
PF3D7_1209100		conserved Plasmodium protein, unknown function	0.980354	0.908716	0.842046	0.677897	1.14977	0.970838	c1	0.939777		c1 (n=1098)	1.19541e-150	1.61769	0.532	0.03	6.24002e-147	gam	1.61769	non-IDC
PF3D7_1209500	PDEalpha	cGMP-specific 3',5'-cyclic phosphodiesterase alpha	0.63329	0.818311	0.731029	0.781063	0.68625	0.617494	c1	0.708639		c1 (n=1098)	6.2581e-37	0.326438	0.183	0.014	3.26673e-33	IDC	-0.326438	IDC	11.3852	Schizont
PF3D7_1209600	PBGD	porphobilinogen deaminase	0.838395	0.85974	0.530944	0.543337	0.805016	0.729047	c1	0.767031		c1 (n=1098)	7.14347e-25	1.31422	0.2	0.03	3.72889e-21	ook	1.31422	non-IDC
PF3D7_1209900	ABCB7	ABC transporter B family member 7, putative	0.714651	0.771083	0.407831	0.645332	0.596577	0.556387	c1	0.620954		c1 (n=1098)	4.94972e-21	0.238136	0.26	0.079	2.58375e-17	gam	0.238136	non-IDC	5.69794	Late Troph	-0.145665	Schizont
PF3D7_1210200		zinc finger protein, putative	1.38984	1.56391	1.51624	1.42685	1.45803	1.47962	c1	1.46882		c1 (n=1098)	3.4776e-238	1.50394	0.807	0.04	1.8153e-234	gam	1.50394	non-IDC	2.34097	Mid Ring	-0.0460954	Mid Ring
PF3D7_1210300		conserved Plasmodium protein, unknown function	0.772547	0.862452	0.78554	0.6995	0.596574	0.633792	c1	0.736023		c1 (n=1098)									6.56746	Late Ring
PF3D7_1210400		general transcription factor 3C polypeptide 5, putative	0.624044	0.75638	0.749775	0.493989	0.714806	0.542459	c1	0.669425		c1 (n=1098)	5.57692e-11	0.436723	0.139	0.033	2.91115e-07	ook	0.436723	non-IDC
PF3D7_1210700		conserved Plasmodium protein, unknown function	0.408336	0.687284	0.374237	0.511361	0.585901	0.50395	c1	0.507656		c1 (n=1098)	2.34784e-06	0.11743	0.1	0.038	0.0122557	gam	0.11743	non-IDC	3.80777	Late Troph	-0.17611	Late Troph
PF3D7_1210900	PIGM	GPI mannosyltransferase 1	0.311773	0.652767	0.65232	0.632125	0.781141	0.509065	c1	0.642223		c1 (n=1098)	1.27515e-37	1.09587	0.082	0.333	6.65627e-34	spz	1.09587	non-IDC	3.77922	Late Troph	-1.46337	Late Troph
PF3D7_1211000		kinesin-X3, putative	0.714327	0.736693	0.66306	0.788271	0.662	0.610021	c1	0.688693		c1 (n=1098)	0.00238377	1.6042	0.416	0.676	1	spz	1.6042	non-IDC	3.46694	Mid Ring	-0.085119	Mid Ring
PF3D7_1211100		HSP20-like chaperone, putative	1.3458	1.32593	1.15552	1.22259	1.09405	1.2998	c1	1.2612		c1 (n=1098)	4.69848e-183	2.17123	0.691	0.032	2.4526e-179	ook	2.17123	non-IDC	3.46078	Schizont	-0.0997792	Late Ring
PF3D7_1212200		conserved protein, unknown function	0.461276	0.66513	0.966742	0.675467	0.532556	0.468485	c1	0.598843		c1 (n=1098)	1.14874e-28	0.89019	0.13	0.012	5.99643e-25	gam	0.89019	non-IDC	4.8644	Late Ring	-0.21901	Late Ring
PF3D7_1213400		kelch domain-containing protein, putative	1.19487	1.68718	1.458	1.31219	1.26971	1.35118	c1	1.33169		c1 (n=1098)	3.878e-24	0.726462	0.058	0.214	2.02432e-20	spz	0.726462	non-IDC	0.281448	Early Ring	-0.289329	Mid Ring
PF3D7_1213500		integral membrane protein GPR180, putative	1.18538	1.22169	1.49766	1.43448	1.43462	1.41985	c1	1.42716		c1 (n=1098)	1.0544e-208	1.7759	0.647	0.021	5.50398e-205	gam	1.7759	non-IDC	1.55926	Early Ring	-0.119989	Mid Ring
PF3D7_1213700	RPB8	DNA-directed RNA polymerases I, II, and III subunit RPABC3, putative	0.786619	0.785106	0.73851	0.728762	0.533114	0.651694	c1	0.733636		c1 (n=1098)	4.2322e-80	0.680688	0.418	0.033	2.20921e-76	ook	0.680688	non-IDC	2.51666	Early Ring	-1.52275	Early Ring
PF3D7_1214300		geranylgeranyl transferase type-2 subunit beta, putative	0.66262	0.64212	0.746615	0.413719	0.262303	0.395856	c1	0.52792		c1 (n=1098)	2.00407e-88	0.490216	0.498	0.075	1.04613e-84	gam	0.490216	non-IDC	2.35458	Early Ring	-0.915086	Late Troph
PF3D7_1214800	OBC13	conserved Plasmodium protein, unknown function	1.19239	1.3051	1.32255	1.04277	1.21497	1.31025	c1	1.26003		c1 (n=1098)	2.1681e-207	2.45865	0.737	0.051	1.13175e-203	gam	2.45865	non-IDC			-0.739076	Mid Ring
PF3D7_1215500		conserved Plasmodium protein, unknown function	0.405866	0.666615	0.674492	0.651184	0.258408	0.35521	c1	0.528525		c1 (n=1098)	6.45089e-77	0.189036	0.278	0.013	3.36737e-73	gam	0.189036	non-IDC			-0.45632	Mid Ring
PF3D7_1215700		conserved Plasmodium protein, unknown function	0.567452	0.612199	0.565508	0.498305	0.539748	0.606377	c1	0.56648		c1 (n=1098)	4.07061e-140	1.60532	0.538	0.037	2.12486e-136	gam	1.60532	non-IDC	2.83561	Mid Ring	-0.170747	Mid Ring
PF3D7_1215800	RSPH9	radial spoke head protein 9, putative	0.819335	0.503163	0.526179	0.714861	0.761233	0.529756	c1	0.622308		c1 (n=1098)	4.82314e-31	0.865156	0.118	0.006	2.51768e-27	gam	0.865156	non-IDC	2.57751	Mid Ring	-0.0387272	Mid Ring
PF3D7_1216100		conserved protein, unknown function	1.06173	1.03157	0.99507	1.14093	1.01306	1.11706	c1	1.04665		c1 (n=1098)	1.98099e-30	0.2067	0.211	0.027	1.03408e-26	IDC	-0.2067	IDC	1.04481	Late Troph	-0.31527	Late Troph
PF3D7_1219100	CHC	clathrin heavy chain, putative	0.801867	0.703573	0.748868	0.919485	0.805444	0.772253	c1	0.78706		c1 (n=1098)	1.20931e-70	0.425531	0.583	0.114	6.31259e-67	gam	0.425531	non-IDC	7.33617	Late Troph	-1.20325	Late Troph
PF3D7_1219600	ATP2	phospholipid-transporting ATPase 2	0.576993	0.700214	0.545578	0.557914	0.758841	0.815091	c1	0.638603		c1 (n=1098)	1.33395e-126	0.288563	0.028	0.501	6.96324e-123	spz	0.288563	non-IDC
PF3D7_1219700	RKIP	raf kinase inhibitor	1.86373	2.20056	1.95548	1.91738	2.19368	2.05044	c1	2.00296		c1 (n=1098)									0.211036	Early Ring	-0.364864	Early Ring
PF3D7_1219800		conserved Plasmodium protein, unknown function	0.723214	1.02096	1.02302	0.633149	0.962904	1.10494	c1	0.991932		c1 (n=1098)									1.24395	Mid Ring	-0.118597	Mid Ring
PF3D7_1219900		ribulose-phosphate 3-epimerase, putative	0.612936	0.876061	0.527883	0.812514	0.941787	0.85362	c1	0.833067		c1 (n=1098)	2.32274e-173	2.55504	0.701	0.072	1.21247e-169	gam	2.55504	non-IDC	6.4748	Mid Troph	-0.631997	Late Troph
PF3D7_1220000		zinc finger protein, putative	1.46759	1.5405	1.3648	1.45625	1.53337	1.52959	c1	1.49859		c1 (n=1098)	2.46837e-85	2.32225	0.588	0.083	1.28849e-81	ook	2.32225	non-IDC	2.58751	Mid Ring	-0.300429	Early Ring
PF3D7_1220200		conserved Plasmodium protein, unknown function, pseudogene	0.42933	0.554265	0.745534	0.439476	0.509513	0.630973	c1	0.531889		c1 (n=1098)	1.96548e-107	0.173567	0.389	0.013	1.02598e-103	IDC	-0.173567	IDC	0.328282	Late Troph	-0.577515	Late Troph
PF3D7_1220600		conserved Plasmodium protein, unknown function	0.81954	0.461898	0.76633	0.941261	0.970188	0.714678	c1	0.792935		c1 (n=1098)	2.23191e-70	0.411386	0.378	0.033	1.16506e-66	IDC	-0.411386	IDC	3.1834	Mid Troph	-0.247789	Late Troph
PF3D7_1220700		conserved Plasmodium protein, unknown function	1.30833	1.19364	1.11652	1.21523	1.21938	1.20896	c1	1.2121		c1 (n=1098)	2.40407e-33	1.33407	0.035	0.214	1.25493e-29	spz	1.33407	non-IDC
PF3D7_1221000	SET10	histone-lysine N-methyltransferase, H3 lysine-4 specific	0.591573	0.554919	0.488987	0.544656	0.321961	0.488672	c1	0.516822		c1 (n=1098)	5.59778e-152	1.2722	0.878	0.108	2.92204e-148	IDC	-1.2722	IDC	6.1648	Late Troph	-0.318573	Schizont
PF3D7_1221400	IMC1h	inner membrane complex protein 1h, putative	1.44063	1.65436	1.57606	1.66206	1.47976	1.6197	c1	1.59788		c1 (n=1098)	1.41917e-271	4.62446	0.837	0.037	7.40809e-268	gam	4.62446	non-IDC	2.24743	Mid Ring	-0.323679	Early Ring
PF3D7_1221500		heptatricopeptide repeat-containing protein, putative	0.853783	0.975648	0.891427	1.07856	0.95634	0.931832	c1	0.944086		c1 (n=1098)									1.70757	Late Ring	-0.549076	Mid Troph
PF3D7_1221600		protein TSSC1, putative	1.01687	0.718467	1.07565	1.0597	1.19421	0.927486	c1	1.03829		c1 (n=1098)									2.68738	Mid Troph	-0.190052	Mid Ring
PF3D7_1222000		tRNA-splicing ligase RtcB, putative	0.837257	0.735472	0.342916	0.793724	0.784852	0.620384	c1	0.760162		c1 (n=1098)	1.10368e-28	0.780395	0.193	0.033	5.76119e-25	gam	0.780395	non-IDC	1.73162	Mid Troph	-0.489786	Mid Ring
PF3D7_1222100		conserved Plasmodium protein, unknown function	0.483702	0.718952	0.661239	0.299028	0.650213	0.522332	c1	0.586272		c1 (n=1098)	5.85844e-18	0.103967	0.106	0.011	3.05811e-14	IDC	-0.103967	IDC	2.99423	Late Troph	-0.306946	Late Troph
PF3D7_1222200		small nucleolar RNA snoR15	0.862785	0.792508	0.430836	0.414883	0.670309	0.528178	c1	0.599243		c1 (n=1098)
PF3D7_1222600	AP2-G	AP2 domain transcription factor AP2-G	0.392817	0.535273	0.584398	0.383034	0.603464	0.489363	c1	0.512318	AP2-G	c1 (n=1098)	8.79388e-139	2.09684	0.394	0.004	4.59041e-135	IDC	-2.09684	IDC	1.24296	Early Ring	-0.15853	Mid Ring
PF3D7_1222900		conserved Plasmodium protein, unknown function	0.808537	0.121658	0.253488	0.509278	0.763048	0.58204	c1	0.545659		c1 (n=1098)	1.14581e-101	1.18125	0.438	0.038	5.98113e-98	gam	1.18125	non-IDC	6.02704	Mid Troph	-0.265729	Late Troph
PF3D7_1223200		nucleus export protein BRR6, putative	0.733948	0.868471	0.612986	0.490994	0.897232	0.879439	c1	0.801209		c1 (n=1098)	7.01665e-18	0.107432	0.302	0.108	3.66269e-14	gam	0.107432	non-IDC	0.144326	Late Troph	-0.435689	Late Troph
PF3D7_1223600		conserved Plasmodium protein, unknown function	0.552813	0.632444	0.721923	0.651671	0.519118	0.609991	c1	0.621218		c1 (n=1098)	1.18732e-93	0.471739	0.478	0.041	6.19779e-90	IDC	-0.471739	IDC	3.59539	Late Troph	-0.292767	Mid Ring
PF3D7_1224200		BRO1 domain-containing protein, putative	0.825759	0.798659	0.901589	0.806046	0.757988	0.963652	c1	0.815902		c1 (n=1098)	6.3463e-165	0.772766	0.571	0.028	3.31277e-161	gam	0.772766	non-IDC	0.653157	Schizont	-1.0516	Schizont
PF3D7_1225000		conserved Plasmodium protein, unknown function	0.674179	0.680199	0.613769	0.665745	0.416024	0.615802	c1	0.640773		c1 (n=1098)	4.99902e-55	0.412764	0.254	0.024	2.60949e-51	gam	0.412764	non-IDC	2.13336	Late Ring	-0.262212	Mid Ring
PF3D7_1226100	HAD3	haloacid dehalogenase-like hydrolase, putative	0.744337	0.69367	0.553763	0.512006	0.988302	0.737241	c1	0.715456		c1 (n=1098)									2.99079	Schizont	-0.402132	Late Troph
PF3D7_1226500		heptatricopeptide repeat and RAP domain-containing protein, putative	0.903145	0.848604	0.965111	0.821735	0.980159	0.935992	c1	0.919568		c1 (n=1098)	1.30718e-56	0.266696	0.272	0.027	6.82348e-53	gam	0.266696	non-IDC	2.45288	Late Ring	-0.177209	Mid Ring
PF3D7_1227000		conserved Plasmodium protein, unknown function	0.365449	0.544172	0.823774	0.453957	0.635797	0.779167	c1	0.589985		c1 (n=1098)	1.61758e-06	1.11747	0.279	0.157	0.00844377	ook	1.11747	non-IDC			-0.603049	Schizont
PF3D7_1227100	DH60	DNA helicase 60	0.870137	1.01094	0.780634	0.897822	0.947617	0.927147	c1	0.912485		c1 (n=1098)	8.37966e-39	0.738249	0.022	0.201	4.37418e-35	spz	0.738249	non-IDC	7.94909	Mid Troph
PF3D7_1228200		conserved Plasmodium protein, unknown function	0.851943	0.732535	0.648385	0.776518	0.662045	0.496309	c1	0.69729		c1 (n=1098)									1.41659	Mid Troph	-0.0860173	Mid Ring
PF3D7_1229000		conserved Plasmodium membrane protein, unknown function	0.764503	0.965742	1.15311	0.874368	0.745699	0.828807	c1	0.851588		c1 (n=1098)	5.12812e-94	1.84118	0.655	0.094	2.67688e-90	ook	1.84118	non-IDC
PF3D7_1229200		non-coding RNA	0.474102	0.517966	0.710494	0.394299	0.837673	0.743384	c1	0.61423		c1 (n=1098)									8.41542	Early Ring	-0.04188	Early Ring
PF3D7_1230100	TLAP1	thioredoxin-like associated protein 1, putative	0.790626	0.846775	0.937088	1.01282	0.961653	0.881961	c1	0.909524		c1 (n=1098)	1.77152e-162	2.04504	0.825	0.116	9.24732e-159	gam	2.04504	non-IDC	2.82511	Schizont	-1.02357	Late Ring
PF3D7_1230300	SPM2	subpellicular microtubule protein 2, putative	1.3053	0.862308	0.943089	1.10208	0.593011	0.864471	c1	0.90378		c1 (n=1098)	2.38144e-26	0.845751	0.206	0.03	1.24311e-22	ook	0.845751	non-IDC			-0.548357	Early Ring
PF3D7_1230500		WD repeat-containing protein, putative	0.702048	0.628384	0.678055	0.428372	0.610236	0.606019	c1	0.61931		c1 (n=1098)	6.33364e-36	0.345638	0.176	0.012	3.30616e-32	ook	0.345638	non-IDC	0.957253	Early Ring	-0.0431632	Early Ring
PF3D7_1231900		WD repeat-containing protein, putative	0.559049	0.460589	0.763784	0.714917	0.331545	0.393747	c1	0.509819		c1 (n=1098)	5.29101e-52	0.309226	0.329	0.052	2.76191e-48	gam	0.309226	non-IDC	5.36887	Mid Troph	-0.0588492	Mid Ring
PF3D7_1232900		nucleotidyltransferase, putative	0.672197	0.575082	0.680855	0.741241	0.795113	0.598481	c1	0.676526		c1 (n=1098)	2.53738e-110	2.46291	0.455	0.024	1.32451e-106	ook	2.46291	non-IDC	2.81294	Late Ring	-0.525937	Late Ring
PF3D7_1233000	EF-G	elongation factor G	0.696038	0.495859	0.583785	0.646699	0.59704	0.663062	c1	0.62187		c1 (n=1098)	3.56219e-36	0.383024	0.256	0.033	1.85946e-32	IDC	-0.383024	IDC	3.55518	Late Troph	-0.167146	Late Troph
PF3D7_1233700		homocysteine S-methyltransferase, putative	0.570787	0.480753	0.459145	0.531961	0.661559	0.406909	c1	0.506357		c1 (n=1098)	4.10717e-11	0.332252	0.206	0.064	2.14394e-07	ook	0.332252	non-IDC			-0.353896	Mid Ring
PF3D7_1234300		DNA polymerase epsilon subunit B, putative	1.3034	1.19202	0.996135	1.21541	1.29673	1.16351	c1	1.20371		c1 (n=1098)	1.55191e-151	1.18125	0.749	0.096	8.10096e-148	gam	1.18125	non-IDC	4.83786	Mid Troph	-0.128731	Late Troph
PF3D7_1234400	MiGS	microgamete surface protein MiGS, putative	1.66958	1.74392	1.77716	1.60843	1.76216	1.6479	c1	1.70675		c1 (n=1098)									2.61821	Early Ring	-0.0871457	Mid Ring
PF3D7_1234700	ULG8	upregulated in late gametocytes ULG8	0.395032	0.542918	0.763238	0.547208	0.640866	0.680037	c1	0.594037		c1 (n=1098)	4.75183e-240	3.21839	0.801	0.046	2.48045e-236	gam	3.21839	non-IDC	0.964052	Early Ring	-0.153909	Early Ring
PF3D7_1234800	SF3B3	splicing factor 3B subunit 3, putative	1.14019	1.03932	1.0183	1.26956	1.15328	1.12361	c1	1.1319		c1 (n=1098)	2.93722e-75	1.12083	0.381	0.044	1.53323e-71	gam	1.12083	non-IDC	7.38149	Mid Troph	-0.768843	Late Troph
PF3D7_1235000	PIH1	PIH1 domain-containing protein, putative	1.66982	1.89786	1.74927	1.75265	2.0482	1.98104	c1	1.82525		c1 (n=1098)									0.880146	Schizont	-0.212723	Mid Ring
PF3D7_1235100		conserved protein, unknown function	0.387575	0.785172	1.22069	0.565794	0.65101	1.02201	c1	0.718091		c1 (n=1098)	7.95371e-95	0.418796	0.474	0.056	4.15184e-91	gam	0.418796	non-IDC	5.88692	Schizont	-0.0606399	Schizont
PF3D7_1235400		tetQ family GTPase, putative	1.37408	1.47792	1.12472	1.07602	1.35588	1.26851	c1	1.3122		c1 (n=1098)	8.7199e-86	0.708701	0.447	0.055	4.55179e-82	gam	0.708701	non-IDC	1.83442	Mid Troph	-0.0793447	Mid Ring
PF3D7_1235500	MT-A70.2	N6-adenosine-methyltransferase, putative	0.517357	0.581152	0.229241	0.374332	0.494727	0.565757	c1	0.506042		c1 (n=1098)	9.8414e-25	1.50785	1	0.832	5.13721e-21	ook	1.50785	non-IDC	2.58856	Mid Troph	-0.156262	Mid Ring
PF3D7_1235700		ATP synthase subunit beta, mitochondrial	0.524889	0.598504	0.46592	0.536689	0.785417	0.611623	c1	0.567597		c1 (n=1098)	2.51423e-14	0.280115	0.139	0.035	1.31243e-10	gam	0.280115	non-IDC	1.73175	Late Troph	-0.736181	Late Troph
PF3D7_1235800		peptidase, putative	1.04964	1.25565	1.39083	1.22444	0.961541	1.04794	c1	1.13704		c1 (n=1098)	7.50148e-93	1.03952	0.45	0.051	3.91577e-89	gam	1.03952	non-IDC	2.61483	Mid Ring	-0.102739	Late Ring
PF3D7_1236300		conserved protein, unknown function	0.999286	0.672328	0.729393	0.784739	0.571617	0.773276	c1	0.751335		c1 (n=1098)	7.66613e-33	1.0913	0.017	0.166	4.00172e-29	spz	1.0913	non-IDC	12.3035	Late Troph	-0.866026	Schizont
PF3D7_1236500		conserved Plasmodium protein, unknown function	0.773687	0.762584	0.576206	0.653177	0.602344	0.6352	c1	0.644189		c1 (n=1098)	2.62061e-180	2.11163	0.686	0.057	1.36796e-176	gam	2.11163	non-IDC			-0.432529	Early Ring
PF3D7_1236600		p25-alpha family protein, putative	1.15792	1.06428	1.03727	1.22217	1.285	1.18444	c1	1.17118		c1 (n=1098)	3.51913e-116	0.769804	0.479	0.025	1.83699e-112	ook	0.769804	non-IDC	1.45325	Mid Ring	-0.219555	Schizont
PF3D7_1237300		conserved Plasmodium protein, unknown function	1.4608	1.20239	1.19497	1.15249	1.41567	1.34433	c1	1.27336		c1 (n=1098)									0.71924	Early Ring	-0.186599	Mid Ring
PF3D7_1238200		conserved Plasmodium protein, unknown function	0.831564	0.789914	1.03078	0.809232	0.865666	0.914608	c1	0.848615		c1 (n=1098)	5.12903e-89	0.304766	0.308	0.012	2.67735e-85	gam	0.304766	non-IDC	2.57033	Mid Ring	-0.197411	Mid Ring
PF3D7_1239600	ThzK	hydroxyethylthiazole kinase	0.95435	0.889283	0.832725	1.07784	0.795539	0.793909	c1	0.861004		c1 (n=1098)	1.49942e-21	0.574145	0.011	0.107	7.82699e-18	spz	0.574145	non-IDC	5.77909	Mid Troph	-0.285989	Late Troph
PF3D7_1239900	VPS16	vacuolar protein sorting-associated protein 16, putative	0.252758	0.749793	0.919383	0.733341	0.522518	0.541545	c1	0.637443		c1 (n=1098)	3.85887e-78	0.114449	0.022	0.331	2.01433e-74	spz	0.114449	non-IDC	0.478234	Early Ring	-0.236523	Mid Ring
PF3D7_1240000		3-hydroxyisobutyryl-CoA hydrolase, putative	1.2778	1.4442	1.05533	1.27267	1.51543	1.47063	c1	1.361		c1 (n=1098)									2.30796	Early Ring	-0.880735	Early Ring
PF3D7_1240500		Plasmodium RNA of unknown function RUF6	0.868132	1.0654	1.49169	0.954255	0.845824	1.14663	c1	1.00983		c1 (n=1098)
PF3D7_1241000		Plasmodium RNA of unknown function RUF6	2.33466	2.2484	2.41344	2.52414	2.19311	2.26246	c1	2.29856		c1 (n=1098)
PF3D7_1241100	PFS2	polyadenylation factor subunit 2, putative	1.48104	1.32469	1.52528	1.44899	1.60034	1.73352	c1	1.50316		c1 (n=1098)	2.32636e-60	1.12568	0.326	0.04	1.21436e-56	gam	1.12568	non-IDC
PF3D7_1241300		ribosome-binding factor A, putative	1.1147	1.1868	1.24707	1.07935	1.18012	1.34372	c1	1.18346		c1 (n=1098)	1.34253e-45	0.410154	0.233	0.026	7.00799e-42	gam	0.410154	non-IDC	0.294259	Late Troph	-0.649853	Late Ring
PF3D7_1241400		RNA-binding protein, putative	1.164	1.12714	0.916701	1.23598	1.24579	1.23034	c1	1.19717		c1 (n=1098)	5.98796e-17	1.23997	0.333	0.111	3.12572e-13	ook	1.23997	non-IDC
PF3D7_1242000	QSOX	sulfhydryl oxidase, putative	0.91334	1.14446	0.881225	1.00373	1.12762	0.913671	c1	0.958699		c1 (n=1098)	1.19818e-42	0.459018	0.251	0.035	6.25452e-39	gam	0.459018	non-IDC	6.34692	Late Troph	-0.297921	Schizont
PF3D7_1242300		conserved Plasmodium membrane protein, unknown function	0.801288	0.546365	0.448136	0.572141	0.602666	0.705939	c1	0.587403		c1 (n=1098)	3.96775e-66	0.584309	0.341	0.04	2.07117e-62	gam	0.584309	non-IDC	9.32111	Late Troph	-0.474364	Late Troph
PF3D7_1242900	TIM13	mitochondrial import inner membrane translocase subunit TIM13, putative	0.64414	0.580385	0.491125	0.446003	0.460075	0.656658	c1	0.535755		c1 (n=1098)	1.50703e-178	1.40233	0.743	0.085	7.86669e-175	gam	1.40233	non-IDC	7.4345	Late Ring	-0.101444	Late Troph
PF3D7_1243200	OST5	dolichyl-diphosphooligosaccharide--protein glycosyltransferase subunit OST5, putative	0.927278	0.792694	1.02964	0.927221	1.02838	0.923011	c1	0.92725		c1 (n=1098)									2.97021	Mid Troph	-0.00140914	Late Troph
PF3D7_1243300		conserved Plasmodium protein, unknown function	0.751266	0.943673	0.812076	0.841791	0.997591	0.993734	c1	0.892732		c1 (n=1098)	7.41371e-244	1.92559	0.818	0.022	3.86995e-240	ook	1.92559	non-IDC	1.39398	Early Ring	-0.493406	Early Ring
PF3D7_1244300		ACEA small nucleolar RNA U3	0.905331	0.529362	0.813088	0.615676	0.56633	0.630991	c1	0.623334		c1 (n=1098)	3.46195e-138	0.283112	0.5	0.018	1.80714e-134	IDC	-0.283112	IDC
PF3D7_1245100	KLP8	kinesin-13, putative	1.01123	0.715847	0.58732	1.05164	0.728944	0.613393	c1	0.722396		c1 (n=1098)	1.07393e-153	1.1419	0.728	0.086	5.60592e-150	gam	1.1419	non-IDC
PF3D7_1245200		conserved Plasmodium membrane protein, unknown function	0.632248	0.608456	0.538175	0.596579	0.535001	0.48007	c1	0.567377		c1 (n=1098)	9.23709e-29	0.106044	0.157	0.019	4.82176e-25	gam	0.106044	non-IDC	0.425915	Mid Troph	-0.160116	Mid Troph
PF3D7_1245600		kinesin-15, putative	0.553808	0.544289	0.670864	0.554293	0.354369	0.630742	c1	0.55405		c1 (n=1098)	3.70575e-147	1.00453	0.495	0.02	1.9344e-143	gam	1.00453	non-IDC	1.49244	Early Ring	-0.0969411	Mid Ring
PF3D7_1246000		conserved Plasmodium protein, unknown function	0.813803	0.623949	0.684091	0.726073	0.471178	0.518972	c1	0.65402		c1 (n=1098)	1.83664e-104	0.593363	0.618	0.066	9.58729e-101	ook	0.593363	non-IDC	1.22262	Early Ring	-0.323696	Mid Ring
PF3D7_1246100	ALAS	delta-aminolevulinic acid synthetase	0.794159	0.647163	0.491984	0.766081	0.238411	0.37701	c1	0.569573	ALAS	c1 (n=1098)	1.41862e-06	1.11722	0.2	0.086	0.00740521	ook	1.11722	non-IDC	6.8365	Late Ring	-0.559511	Mid Ring
PF3D7_1246500		methyltransferase, putative	0.758768	0.757622	1.23902	0.805502	0.958741	0.809995	c1	0.807748		c1 (n=1098)	7.17378e-15	0.89365	0.133	0.023	3.74471e-11	ook	0.89365	non-IDC	1.0458	Late Ring	-0.175736	Mid Ring
PF3D7_1246900	PKB	RAC-beta serine/threonine protein kinase	0.649865	0.764552	0.800603	0.680468	0.423364	0.558496	c1	0.665166		c1 (n=1098)	4.68279e-70	0.722002	0.213	0.643	2.44441e-66	spz	0.722002	non-IDC	1.90587	Schizont	-0.205941	Mid Ring
PF3D7_1247500		serine/threonine protein kinase, putative	0.711155	0.470406	0.669383	0.685701	0.578066	0.584962	c1	0.627172		c1 (n=1098)	7.42383e-33	2.74903	0.248	0.654	3.87524e-29	spz	2.74903	non-IDC	10.4403	Schizont	-0.0811254	Schizont
PF3D7_1248100		methyltransferase, putative	1.01751	0.945992	0.685144	1.00185	0.760886	0.841074	c1	0.893533		c1 (n=1098)	9.00889e-32	2.04818	0.533	0.188	4.70264e-28	ook	2.04818	non-IDC
PF3D7_1249000		conserved Plasmodium membrane protein, unknown function	0.964272	0.801951	0.91949	1.07772	0.850412	0.952935	c1	0.936213		c1 (n=1098)									6.56568	Late Ring	-0.363931	Late Ring
PF3D7_1249300	PPM4	protein phosphatase PPM4, putative	0.565792	0.6473	0.441063	0.542654	0.525165	0.464657	c1	0.533909		c1 (n=1098)	2.13791e-22	0.160067	0.275	0.08	1.11599e-18	gam	0.160067	non-IDC	3.84988	Late Troph	-0.247024	Schizont
PF3D7_1249700		conserved Plasmodium protein, unknown function	0.485005	0.699255	0.43353	0.725741	0.431156	0.554233	c1	0.519619		c1 (n=1098)									3.98606	Mid Ring	-0.123946	Mid Ring
PF3D7_1250100	G377	osmiophilic body protein G377	1.87376	2.01275	1.83431	2.01128	1.82607	1.81181	c1	1.85404		c1 (n=1098)	1.95892e-205	3.81927	0.761	0.066	1.02256e-201	gam	3.81927	non-IDC	0.971624	Mid Ring	-0.160068	Mid Ring
PF3D7_1251000		HSP20-like chaperone, putative	0.53888	0.656346	0.677483	0.590226	0.868078	0.79705	c1	0.666915		c1 (n=1098)	2.56936e-69	2.03453	0.485	0.066	1.3412e-65	ook	2.03453	non-IDC	1.1079	Early Ring	-0.2378	Mid Ring
PF3D7_1251400		conserved Plasmodium protein, unknown function	1.21313	0.77599	0.791918	0.965514	1.27884	1.36487	c1	1.08932		c1 (n=1098)	1.32826e-25	0.227851	0.139	0.017	6.93353e-22	gam	0.227851	non-IDC	2.57074	Late Ring	-0.157326	Mid Ring
PF3D7_1251700	aTrpRS	tryptophan--tRNA ligase	0.778189	0.479423	0.513106	0.802461	0.449524	0.693058	c1	0.603082		c1 (n=1098)	5.88642e-28	0.177167	0.169	0.024	3.07271e-24	gam	0.177167	non-IDC	6.40638	Mid Troph	-0.184262	Late Troph
PF3D7_1252400	RH3	reticulocyte binding protein homologue 3, pseudogene	0.803579	0.594292	0.70915	0.716219	0.609823	0.680446	c1	0.694798		c1 (n=1098)									3.60459	Schizont	-10.7904	Early Ring
PF3D7_1252500		Plasmodium exported protein, unknown function	0.476455	0.598225	0.460428	0.523142	0.843116	0.804758	c1	0.560684		c1 (n=1098)									0.566586	Early Ring	-0.278789	Late Ring
PF3D7_1252700		Plasmodium exported protein (PHISTb), unknown function	0.489773	0.597344	0.622049	0.604692	0.330301	0.244301	c1	0.543558		c1 (n=1098)	6.54533e-144	1.15191	0.428	0.006	3.41666e-140	IDC	-1.15191	IDC	23.5944	Late Troph	-2.25309	Mid Troph
PF3D7_1252900		Plasmodium exported protein, unknown function	0.667175	1.01361	1.22832	0.828181	1.09232	1.26664	c1	1.05297		c1 (n=1098)
PF3D7_1253000	GECO	gametocyte erythrocyte cytosolic protein	0.728962	0.606765	1.0611	1.02079	0.673028	0.728933	c1	0.728947		c1 (n=1098)
PF3D7_1253900		Plasmodium exported protein (PHISTa), unknown function, pseudogene	0.65853	0.697084	1.15535	1.2626	1.20917	1.09502	c1	1.12518		c1 (n=1098)
PF3D7_1254900		Plasmodium exported protein, unknown function, fragment	0.862598	0.653091	0.569114	0.791424	0.732665	0.662407	c1	0.697536		c1 (n=1098)
PF3D7_1301100		Plasmodium exported protein (PHISTa), unknown function, pseudogene	1.01958	1.2601	1.3903	0.975597	1.11872	1.30813	c1	1.18941		c1 (n=1098)
PF3D7_1301200	GBPH2	GBPH2 protein	1.47002	1.51575	2.00696	1.55469	1.45839	1.66317	c1	1.53522		c1 (n=1098)									4.77848	Mid Ring	-0.187246	Mid Ring
PF3D7_1301300		Plasmodium exported protein (PHISTa-like), unknown function, pseudogene	0.439558	0.612562	0.883193	0.78999	0.644613	0.819177	c1	0.717302		c1 (n=1098)									0.827561	Early Ring	-0.244657	Early Ring
PF3D7_1301500		Plasmodium exported protein (PHISTa), unknown function	1.0919	0.822675	1.06373	1.04541	0.686565	0.958151	c1	1.00178		c1 (n=1098)									4.14385	Late Ring	-0.174464	Late Ring
PF3D7_1301800	SURF13.1	surface-associated interspersed protein 13.1 (SURFIN 13.1), pseudogene	0.877895	0.832201	1.0797	0.902403	0.791399	0.778444	c1	0.855048		c1 (n=1098)									0.772444	Early Ring	-0.114918	Mid Ring
PF3D7_1302500		AAA domain-containing protein, putative	0.860671	1.04635	1.28457	1.0321	0.787697	0.907568	c1	0.969832		c1 (n=1098)	4.37951e-57	0.799639	0.393	0.071	2.2861e-53	gam	0.799639	non-IDC
PF3D7_1302900		conserved protein, unknown function	0.789153	0.783473	0.409931	0.635563	0.258824	0.55589	c1	0.595727		c1 (n=1098)	3.56409e-30	0.336903	0.002	0.112	1.86045e-26	spz	0.336903	non-IDC	4.642	Late Ring	-0.0610533	Late Ring
PF3D7_1303300		conserved Plasmodium protein, unknown function	0.839727	0.366094	0.399747	0.539171	0.475514	0.742458	c1	0.507343		c1 (n=1098)	5.93631e-14	0.169965	0.178	0.044	3.09875e-10	IDC	-0.169965	IDC	8.94272	Late Ring	-0.0431676	Late Troph
PF3D7_1304000	CAPH	condensin complex subunit 2, putative	1.02349	0.946892	0.884221	0.998021	1.02396	0.997805	c1	0.997913		c1 (n=1098)	5.91462e-98	0.870084	0.511	0.045	3.08743e-94	IDC	-0.870084	IDC	5.12828	Schizont	-0.710076	Late Ring
PF3D7_1304100	LigI	DNA ligase I	0.935128	0.736976	0.506948	0.671809	0.809597	0.632843	c1	0.704392		c1 (n=1098)	3.00273e-118	1.15651	0.6	0.05	1.56743e-114	IDC	-1.15651	IDC	7.38623	Late Troph	-0.581765	Schizont
PF3D7_1304200	MIT2	CorA-like Mg2+ transporter protein, putative	1.18646	1.00846	0.751859	1.10862	0.9981	0.932638	c1	1.00328		c1 (n=1098)	5.61461e-12	0.396483	0.161	0.043	2.93083e-08	IDC	-0.396483	IDC	17.0381	Schizont	-0.157011	Schizont
PF3D7_1305200	ApiAP2	AP2 domain transcription factor, putative	1.64065	1.16265	1.01968	1.44766	1.60124	1.39803	c1	1.42284		c1 (n=1098)	3.41621e-118	0.374205	0.532	0.049	1.78326e-114	gam	0.374205	non-IDC	1.03764	Late Troph	-0.0889665	Mid Ring
PF3D7_1305400		AAR2 protein, putative	1.1286	1.26242	0.76864	1.07399	1.43296	1.29796	c1	1.19551		c1 (n=1098)	8.63729e-67	0.521269	0.296	0.025	4.50867e-63	gam	0.521269	non-IDC	1.57196	Mid Ring	-0.237134	Mid Ring
PF3D7_1305500	MKP1	mitogen-activated protein kinase phosphatase 1, putative	1.2344	0.961051	1.07954	1.22419	1.09482	1.2319	c1	1.15951		c1 (n=1098)									0.454134	Mid Troph	-0.303022	Mid Ring
PF3D7_1305700		conserved Plasmodium protein, unknown function	1.03199	0.888437	0.911763	0.971573	0.964323	0.912261	c1	0.938292		c1 (n=1098)	1.74685e-81	0.402561	0.284	0.012	9.11854e-78	gam	0.402561	non-IDC	2.81498	Mid Troph	-0.109361	Mid Troph
PF3D7_1306100		conserved Plasmodium protein, unknown function	0.900356	0.743222	0.370038	0.406177	0.614336	0.553198	c1	0.583767		c1 (n=1098)	9.82023e-42	0.119359	0.001	0.146	5.12616e-38	spz	0.119359	non-IDC	3.40347	Late Troph	-0.122559	Schizont
PF3D7_1306300		SAM dependent methyltransferase, putative	0.76194	0.545559	0.598368	0.336707	0.51999	0.776069	c1	0.571963		c1 (n=1098)	1.57246e-43	1.09505	0.227	0.026	8.20826e-40	gam	1.09505	non-IDC	3.52506	Mid Troph	-0.183232	Late Ring
PF3D7_1306500		MORN repeat protein, putative	0.672073	0.469764	0.3856	0.473709	0.644765	0.60029	c1	0.537		c1 (n=1098)	8.1486e-165	1.04853	0.601	0.036	4.25357e-161	gam	1.04853	non-IDC	1.32004	Mid Ring	-0.197171	Mid Ring
PF3D7_1306600		V-type proton ATPase subunit H, putative	0.801315	0.660494	0.646485	0.913979	0.923567	0.841223	c1	0.821269		c1 (n=1098)	3.89224e-89	0.990153	0.417	0.029	2.03175e-85	IDC	-0.990153	IDC	6.55984	Mid Troph	-0.288617	Late Troph
PF3D7_1306700		conserved Plasmodium protein, unknown function	0.565403	0.591609	0.650954	0.531426	0.390029	0.674079	c1	0.578506		c1 (n=1098)	1.59065e-41	0.391329	0.187	0.016	8.3032e-38	gam	0.391329	non-IDC	1.17688	Late Troph	-0.0447959	Schizont
PF3D7_1307300	DBP6	ATP-dependent RNA helicase DBP6, putative	0.912573	0.843944	1.0311	0.961766	0.771327	0.767522	c1	0.878259		c1 (n=1098)	1.49921e-201	1.6112	0.692	0.038	7.8259e-198	gam	1.6112	non-IDC	2.69281	Late Ring	-0.00360723	Mid Ring
PF3D7_1308600		conserved Plasmodium protein, unknown function	0.684591	0.687864	0.789741	0.635547	0.616665	0.729522	c1	0.686227		c1 (n=1098)									2.56685	Schizont	-0.309377	Mid Ring
PF3D7_1309700	VPS18	vacuolar protein sorting-associated protein 18, putative	0.83442	0.831278	0.639424	0.84959	0.585113	0.798493	c1	0.814886		c1 (n=1098)	1.08661e-44	0.724343	0.588	0.152	5.67213e-41	ook	0.724343	non-IDC	1.94895	Late Ring	-0.170547	Late Ring
PF3D7_1309800		homeobox domain-containing protein, putative	0.851361	0.660547	0.921386	0.947617	0.712216	0.794699	c1	0.82303		c1 (n=1098)	3.92515e-145	4.30265	0.818	0.104	2.04893e-141	ook	4.30265	non-IDC	4.16455	Mid Troph	-0.390569	Late Troph
PF3D7_1310000	OSCP	ATP synthase subunit O, mitochondrial, putative	0.899674	0.673043	0.494156	0.745822	0.501032	0.554786	c1	0.613914		c1 (n=1098)	6.4623e-234	1.82613	0.776	0.043	3.37332e-230	gam	1.82613	non-IDC	2.85742	Mid Troph	-0.163167	Late Ring
PF3D7_1310800		tetratricopeptide repeat protein, putative	1.5346	1.6032	1.60275	1.74254	1.60343	1.54655	c1	1.60297		c1 (n=1098)	2.53383e-16	0.211033	0.128	0.019	1.32266e-12	IDC	-0.211033	IDC	3.68475	Late Ring	-0.0550035	Mid Troph
PF3D7_1310900		ribosomal protein S15, mitochondrial, putative	0.690058	0.52529	0.470171	0.555478	0.624877	0.749591	c1	0.590178		c1 (n=1098)	2.21699e-40	0.416092	0.221	0.028	1.15727e-36	gam	0.416092	non-IDC	4.762	Mid Troph	-0.148921	Mid Troph
PF3D7_1311200		transducin beta-like protein TBL1, putative	1.13358	0.997991	1.28749	1.18568	1.19336	1.30058	c1	1.18952		c1 (n=1098)	1.01008e-78	1.17462	0.405	0.049	5.27262e-75	gam	1.17462	non-IDC	2.13805	Mid Troph	-0.119634	Mid Ring
PF3D7_1312000	MCAT	malonyl CoA-acyl carrier protein transacylase	1.12866	0.856581	0.77495	0.889684	1.16895	1.05891	c1	0.974295		c1 (n=1098)	1.66883e-47	0.29461	0.166	0.006	8.71131e-44	gam	0.29461	non-IDC	3.96646	Mid Ring	-0.0952078	Late Troph
PF3D7_1312200		conserved protein, unknown function	0.668456	0.855398	0.575837	0.436218	0.852505	0.889625	c1	0.76048		c1 (n=1098)	2.36211e-79	0.295775	0.326	0.023	1.23302e-75	gam	0.295775	non-IDC	0.694682	Late Troph	-0.153936	Mid Ring
PF3D7_1312400	IF2a	translation initiation factor IF-2, putative	0.750978	0.467411	0.564867	0.578192	0.617603	0.52544	c1	0.57153		c1 (n=1098)	1.68431e-82	0.539525	0.353	0.03	8.79209e-79	gam	0.539525	non-IDC	1.46143	Mid Troph	-0.198928	Mid Ring
PF3D7_1312450	ARA1	apical ring associated protein 1, putative	1.11458	1.07431	1.1342	0.99092	0.990974	1.08519	c1	1.07975		c1 (n=1098)	7.36465e-258	4.56176	0.764	0.014	3.84435e-254	ook	4.56176	non-IDC
PF3D7_1312500		conserved Plasmodium protein, unknown function	0.647747	0.758131	0.650766	0.574959	0.679815	0.682506	c1	0.665291		c1 (n=1098)
PF3D7_1313200	MTFMT	methionyl-tRNA formyltransferase, putative	1.23023	1.17284	1.4032	1.09296	1.25598	1.36983	c1	1.2431		c1 (n=1098)	5.75182e-30	0.172589	0.178	0.018	3.00245e-26	IDC	-0.172589	IDC	4.84894	Mid Troph	-0.284311	Mid Ring
PF3D7_1313500		conserved Plasmodium membrane protein, unknown function	0.727512	0.697143	0.644456	0.677611	0.801741	0.700607	c1	0.698875		c1 (n=1098)	3.02555e-23	0.271777	0.187	0.038	1.57934e-19	gam	0.271777	non-IDC	7.05328	Schizont	-0.434235	Schizont
PF3D7_1313700		Maf-like protein, putative	0.750904	0.97251	0.886279	1.03385	0.81557	0.809647	c1	0.850924		c1 (n=1098)	2.31479e-124	1.07344	0.468	0.03	1.20832e-120	gam	1.07344	non-IDC	2.47373	Late Troph	-0.467506	Late Troph
PF3D7_1314000		conserved protein, unknown function	1.09983	0.964822	1.24456	1.13185	1.08212	0.988562	c1	1.09098		c1 (n=1098)	7.07056e-28	0.130374	0.194	0.025	3.69083e-24	IDC	-0.130374	IDC	1.71471	Mid Troph	-0.138978	Mid Ring
PF3D7_1314100		conserved Plasmodium protein, unknown function	1.26834	1.22517	1.40132	1.26361	1.05448	1.22471	c1	1.24439		c1 (n=1098)	1.14986e-15	0.21299	0.133	0.022	6.00226e-12	IDC	-0.21299	IDC	4.69361	Mid Troph	-0.0468058	Mid Troph
PF3D7_1314300		MACRO domain-containing protein, putative	1.12356	0.995425	0.670283	1.0804	0.875963	0.896713	c1	0.946069		c1 (n=1098)	3.13509e-34	0.239047	0.194	0.019	1.63652e-30	IDC	-0.239047	IDC	2.35754	Late Troph	-0.0980575	Late Troph
PF3D7_1314400		conserved protein, unknown function	0.807754	0.431758	0.952134	0.97197	0.440275	0.868423	c1	0.838089		c1 (n=1098)									2.35862	Late Troph	-0.447544	Schizont
PF3D7_1314600	LipL1	lipoate-protein ligase 1	2.28324	2.12487	2.20146	2.27802	1.83435	2.0805	c1	2.16316		c1 (n=1098)									2.5553	Mid Troph	-0.209218	Late Ring
PF3D7_1314800		ubiquitin-like protein, putative	1.08603	0.826442	0.845443	1.00068	1.34834	1.11179	c1	1.04335		c1 (n=1098)									0.733731	Early Ring	-0.310879	Mid Ring
PF3D7_1314900	P44	general transcription factor IIH subunit 2	0.515161	0.637597	0.564387	0.54329	0.646228	0.700833	c1	0.600992	P44	c1 (n=1098)	4.55595e-34	0.301119	0.167	0.012	2.37821e-30	IDC	-0.301119	IDC	0.267328	Early Ring	-0.764977	Mid Troph
PF3D7_1315100	PK9	serine/threonine protein kinase PK9	1.41658	1.73187	1.57809	1.38044	1.67579	1.67089	c1	1.62449		c1 (n=1098)											-0.412481	Mid Ring
PF3D7_1315200		heptatricopeptide repeat-containing protein, putative	1.98925	1.86099	2.03916	1.97598	2.13602	2.0981	c1	2.0142		c1 (n=1098)	1.66098e-38	0.305976	0.183	0.013	8.67033e-35	IDC	-0.305976	IDC	2.28464	Mid Troph	-0.407322	Mid Ring
PF3D7_1315300		conserved protein, unknown function	0.966	1.42003	1.11543	1.1059	1.24182	1.18509	c1	1.15026		c1 (n=1098)	1.8043e-174	2.73052	0.758	0.096	9.41847e-171	gam	2.73052	non-IDC	22.5846	Schizont	-1.92353	Schizont
PF3D7_1315900		exportin-T, putative	0.837467	0.726507	0.648953	0.768711	0.906847	0.75352	c1	0.761115		c1 (n=1098)	4.06725e-08	0.310739	0.261	0.111	0.00021231	ook	0.310739	non-IDC
PF3D7_1316000		protein kinase, putative	0.818735	0.601682	0.956951	0.904717	0.712611	0.845361	c1	0.832048		c1 (n=1098)	2.66841e-257	3.00088	0.776	0.03	1.39291e-253	gam	3.00088	non-IDC	0.477755	Schizont	-0.420118	Mid Ring
PF3D7_1316300		conserved Plasmodium protein, unknown function	0.908481	0.867061	0.926663	0.841695	0.738584	0.648484	c1	0.854378		c1 (n=1098)	2.55342e-229	5.01391	0.813	0.071	1.33288e-225	gam	5.01391	non-IDC	0.993509	Early Ring	-0.402706	Mid Ring
PF3D7_1316700		conserved protein, unknown function	1.85283	1.88333	1.88527	2.05511	1.84567	1.85624	c1	1.86979		c1 (n=1098)	1.84077e-258	3.87782	0.785	0.033	9.60881e-255	gam	3.87782	non-IDC	0.27534	Early Ring	-0.149216	Mid Ring
PF3D7_1318200	G3PAT	glycerol-3-phosphate 1-O-acyltransferase	1.88679	1.8865	1.9575	1.90104	2.17131	2.02186	c1	1.92927		c1 (n=1098)									1.10548	Mid Ring	-0.269557	Mid Ring
PF3D7_1318600		thioredoxin, putative	2.12447	2.11903	2.13342	1.95904	1.93681	1.99802	c1	2.05853		c1 (n=1098)	1.40115e-38	0.206966	0.184	0.018	7.31399e-35	gam	0.206966	non-IDC	3.21095	Late Troph	-0.17791	Schizont
PF3D7_1319700		protein phosphatase PP2A regulatory subunit A, putative	1.4037	1.55238	1.77148	1.44596	1.43858	1.53308	c1	1.48952		c1 (n=1098)	2.38277e-36	0.255329	0.166	0.015	1.2438e-32	gam	0.255329	non-IDC	5.62492	Late Troph	-0.127364	Late Troph
PF3D7_1319900		conserved Plasmodium protein, unknown function	1.18417	1.3532	1.47144	1.26961	1.09153	1.27301	c1	1.27131		c1 (n=1098)	1.78739e-43	0.114892	0.001	0.152	9.33017e-40	spz	0.114892	non-IDC	1.18194	Early Ring	-0.0899868	Mid Ring
PF3D7_1320800		dihydrolipoyllysine-residue succinyltransferase component of 2-oxoglutarate dehydrogenase complex	0.819123	0.424453	0.285078	0.7833	0.462212	0.558389	c1	0.510301		c1 (n=1098)	1.45472e-85	0.510802	0.468	0.062	7.59365e-82	gam	0.510802	non-IDC	7.2582	Mid Troph	-0.491324	Late Troph
PF3D7_1321300		conserved Plasmodium membrane protein, unknown function	0.497098	0.614728	0.797469	0.61265	0.642718	0.584571	c1	0.613689		c1 (n=1098)	1.14889e-07	1.19083	0.211	0.101	0.000599721	gam	1.19083	non-IDC
PF3D7_1322400		conserved Plasmodium protein, unknown function	1.01444	0.831425	0.612723	0.648056	0.992479	0.90196	c1	0.866692		c1 (n=1098)									3.59642	Early Ring	-0.110442	Mid Ring
PF3D7_1322700		conserved Plasmodium protein, unknown function	1.09405	1.11905	1.38839	1.22758	1.4889	1.2914	c1	1.25949		c1 (n=1098)	8.09161e-163	0.633075	0.798	0.106	4.22382e-159	gam	0.633075	non-IDC	2.78771	Late Troph	-0.11585	Schizont
PF3D7_1323000	FabZ	beta-hydroxyacyl-ACP dehydratase	1.24006	1.3356	0.899457	1.13811	1.22346	0.963528	c1	1.18078		c1 (n=1098)	3.13386e-230	0.727834	0.749	0.035	1.63588e-226	gam	0.727834	non-IDC
PF3D7_1326800	SYN18	syntaxin, Qa-SNARE family	0.762513	0.608346	0.204355	0.455384	0.527858	0.575196	c1	0.551527		c1 (n=1098)	1.24586e-14	0.102531	0.106	0.015	6.50338e-11	IDC	-0.102531	IDC	1.26253	Mid Troph	-4.2938	Schizont
PF3D7_1327800		ribose-phosphate pyrophosphokinase, putative	1.02532	0.961378	0.950374	1.07553	0.776896	0.894285	c1	0.955876		c1 (n=1098)	1.93986e-36	0.335046	0.156	0.009	1.0126e-32	IDC	-0.335046	IDC	0.373755	Late Ring	-0.877994	Mid Troph
PF3D7_1327900		conserved Plasmodium protein, unknown function	2.10219	2.31415	2.129	2.38359	2.52317	2.36445	c1	2.3393		c1 (n=1098)	4.25411e-96	0.379061	0.284	0.003	2.22065e-92	gam	0.379061	non-IDC
PF3D7_1329800		conserved Plasmodium protein, unknown function	1.31843	1.54446	1.35318	1.38773	1.39074	1.42989	c1	1.38923		c1 (n=1098)									6.22886	Mid Troph	-0.076333	Mid Ring
PF3D7_1331100	POLQ	DNA polymerase theta, putative	0.725197	0.749908	0.773236	0.412603	0.940644	0.767861	c1	0.758884		c1 (n=1098)	2.04333e-69	0.944221	0.049	0.373	1.06662e-65	spz	0.944221	non-IDC	0.585515	Early Ring	-0.177253	Schizont
PF3D7_1331400		CPW-WPC family protein	0.565923	0.823681	0.65526	0.499682	0.860686	0.767362	c1	0.711311		c1 (n=1098)	1.22835e-190	4.47986	0.807	0.11	6.41198e-187	gam	4.47986	non-IDC	0.474815	Mid Ring	-0.397264	Mid Ring
PF3D7_1332000	SYN5	syntaxin, Qa-SNARE family	1.19189	1.02308	1.13597	1.11231	1.07848	1.14683	c1	1.12414		c1 (n=1098)									0.355956	Early Ring	-0.924843	Schizont
PF3D7_1332100		conserved protein, unknown function	0.870117	0.85119	0.858975	0.907518	1.08118	0.924253	c1	0.888818		c1 (n=1098)	4.04785e-15	0.176094	0.109	0.021	2.11298e-11	gam	0.176094	non-IDC
PF3D7_1332900	cyto-IRS	isoleucine--tRNA ligase, putative	0.759917	0.802657	0.632694	0.767615	0.743562	0.649854	c1	0.751739		c1 (n=1098)	1.48409e-35	0.330153	0.245	0.041	7.74697e-32	gam	0.330153	non-IDC	3.55864	Mid Troph	-3.23884	Mid Troph
PF3D7_1333100		conserved Plasmodium protein, unknown function	0.660304	0.813807	0.784372	0.691649	0.760612	0.827081	c1	0.772492		c1 (n=1098)	1.33855e-16	4.42434	0.283	0.152	6.98725e-13	spz	4.42434	non-IDC	0.644449	Mid Ring	-0.295384	Mid Ring
PF3D7_1333600	UTP4	U3 small nucleolar RNA-associated protein 4, putative	0.553498	0.681462	0.54007	0.800291	0.648987	0.696494	c1	0.665224		c1 (n=1098)	7.02587e-108	0.288201	0.432	0.03	3.6675e-104	gam	0.288201	non-IDC	4.00085	Early Ring	-0.153019	Mid Ring
PF3D7_1335000	MSRP1	MSP7-like protein	0.892084	0.861948	0.947997	1.04378	1.05559	1.03015	c1	0.989074		c1 (n=1098)	1.12632e-49	0.636343	0.139	0.001	5.87939e-46	IDC	-0.636343	IDC	3.63497	Early Ring	-0.151919	Early Ring
PF3D7_1335500		DNA replication complex GINS protein, putative	1.52987	1.62763	1.92507	1.87348	1.82267	1.97339	c1	1.84807		c1 (n=1098)									0.579465	Early Ring	-0.152949	Mid Ring
PF3D7_1335900	TRAP	thrombospondin-related anonymous protein	1.18019	1.09145	0.947805	1.37729	1.34507	1.34928	c1	1.26263		c1 (n=1098)	3.63221e-213	6.15573	0.904	0.214	1.89602e-209	spz	6.15573	non-IDC	2.21828	Mid Ring	-0.148344	Mid Ring
PF3D7_1337000	OCT1	mitochondrial intermediate peptidase, putative	1.36428	1.26453	1.29754	1.38962	1.44834	1.60688	c1	1.37695		c1 (n=1098)									7.42253	Late Ring
PF3D7_1337100	PK6	protein kinase 6	0.564114	0.537864	0.809259	0.414516	0.471469	0.647961	c1	0.550989		c1 (n=1098)	5.84154e-60	0.855302	0.227	0.012	3.04929e-56	gam	0.855302	non-IDC	4.88491	Late Ring	-0.731068	Mid Troph
PF3D7_1337300		exoribonuclease, putative	0.475461	0.569378	0.83499	0.791888	0.368401	0.504953	c1	0.537166		c1 (n=1098)	6.45741e-97	0.281888	0.471	0.051	3.37077e-93	gam	0.281888	non-IDC	4.07352	Mid Ring	-0.0962517	Mid Troph
PF3D7_1338500		conserved Plasmodium protein, unknown function	0.685308	0.864895	0.647066	0.781767	0.701274	0.570603	c1	0.693291		c1 (n=1098)	1.58263e-42	1.5568	0.491	0.115	8.26135e-39	ook	1.5568	non-IDC	0.528696	Mid Troph	-0.409005	Mid Ring
PF3D7_1339000		conserved Plasmodium protein, unknown function	1.39476	1.37915	1.50654	1.18227	1.42685	1.45078	c1	1.4108		c1 (n=1098)	7.51115e-40	0.511138	0.154	0.009	3.92082e-36	gam	0.511138	non-IDC
PF3D7_1339900	ABCB5	ABC transporter B family member 5, putative	1.15423	0.832092	0.830987	1.08849	0.982849	1.0528	c1	1.01782		c1 (n=1098)	1.40372e-86	0.549852	0.432	0.05	7.3274e-83	gam	0.549852	non-IDC	6.72009	Mid Troph	-0.151325	Mid Ring
PF3D7_1341500	ISC1	inner membrane complex suture component, putative	0.735841	0.79841	0.740266	0.708807	0.94192	0.839874	c1	0.769338		c1 (n=1098)	3.20652e-23	0.179244	0.152	0.017	1.6738e-19	ook	0.179244	non-IDC	6.87323	Schizont	-0.504323	Mid Ring
PF3D7_1341600	GPI10	GPI mannosyltransferase 3	1.16714	1.06586	0.836044	1.1391	1.31363	1.00341	c1	1.10248		c1 (n=1098)	6.9917e-40	0.584829	0.228	0.022	3.64967e-36	IDC	-0.584829	IDC	10.6336	Late Troph	-0.228559	Late Troph
PF3D7_1342300		tetratricopeptide repeat protein, putative	0.375744	0.508264	0.602727	0.304856	0.628353	0.499292	c1	0.503778		c1 (n=1098)	5.02339e-23	0.255653	0.172	0.033	2.62221e-19	gam	0.255653	non-IDC	6.19415	Mid Troph	-0.338159	Late Troph
PF3D7_1343400	RAD5	DNA repair protein RAD5, putative	0.613552	0.836577	0.934241	0.670239	0.820492	0.815314	c1	0.817903		c1 (n=1098)	1.1397e-62	2.64902	0.426	0.078	5.94921e-59	gam	2.64902	non-IDC	1.97956	Late Troph	-0.229558	Schizont
PF3D7_1343600		UDP-N-acetylglucosamine pyrophosphorylase, putative	0.484838	0.991864	0.594235	0.701953	0.712819	0.783443	c1	0.707386		c1 (n=1098)	2.52033e-106	0.416187	0.399	0.022	1.31561e-102	gam	0.416187	non-IDC	2.74284	Mid Troph	-0.159616	Late Troph
PF3D7_1344100		TLD domain-containing protein, putative	0.490765	0.541522	0.527924	0.811938	0.498278	0.60633	c1	0.534723		c1 (n=1098)	4.04066e-66	0.377731	0.299	0.026	2.10923e-62	gam	0.377731	non-IDC
PF3D7_1345800		conserved Plasmodium protein, unknown function	0.454756	0.576975	0.583722	0.413428	0.65159	0.560072	c1	0.568524		c1 (n=1098)	2.68781e-58	0.403744	0.417	0.074	1.40304e-54	gam	0.403744	non-IDC	3.97452	Mid Troph	-0.21391	Late Ring
PF3D7_1346200		nuclear import protein MOG1, putative	0.485563	0.660471	0.725846	0.57715	0.473906	0.481111	c1	0.531357		c1 (n=1098)									1.8832	Mid Troph	-0.277816	Early Ring
PF3D7_1346700	P48/45	6-cysteine protein	1.17057	1.07371	1.23432	1.13799	1.41989	1.21511	c1	1.19284		c1 (n=1098)	2.78157e-40	0.231563	0.148	0.007	1.45198e-36	gam	0.231563	non-IDC
PF3D7_1346800	P47	6-cysteine protein P47	1.6956	1.53031	1.68035	1.60065	1.64745	1.52657	c1	1.62405	P47	c1 (n=1098)	3.6599e-05	0.896711	0.133	0.055	0.191047	ook	0.896711	non-IDC	1.74043	Mid Ring	-0.238443	Early Ring
PF3D7_1347100	TOP3	DNA topoisomerase 3	1.51131	1.48813	1.43443	1.52106	1.46799	1.5073	c1	1.49771		c1 (n=1098)	2.20447e-161	2.11176	0.74	0.101	1.15073e-157	gam	2.11176	non-IDC	4.31867	Late Troph	-0.209515	Mid Ring
PF3D7_1347900		conserved Plasmodium protein, unknown function	0.792175	1.00216	0.945955	0.763242	1.12034	0.879727	c1	0.912841		c1 (n=1098)	5.23264e-30	0.269128	0.256	0.043	2.73144e-26	IDC	-0.269128	IDC	4.16601	Late Troph	-0.0639239	Late Ring
PF3D7_1348300		elongation factor Tu, putative	0.661148	0.444634	0.307394	0.489947	0.636223	0.578322	c1	0.534134		c1 (n=1098)	5.56581e-70	0.28495	0.378	0.047	2.90535e-66	gam	0.28495	non-IDC	0.341378	Early Ring	-0.294823	Mid Ring
PF3D7_1348600		conserved Plasmodium protein, unknown function	0.688064	0.765614	0.439738	0.75141	0.677968	0.540223	c1	0.683016		c1 (n=1098)	2.02854e-18	1.14636	0.021	0.118	1.0589e-14	spz	1.14636	non-IDC	17.4475	Schizont	-0.357043	Schizont
PF3D7_1348700	WDR16	WD repeat-containing protein 16, putative	1.08454	1.08944	1.12594	1.04698	0.947173	0.960002	c1	1.06576		c1 (n=1098)	2.27546e-37	2.0618	0.329	0.078	1.18779e-33	gam	2.0618	non-IDC	1.01822	Mid Ring	-0.187336	Mid Ring
PF3D7_1348800		E1-E2 ATPase, putative	1.17963	1.19916	1.23676	1.03276	1.166	1.0932	c1	1.17282		c1 (n=1098)	2.30576e-67	1.06884	0.308	0.028	1.20361e-63	gam	1.06884	non-IDC	1.48719	Mid Ring	-0.310458	Early Ring
PF3D7_1349100		nucleoside diphosphate hydrolase, putative	0.744303	1.0893	0.799117	0.788491	1.05076	0.880774	c1	0.839946		c1 (n=1098)	2.91974e-87	0.792068	0.465	0.068	1.5241e-83	gam	0.792068	non-IDC	5.21358	Schizont	-0.651795	Schizont
PF3D7_1349300	TKL3	tyrosine kinase-like protein	0.552349	0.524875	0.511644	0.473839	0.796064	0.543885	c1	0.53438		c1 (n=1098)	7.92378e-72	0.23887	0.544	0.108	4.13621e-68	gam	0.23887	non-IDC
PF3D7_1349800		GPN-loop GTPase, putative	1.12735	1.19497	1.00099	1.04777	1.14718	1.06796	c1	1.09765		c1 (n=1098)									0.476526	Early Ring	-0.340458	Early Ring
PF3D7_1349900		conserved Plasmodium protein, unknown function	0.887041	0.886486	0.69606	0.490073	0.990327	0.856906	c1	0.871696		c1 (n=1098)	8.30449e-114	0.186242	0.356	0.008	4.33494e-110	gam	0.186242	non-IDC	0.803592	Mid Troph	-0.312315	Late Troph
PF3D7_1350600		conserved Plasmodium protein, unknown function	1.23894	1.06109	1.08124	0.997483	0.657112	1.00688	c1	1.03398		c1 (n=1098)
PF3D7_1351300		conserved Plasmodium membrane protein, unknown function	1.18133	0.9201	1.05327	1.11463	1.2808	0.992386	c1	1.08395		c1 (n=1098)									0.689297	Mid Ring	-0.197113	Mid Ring
PF3D7_1352200	UTP15	U3 small nucleolar RNA-associated protein 15, putative	0.296046	0.521158	0.493597	0.439168	0.671563	0.668975	c1	0.507377		c1 (n=1098)	0.0035565	0.238903	0.164	0.095	1	ook	0.238903	non-IDC
PF3D7_1352600		protein kinase, putative	1.27776	1.10529	0.852808	1.11974	1.30834	1.08618	c1	1.11251		c1 (n=1098)									1.30527	Mid Ring	-0.206185	Mid Ring
PF3D7_1352900		Plasmodium exported protein, unknown function	1.46318	1.76503	1.54936	1.33275	1.58413	1.66595	c1	1.56675		c1 (n=1098)
PF3D7_1353500	TFB4	RNA polymerase II transcription factor B subunit 4, putative	0.912963	0.722762	0.663355	0.679903	0.561432	0.63879	c1	0.671629		c1 (n=1098)									2.74389	Mid Troph	-0.429402	Late Troph
PF3D7_1353700	ROMO1	reactive oxygen species modulator 1, putative	0.792999	0.611152	0.793867	0.7009	0.655753	0.836454	c1	0.746949		c1 (n=1098)									15.1024	Late Ring	-0.150686	Late Ring
PF3D7_1354100		conserved Plasmodium protein, unknown function	1.09584	0.750418	0.635691	0.749252	1.03366	1.18606	c1	0.892039		c1 (n=1098)									1.50957	Late Ring	-0.195815	Mid Ring
PF3D7_1354800	MCA1	metacaspase-1	1.15551	1.06807	1.24198	0.834164	1.3105	1.27034	c1	1.19874		c1 (n=1098)	4.94919e-22	0.117542	0.013	0.114	2.58348e-18	spz	0.117542	non-IDC	1.77124	Schizont	-0.136876	Early Ring
PF3D7_1355100	MCM6	DNA replication licensing factor MCM6	0.608509	0.82828	0.890587	0.653726	0.541931	0.77595	c1	0.714838		c1 (n=1098)	1.59485e-13	0.712372	0.184	0.061	8.32514e-10	gam	0.712372	non-IDC	8.05992	Late Troph	-1.29064	Late Troph
PF3D7_1355200		RAP protein, putative	1.55746	1.3065	1.54009	1.38702	1.25756	1.30935	c1	1.34819		c1 (n=1098)									1.09162	Early Ring	-0.157372	Mid Ring
PF3D7_1355300	SET6	histone-lysine N-methyltransferase, putative	0.793505	0.530784	0.488673	0.581282	0.771977	0.560303	c1	0.570793		c1 (n=1098)									0.333409	Early Ring	-0.881587	Early Ring
PF3D7_1355600	PIP1	PhIL1 interacting protein PIP1	1.71066	1.5362	1.53814	1.60812	1.69438	1.60692	c1	1.60752		c1 (n=1098)	4.66633e-42	0.635979	0.011	0.18	2.43583e-38	spz	0.635979	non-IDC	1.00065	Mid Ring	-0.246578	Mid Ring
PF3D7_1356400		phosphatase 2A regulatory subunit-related protein, putative	1.14285	1.04667	1.32112	1.42428	1.05606	1.04962	c1	1.09946		c1 (n=1098)	6.21148e-41	0.177446	0.003	0.152	3.24239e-37	spz	0.177446	non-IDC	2.27452	Late Troph	-0.136541	Mid Ring
PF3D7_1356500		conserved Plasmodium protein, unknown function	0.695687	0.773994	0.731783	0.671023	0.586249	0.694568	c1	0.695127		c1 (n=1098)											-0.431312	Mid Ring
PF3D7_1356600		regulator of chromosome condensation, putative	0.673647	0.25456	0.771476	0.615114	0.530078	0.564605	c1	0.58986		c1 (n=1098)	9.39024e-45	0.567273	0.183	0.009	4.9017e-41	IDC	-0.567273	IDC	3.98584	Early Ring	-0.660913	Schizont
PF3D7_1357200	GluRS	glutamate--tRNA ligase	0.656949	0.902166	0.870966	0.682272	0.819971	0.633478	c1	0.751122		c1 (n=1098)	1.30745e-59	0.872267	0.317	0.04	6.8249e-56	gam	0.872267	non-IDC	1.3316	Mid Troph	-0.40118	Late Troph
PF3D7_1357300		dynein light chain, putative	2.28555	2.23894	1.91284	2.36824	2.40429	2.25493	c1	2.27024		c1 (n=1098)											-0.774011	Mid Ring
PF3D7_1357500		DNA helicase, putative	1.12348	0.943101	0.929228	0.829674	0.963589	0.995099	c1	0.953345		c1 (n=1098)	9.2962e-152	1.3257	0.617	0.034	4.85261e-148	IDC	-1.3257	IDC
PF3D7_1358500		zinc finger protein, putative	1.52111	1.12952	1.10102	1.26478	1.20986	1.31337	c1	1.23732		c1 (n=1098)									11.0781	Late Ring	-0.185485	Late Ring
PF3D7_1359000		conserved Plasmodium protein, unknown function	1.11732	1.03629	1.28277	1.03517	1.08556	1.10494	c1	1.09525		c1 (n=1098)	1.14422e-80	0.197751	0.441	0.056	5.97284e-77	gam	0.197751	non-IDC
PF3D7_1359100		riboflavin kinase, putative	1.64644	1.41305	1.4123	1.6392	1.52518	1.48053	c1	1.50285		c1 (n=1098)	4.90732e-33	0.111608	0.005	0.13	2.56162e-29	spz	0.111608	non-IDC	0.8477	Early Ring	-0.223149	Mid Ring
PF3D7_1360000		ATP synthase-associated protein, putative	0.283368	0.647067	0.647754	0.542397	0.421739	0.550726	c1	0.546562		c1 (n=1098)	6.08575e-105	1.49951	0.429	0.033	3.17676e-101	gam	1.49951	non-IDC	1.91195	Mid Troph	-1.07642	Late Troph
PF3D7_1360500	GCbeta	guanylyl cyclase beta	1.23187	1.14159	1.10218	1.21278	1.09939	1.12365	c1	1.13262		c1 (n=1098)	3.35696e-216	1.66114	0.692	0.027	1.75233e-212	gam	1.66114	non-IDC	0.930133	Mid Ring	-0.0973447	Mid Ring
PF3D7_1361000	PRMT5	protein arginine N-methyltransferase 5, putative	0.683812	0.648772	0.618125	1.06087	0.393985	0.574439	c1	0.633448		c1 (n=1098)	8.11035e-31	0.286221	0.178	0.018	4.2336e-27	IDC	-0.286221	IDC	0.84883	Mid Ring	-0.181735	Mid Ring
PF3D7_1361300		conserved Plasmodium protein, unknown function	0.511483	0.638454	0.565377	0.773851	0.589673	0.666038	c1	0.614064		c1 (n=1098)	7.90574e-227	3.66677	0.761	0.044	4.1268e-223	gam	3.66677	non-IDC	2.02284	Early Ring	-0.11404	Mid Ring
PF3D7_1361400	ADF2	actin-depolymerizing factor 2	2.00863	2.02189	1.91429	1.99164	2.16515	2.12393	c1	2.01526		c1 (n=1098)	8.59248e-233	1.24925	0.713	0.024	4.48527e-229	gam	1.24925	non-IDC	14.1231	Schizont	-0.398365	Schizont
PF3D7_1361600	YfhJ	Fe-S assembly protein IscX, putative	0.661389	0.877225	0.738777	0.653737	0.92884	0.858917	c1	0.798847		c1 (n=1098)									4.56738	Late Troph	-0.438021	Late Troph
PF3D7_1361800	GAC	glideosome-associated connector	1.2746	1.09186	1.16851	1.22918	1.16621	1.2385	c1	1.19885		c1 (n=1098)	4.26968e-47	1.11692	0.293	0.781	2.22877e-43	spz	1.11692	non-IDC	53.8883	Schizont	-6.26035	Schizont
PF3D7_1362000	ApiCOX24	cytochrome c oxidase subunit ApiCOX24, putative	1.23238	1.20892	1.043	1.09883	1.28517	1.11397	c1	1.16145		c1 (n=1098)									9.99833	Late Troph	-0.415407	Schizont
PF3D7_1362500	EXO	3'-5' exonuclease, putative	0.556203	0.6607	0.737891	0.772538	0.402469	0.433651	c1	0.608452		c1 (n=1098)	3.28387e-58	0.290529	0.35	0.053	1.71418e-54	gam	0.290529	non-IDC	1.80591	Late Troph	-0.346144	Late Troph
PF3D7_1362800		conserved Plasmodium protein, unknown function	2.00459	1.80963	1.80271	2.03729	1.87605	1.74857	c1	1.84284		c1 (n=1098)	9.47204e-19	0.349961	0.376	0.122	4.9444e-15	ook	0.349961	non-IDC	7.76046	Schizont	-0.592627	Schizont
PF3D7_1362900		conserved Plasmodium protein, unknown function	0.589364	0.647482	0.514311	0.647832	0.50993	0.629013	c1	0.609189		c1 (n=1098)	2.25912e-205	3.13888	0.861	0.123	1.17926e-201	gam	3.13888	non-IDC	1.8819	Late Troph	-0.128462	Schizont
PF3D7_1363000		conserved Plasmodium protein, unknown function	0.944374	0.931529	0.840803	0.911244	0.855698	0.931492	c1	0.921368		c1 (n=1098)	3.62368e-11	0.218388	0.273	0.096	1.89156e-07	ook	0.218388	non-IDC
PF3D7_1364000		conserved protein, unknown function	0.632011	0.514274	0.554849	0.553495	0.299188	0.130139	c1	0.533884		c1 (n=1098)	8.22196e-157	0.791523	0.617	0.031	4.29186e-153	IDC	-0.791523	IDC	4.6969	Late Troph	-0.624856	Schizont
PF3D7_1364500	RRP45	exosome complex component RRP45, putative	0.945664	1.19986	1.16729	1.00501	1.44157	1.20496	c1	1.18357		c1 (n=1098)									1.9537	Early Ring	-0.579468	Early Ring
PF3D7_1364700		WD repeat-containing protein, putative, pseudogene	0.872001	0.544728	0.660246	0.681302	0.978598	0.713812	c1	0.697557		c1 (n=1098)									0.389416	Late Troph	-0.425612	Mid Ring
PF3D7_1364900	FC	ferrochelatase	0.624189	0.68668	0.645488	0.797489	0.718967	0.621246	c1	0.666084		c1 (n=1098)									0.138426	Early Ring	-0.277418	Mid Troph
PF3D7_1365400	UBA4	adenylyltransferase and sulfurtransferase UBA4, putative	0.552599	0.789659	0.717141	0.801985	0.540201	0.751991	c1	0.734566		c1 (n=1098)	3.29511e-29	0.166962	0.145	0.015	1.72005e-25	gam	0.166962	non-IDC	3.40403	Late Ring	-0.136271	Mid Ring
PF3D7_1367200		CLAMP domain-containing protein, putative	1.0022	0.775455	0.668081	1.1806	0.697874	0.911288	c1	0.843371		c1 (n=1098)	1.46618e-74	0.731497	0.257	0.01	7.65347e-71	gam	0.731497	non-IDC	0.284255	Early Ring	-0.149873	Mid Ring
PF3D7_1367400		conserved Plasmodium protein, unknown function	0.58514	0.746051	1.0248	0.755579	0.838073	1.0023	c1	0.796826		c1 (n=1098)									1.32306	Early Ring
PF3D7_1367800	PSOP2	secreted ookinete protein, putative	1.60492	1.56849	1.7819	1.54944	1.66963	1.68056	c1	1.63728	PSOP2	c1 (n=1098)	1.36527e-298	6.62485	0.758	0.002	7.12672e-295	ook	6.62485	non-IDC	3.74489	Mid Ring	-0.141496	Late Ring
PF3D7_1367900		conserved Plasmodium protein, unknown function	1.94944	1.79273	1.49942	1.8036	1.71616	1.70954	c1	1.75444		c1 (n=1098)	2.16137e-82	1.14926	0.376	0.024	1.12824e-78	ook	1.14926	non-IDC	0.777647	Early Ring	-0.16387	Mid Ring
PF3D7_1368200	ABCE1	ABC transporter E family member 1, putative	0.546707	0.666656	0.652292	0.73947	0.704566	0.790569	c1	0.685611		c1 (n=1098)	7.5124e-46	0.139629	0.217	0.015	3.92147e-42	IDC	-0.139629	IDC	2.92787	Mid Troph	-1.76065	Mid Troph
PF3D7_1368500		heptatricopeptide repeat-containing protein, putative	0.848845	0.80518	1.27167	0.8354	0.903625	1.17477	c1	0.876235		c1 (n=1098)	5.78081e-61	0.394394	0.266	0.022	3.01758e-57	gam	0.394394	non-IDC	3.47019	Mid Troph	-0.357765	Schizont
PF3D7_1368900		conserved protein, unknown function	0.758666	0.487829	0.864488	0.727141	0.838274	0.574913	c1	0.742903		c1 (n=1098)	1.23143e-35	0.110302	0.166	0.015	6.42806e-32	gam	0.110302	non-IDC	4.84165	Mid Troph	-0.216069	Late Ring
PF3D7_1369200		conserved Plasmodium protein, unknown function	0.721958	0.847935	0.784793	0.687537	0.737429	0.626043	c1	0.729694		c1 (n=1098)	4.1587e-165	1.68695	0.74	0.082	2.17084e-161	gam	1.68695	non-IDC
PF3D7_1369400		conserved Plasmodium protein, unknown function	1.88642	1.85035	1.94128	2.00601	1.79546	1.81184	c1	1.86838		c1 (n=1098)	6.5597e-44	0.256562	0.341	0.069	3.42417e-40	gam	0.256562	non-IDC
PF3D7_1369500		conserved protein, unknown function	0.494233	0.758885	0.671124	0.585359	0.5258	0.660293	c1	0.622826		c1 (n=1098)	6.14064e-29	0.19554	0.178	0.019	3.20542e-25	IDC	-0.19554	IDC	4.72953	Early Ring	-0.251031	Late Troph
PF3D7_1371500		probable protein, unknown function	0.904155	0.771283	0.933918	0.850788	1.07124	1.09765	c1	0.919037		c1 (n=1098)									15.9417	Mid Troph
PF3D7_1371600	EBL1	erythrocyte binding like protein 1, pseudogene	0.923631	0.804988	0.816867	0.993096	0.790062	0.834443	c1	0.825655		c1 (n=1098)	9.10083e-131	1.41859	0.444	0.013	4.75063e-127	IDC	-1.41859	IDC
PF3D7_1371700	FIKK13	serine/threonine protein kinase, FIKK family	1.09986	0.68721	0.340241	0.976781	0.756797	0.558745	c1	0.722003		c1 (n=1098)
PF3D7_1371900		Plasmodium exported protein, unknown function	1.24867	1.27525	1.25506	1.27498	1.11807	1.35274	c1	1.26502		c1 (n=1098)									9.85743	Late Ring	-0.548572	Late Troph
PF3D7_1372000		Plasmodium exported protein (PHISTa), unknown function	1.14446	1.20626	0.944406	1.28226	1.39889	1.31878	c1	1.24426		c1 (n=1098)									15.3812	Early Ring	-1.30564	Early Ring
PF3D7_1372100	GEXP04	Plasmodium exported protein (PHISTb), unknown function	1.15664	1.04699	1.18471	1.05613	1.47772	1.38874	c1	1.17067		c1 (n=1098)	2.10048e-26	0.287397	0.112	0.008	1.09645e-22	gam	0.287397	non-IDC	2.87067	Late Ring	-0.618492	Late Troph
PF3D7_1373200		Plasmodium exported protein, unknown function, fragment	0.862598	0.653091	0.569114	0.791424	0.732665	0.662407	c1	0.697536		c1 (n=1098)
PF3D7_1400900		Plasmodium exported protein (PHISTa), unknown function, pseudogene	0.77411	0.952022	1.08371	0.811821	0.973499	0.939329	c1	0.945675		c1 (n=1098)
PF3D7_1401000	GBPH	GBPH protein	0.852405	1.2103	1.01253	1.02594	0.927889	0.848424	c1	0.970211		c1 (n=1098)									2.82951	Mid Ring	-0.0146545	Mid Ring
PF3D7_1401700		conserved Plasmodium protein, unknown function	1.53315	1.56776	1.84595	1.60052	1.46755	1.50801	c1	1.55046		c1 (n=1098)
PF3D7_1403100	CAPD2	condensin complex subunit 1, putative	0.588746	0.548237	0.576803	0.603703	0.531107	0.530662	c1	0.56252		c1 (n=1098)	5.41682e-37	1.04054	0.806	0.307	2.82758e-33	ook	1.04054	non-IDC	4.15731	Late Troph	-0.416925	Late Troph
PF3D7_1403200		EGF domain-containing protein, putative	0.488443	0.712447	1.00999	0.863454	0.550523	0.776057	c1	0.744252		c1 (n=1098)	1.08806e-81	1.38387	0.552	0.071	5.67968e-78	ook	1.38387	non-IDC
PF3D7_1403300		tetratricopeptide repeat protein, putative	1.24851	1.30177	1.17431	1.2736	1.28259	1.13037	c1	1.26105		c1 (n=1098)	2.44499e-63	2.15568	0.308	0.033	1.27628e-59	gam	2.15568	non-IDC	1.23903	Schizont	-0.204291	Mid Ring
PF3D7_1404300	SOAP	secreted ookinete adhesive protein, putative	0.505214	0.414129	0.647733	0.780597	0.755359	0.707522	c1	0.677628		c1 (n=1098)	1.0259e-212	6.33207	0.933	0.081	5.35521e-209	ook	6.33207	non-IDC	3.19326	Mid Ring	-0.288505	Early Ring
PF3D7_1405400	MutS	DNA mismatch repair protein, putative	0.675873	0.824925	0.595578	0.645502	0.79051	0.676498	c1	0.676186		c1 (n=1098)	9.73294e-26	0.438426	0.199	0.039	5.0806e-22	gam	0.438426	non-IDC	3.07794	Mid Troph	-0.0446504	Mid Troph
PF3D7_1406400	PPR1	pentatricopeptide repeat-containing protein 1	1.14975	1.15735	1.3316	1.10233	1.20802	1.29726	c1	1.18268		c1 (n=1098)	2.16042e-65	0.330337	0.356	0.032	1.12774e-61	IDC	-0.330337	IDC	4.81231	Late Troph	-0.253481	Late Troph
PF3D7_1406500	WDR65	WD repeat-containing protein 65, putative	1.11289	1.10255	1.18367	1.07256	1.06454	1.06173	c1	1.08756		c1 (n=1098)	3.32568e-70	0.754544	0.326	0.031	1.73601e-66	gam	0.754544	non-IDC	0.661841	Late Ring	-0.245327	Late Ring
PF3D7_1406900	RlmN	radical SAM protein, putative	0.934297	0.952875	1.187	0.844094	0.909309	1.12411	c1	0.943586		c1 (n=1098)									4.11885	Mid Troph	-0.183705	Schizont
PF3D7_1407000	CCp3	LCCL domain-containing protein	1.40523	1.72576	1.66544	1.50547	1.70913	1.66432	c1	1.66488		c1 (n=1098)	6.2569e-141	1.21458	0.465	0.017	3.2661e-137	gam	1.21458	non-IDC
PF3D7_1408900		tRNA-dihydrouridine synthase, putative	1.16968	1.03266	1.07392	1.09555	1.11139	1.27473	c1	1.10347		c1 (n=1098)									8.79887	Late Ring	-0.0776905	Mid Ring
PF3D7_1409000		WD repeat-containing protein, putative	0.566237	0.534849	0.315148	0.588277	0.632551	0.536261	c1	0.551249		c1 (n=1098)	1.64261e-10	1.03003	0.127	0.03	8.57445e-07	ook	1.03003	non-IDC	8.75203	Late Ring
PF3D7_1409700		conserved protein, unknown function	0.824081	0.925966	0.988249	0.614925	1.16701	1.24559	c1	0.957108		c1 (n=1098)	7.17623e-05	0.315106	0.182	0.088	0.374599	ook	0.315106	non-IDC	5.56201	Mid Troph	-0.117013	Mid Ring
PF3D7_1411500		conserved Plasmodium protein, unknown function	0.707936	0.562176	0.814829	0.551568	0.711521	0.735269	c1	0.709728		c1 (n=1098)	5.40439e-12	1.13766	0.303	0.119	2.82109e-08	ook	1.13766	non-IDC
PF3D7_1411600	Obg1	GTP-binding protein Obg1	0.541806	0.675678	0.68137	0.727876	0.670078	0.717395	c1	0.678524		c1 (n=1098)	2.01125e-09	0.109634	0.115	0.036	1.04987e-05	gam	0.109634	non-IDC	6.01599	Mid Troph	-0.174869	Late Ring
PF3D7_1411700		methyltransferase, putative	0.376925	0.804872	0.72508	0.509708	0.420919	0.586975	c1	0.548342		c1 (n=1098)	7.38697e-36	0.436419	0.261	0.036	3.856e-32	IDC	-0.436419	IDC	1.73926	Mid Troph	-0.623468	Late Troph
PF3D7_1412000		p1/s1 nuclease, putative	0.866353	0.77815	0.543393	0.908144	0.943966	0.80093	c1	0.833641		c1 (n=1098)	1.13645e-49	0.346229	0.144	0.002	5.93229e-46	IDC	-0.346229	IDC	35.28	Schizont
PF3D7_1413100		conserved Plasmodium protein, unknown function	0.589423	0.569411	0.76654	0.471915	0.461036	0.647053	c1	0.579417		c1 (n=1098)	1.85672e-146	0.555911	0.474	0.016	9.69208e-143	gam	0.555911	non-IDC	2.21061	Mid Ring	-0.12884	Mid Ring
PF3D7_1413500	SufC	iron-sulfur cluster assembly protein SufC	0.93962	0.476741	0.50855	0.483937	0.564664	0.660375	c1	0.536607		c1 (n=1098)	3.09224e-42	0.152127	0.139	0.004	1.61415e-38	IDC	-0.152127	IDC	4.38902	Late Troph	-0.535824	Late Troph
PF3D7_1414900		ATP-dependent protease, putative	0.534107	0.471209	0.428765	0.581521	0.568377	0.475507	c1	0.504807		c1 (n=1098)	1.28668e-69	0.329686	0.317	0.029	6.71648e-66	gam	0.329686	non-IDC	6.12327	Late Ring	-0.182899	Mid Ring
PF3D7_1415000	UDG	uracil-DNA glycosylase	1.90994	1.66865	1.65899	1.69065	1.69109	1.85941	c1	1.69087		c1 (n=1098)	2.03398e-79	0.50195	0.553	0.117	1.06174e-75	gam	0.50195	non-IDC	4.28295	Late Troph	-0.200413	Late Troph
PF3D7_1415500		conserved Plasmodium membrane protein, unknown function	1.37296	1.42533	1.33494	1.24946	1.4601	1.22028	c1	1.35395		c1 (n=1098)	1.77359e-54	0.261508	0.322	0.033	9.25814e-51	IDC	-0.261508	IDC	4.63884	Late Troph	-0.249707	Schizont
PF3D7_1415700	SPT	serine palmitoyltransferase, putative	0.692796	0.5819	0.58974	0.450887	0.975639	0.883656	c1	0.641268		c1 (n=1098)									2.55211	Early Ring	-0.650492	Early Ring
PF3D7_1416000		conserved Plasmodium protein, unknown function	0.453709	0.557329	0.635985	0.550417	0.571607	0.470473	c1	0.553873		c1 (n=1098)									3.44268	Mid Ring	-0.529729	Mid Ring
PF3D7_1416100	SEY1	protein SEY1, putative	0.548947	0.955104	0.961392	0.616044	0.826416	0.797226	c1	0.811821		c1 (n=1098)	1.81191e-150	1.27756	0.856	0.099	9.45817e-147	IDC	-1.27756	IDC
PF3D7_1416500	GDH1	NADP-specific glutamate dehydrogenase	1.0182	0.563383	0.709609	0.988819	0.706767	0.611899	c1	0.708188		c1 (n=1098)
PF3D7_1416700		conserved protein, unknown function	0.636769	0.80025	1.04273	0.554355	1.39804	1.08698	c1	0.92149		c1 (n=1098)	5.7205e-179	1.13159	0.511	0.006	2.9861e-175	gam	1.13159	non-IDC	2.88325	Mid Troph	-0.621466	Mid Troph
PF3D7_1417000	IMC1l	inner membrane complex protein 1l	1.14577	1.21352	1.03439	1.39746	1.49993	1.38916	c1	1.30134		c1 (n=1098)	2.57105e-32	0.708113	0.099	0.346	1.34209e-28	spz	0.708113	non-IDC	4.40512	Mid Ring	-0.0338365	Mid Ring
PF3D7_1418100	LISP1	liver specific protein 1, putative	1.90078	1.61577	1.61639	1.74741	1.54317	1.6788	c1	1.64759	LISP1	c1 (n=1098)									1.18497	Mid Ring	-0.247082	Mid Ring
PF3D7_1418300		calmodulin, putative	0.219018	0.743442	0.779819	0.397329	0.61713	0.642469	c1	0.6298		c1 (n=1098)	8.42288e-139	0.93103	0.539	0.024	4.39674e-135	ook	0.93103	non-IDC	8.02226	Late Ring	-0.685255	Late Ring
PF3D7_1418800		signal recognition particle RNA	1.72946	1.26475	1.54611	1.74827	1.53822	1.44204	c1	1.54216		c1 (n=1098)	0	0.56881	0.872	0.01	0	IDC	-0.56881	IDC
PF3D7_1419900	YTH1	YTH domain-containing protein 1, putative	1.37578	1.04398	1.1895	1.35665	1.31392	1.39638	c1	1.33528		c1 (n=1098)	9.14762e-33	0.204346	0.157	0.015	4.77506e-29	gam	0.204346	non-IDC	1.16318	Early Ring	-0.151394	Late Troph
PF3D7_1420100		conserved Plasmodium protein, unknown function	1.30764	1.27576	1.23697	1.28687	1.31091	1.3723	c1	1.29726		c1 (n=1098)	1.36391e-172	3.5312	0.776	0.059	7.1196e-169	ook	3.5312	non-IDC	0.679627	Schizont	-0.128543	Mid Ring
PF3D7_1420500		protein GPR89, putative	1.15518	0.976204	1.09709	1.12438	0.995965	1.01417	c1	1.05563		c1 (n=1098)	6.86528e-107	0.372917	0.414	0.025	3.58368e-103	gam	0.372917	non-IDC	0.513654	Early Ring	-0.134994	Mid Ring
PF3D7_1421100		conserved Plasmodium protein, unknown function	0.572083	0.582441	0.832245	0.745444	0.575757	0.505788	c1	0.579099		c1 (n=1098)	2.68563e-29	0.244729	0.199	0.033	1.4019e-25	gam	0.244729	non-IDC	0.918297	Schizont	-0.212403	Early Ring
PF3D7_1421500	TIM8	mitochondrial import inner membrane translocase subunit TIM8, putative	0.432904	0.668461	0.656719	0.598266	0.577243	0.629843	c1	0.614055		c1 (n=1098)									6.0962	Late Ring	-0.445245	Late Troph
PF3D7_1422400		nucleolar RNA-associated protein, putative	0.579069	0.578404	0.956426	0.798101	0.336045	0.5912	c1	0.585134		c1 (n=1098)
PF3D7_1422600		conserved Plasmodium protein, unknown function	1.53172	1.47639	1.58143	1.61557	1.54656	1.50804	c1	1.53914		c1 (n=1098)	1.68862e-43	1.94085	0.545	0.141	8.81458e-40	ook	1.94085	non-IDC	2.3563	Schizont	-0.0856212	Schizont
PF3D7_1422800	ARP4	actin-related protein ARP4	1.07671	0.802209	0.448005	1.10956	0.847889	0.694246	c1	0.825049		c1 (n=1098)	1.60676e-50	0.584274	0.467	0.081	8.38729e-47	ook	0.584274	non-IDC	1.06006	Mid Troph	-0.0344473	Late Troph
PF3D7_1423100		ankyrin-repeat protein, putative	1.48987	1.20222	1.24169	1.33779	1.28063	1.29925	c1	1.28994		c1 (n=1098)	3.70206e-157	3.67943	0.915	0.134	1.93247e-153	ook	3.67943	non-IDC	5.64786	Schizont	-0.235	Mid Ring
PF3D7_1424800		non-coding RNA	1.52195	1.31059	1.02466	1.01745	1.40817	1.22459	c1	1.26759		c1 (n=1098)									71.0491	Mid Troph	-1.15056	Mid Troph
PF3D7_1425400		DEAD/DEAH box helicase, putative	1.00549	0.8113	0.723232	0.800578	0.804786	0.902484	c1	0.808043		c1 (n=1098)	5.41522e-197	1.64318	0.81	0.087	2.82674e-193	gam	1.64318	non-IDC	7.51489	Schizont	-0.902667	Early Ring
PF3D7_1426300		dynein intermediate chain, putative	1.35065	1.45324	1.51585	1.29319	1.17683	1.31501	c1	1.33283		c1 (n=1098)									2.78247	Schizont	-0.171564	Schizont
PF3D7_1426500	ABCG2	ABC transporter G family member 2	1.58915	1.48969	1.29599	1.44585	1.64657	1.46439	c1	1.47704		c1 (n=1098)	1.71494e-234	2.33397	0.725	0.026	8.95197e-231	gam	2.33397	non-IDC	2.22733	Schizont	-0.206216	Early Ring
PF3D7_1427500	MSH2-1	DNA mismatch repair protein MSH2, putative	1.00182	0.780873	0.615183	0.836168	0.759878	0.784474	c1	0.782673		c1 (n=1098)	2.01954e-107	1.09347	0.428	0.022	1.0542e-103	IDC	-1.09347	IDC	9.31359	Late Troph	-0.655242	Late Troph
PF3D7_1427600	MIT3	CorA-like Mg2+ transporter protein, putative	0.828585	0.578544	0.512875	0.561333	0.748517	0.785431	c1	0.663531		c1 (n=1098)	6.32304e-37	0.115444	0.161	0.009	3.30063e-33	IDC	-0.115444	IDC	2.46189	Mid Troph	-0.177657	Late Troph
PF3D7_1429000		protein archease, putative	1.4688	1.18847	1.22038	1.33613	1.0787	1.16862	c1	1.20443		c1 (n=1098)	6.88126e-12	0.567297	0.121	0.024	3.59202e-08	ook	0.567297	non-IDC	3.73165	Mid Troph	-0.109406	Mid Ring
PF3D7_1429200	ApiAP2	AP2 domain transcription factor AP2-O3, putative	0.916757	1.02991	1.14664	1.08562	0.829815	1.00116	c1	1.01553		c1 (n=1098)	1.75586e-49	1.86599	0.352	0.046	9.16557e-46	ook	1.86599	non-IDC	1.29247	Early Ring	-0.203809	Schizont
PF3D7_1429300		CPW-WPC family protein	0.637356	0.666697	0.781595	0.970034	0.786238	0.783109	c1	0.782352		c1 (n=1098)	1.33645e-246	4.04567	0.795	0.046	6.97626e-243	gam	4.04567	non-IDC	5.30347	Early Ring	-0.176671	Early Ring
PF3D7_1429500	DPH2	diphthamide biosynthesis protein 2, putative	1.33907	1.41541	1.45363	1.38472	1.30031	1.45895	c1	1.40007		c1 (n=1098)	9.52117e-30	1.05169	0.242	0.037	4.97005e-26	ook	1.05169	non-IDC	0.107441	Early Ring	-0.195977	Mid Ring
PF3D7_1430100	PTPA	serine/threonine protein phosphatase 2A activator	0.502957	0.645616	0.672853	0.408648	0.429445	0.771938	c1	0.574286		c1 (n=1098)	6.67371e-179	2.96977	0.773	0.109	3.48368e-175	gam	2.96977	non-IDC	3.10358	Mid Troph	-0.325779	Late Troph
PF3D7_1430400	ATG5	autophagy protein 5, putative	0.937279	0.705051	0.831779	0.792767	0.638856	0.878014	c1	0.812273		c1 (n=1098)	1.15608e-177	1.45094	0.601	0.029	6.03471e-174	gam	1.45094	non-IDC	3.73119	Mid Troph	-0.297401	Early Ring
PF3D7_1430500		conserved Plasmodium protein, unknown function	2.19951	2.24533	2.31063	2.08042	2.35079	2.34316	c1	2.27798		c1 (n=1098)									0.51829	Early Ring	-0.0501016	Mid Ring
PF3D7_1430700	GDH2	NADP-specific glutamate dehydrogenase	0.444651	0.537522	0.382331	0.528301	0.524242	0.481824	c1	0.503033		c1 (n=1098)	9.19165e-25	0.198401	0.122	0.009	4.79804e-21	IDC	-0.198401	IDC	1.03452	Late Troph	-0.198561	Late Ring
PF3D7_1430800	PIP3	PhIL1 interacting protein PIP3	0.657261	0.736298	0.481312	0.651442	0.680032	0.452676	c1	0.654351		c1 (n=1098)	1.13261e-75	0.490781	0.254	0.008	5.91225e-72	gam	0.490781	non-IDC
PF3D7_1431100	PIP2	PhIL1 interacting protein PIP2	0.499083	0.474049	0.652581	0.72693	0.440731	0.688746	c1	0.575832		c1 (n=1098)	3.89106e-165	3.39528	0.745	0.053	2.03113e-161	ook	3.39528	non-IDC
PF3D7_1431800	E-NTPDase	apyrase, putative	1.42304	1.13621	1.33449	1.24881	1.07132	1.06931	c1	1.19251		c1 (n=1098)									2.76857	Mid Troph	-0.164742	Mid Troph
PF3D7_1431900	ISC3	inner membrane complex suture component, putative	0.854974	0.833425	0.624452	1.02532	0.831065	0.794578	c1	0.832245		c1 (n=1098)	4.27826e-39	1.15141	0.345	0.059	2.23325e-35	ook	1.15141	non-IDC	4.85886	Early Ring	-1.33409	Early Ring
PF3D7_1432300		conserved Plasmodium protein, unknown function	1.71157	1.44943	1.29963	1.51494	1.50572	1.3503	c1	1.47758		c1 (n=1098)	1.68843e-38	1.04759	0.661	0.212	8.81362e-35	ook	1.04759	non-IDC	4.14583	Schizont	-0.0808656	Schizont
PF3D7_1432400	LRR5	leucine-rich repeat protein	0.723249	0.906453	0.927535	0.803169	0.891412	0.741561	c1	0.847291		c1 (n=1098)	7.89131e-82	0.109051	0.007	0.297	4.11926e-78	spz	0.109051	non-IDC	0.51524	Schizont	-0.158518	Mid Troph
PF3D7_1432900		SF-assemblin, putative	0.828507	0.52314	0.429642	0.729445	0.724015	0.405822	c1	0.623577		c1 (n=1098)	1.33723e-72	0.155266	0.356	0.026	6.98034e-69	IDC	-0.155266	IDC	13.2237	Schizont	-0.104519	Schizont
PF3D7_1434100		queuine tRNA-ribosyltransferase, putative	1.3613	1.31067	1.71389	1.47483	1.39008	1.57376	c1	1.43246		c1 (n=1098)									2.9027	Mid Ring	-0.0379865	Mid Ring
PF3D7_1434800		mitochondrial acidic protein MAM33, putative	0.54605	0.69749	0.536838	0.54668	0.505833	0.752511	c1	0.546365		c1 (n=1098)									7.88044	Mid Troph	-3.75009	Mid Troph
PF3D7_1434900		conserved Plasmodium protein, unknown function	1.66441	1.71551	1.94038	1.74805	1.68173	1.79369	c1	1.73178		c1 (n=1098)	2.9463e-211	4.44828	0.788	0.04	1.53797e-207	ook	4.44828	non-IDC
PF3D7_1435000	COX15	cytochrome c oxidase assembly protein COX15, putative	0.802701	0.903766	0.917424	0.890853	0.96198	0.84227	c1	0.89731		c1 (n=1098)	6.31559e-27	0.267263	0.1	0.004	3.29674e-23	IDC	-0.267263	IDC	5.39093	Late Troph	-0.605729	Late Troph
PF3D7_1435300		glutamate synthase [NADH], putative	0.778511	0.883111	0.847547	0.814086	0.861859	0.892528	c1	0.854703		c1 (n=1098)	1.11291e-109	0.469924	0.111	0.651	5.80938e-106	spz	0.469924	non-IDC	7.72575	Schizont	-0.0753881	Late Ring
PF3D7_1435800	ERA	GTPase Era, putative	1.18925	1.01579	1.25166	1.16502	1.43572	1.32827	c1	1.22046		c1 (n=1098)	7.04103e-28	0.237488	0.103	0.005	3.67542e-24	gam	0.237488	non-IDC	1.13932	Mid Troph	-0.25193	Mid Ring
PF3D7_1436700		conserved protein, unknown function	0.935717	0.706515	0.624481	0.862855	0.691626	0.594485	c1	0.69907		c1 (n=1098)	1.17201e-39	0.136075	0.206	0.017	6.11787e-36	IDC	-0.136075	IDC	10.0249	Mid Troph	-0.201588	Mid Troph
PF3D7_1437600		conserved protein, unknown function	1.007	1.13248	0.891325	0.942218	1.14816	1.01334	c1	1.01017		c1 (n=1098)	1.14873e-20	0.123366	0.1	0.01	5.99638e-17	gam	0.123366	non-IDC	4.1574	Mid Troph	-0.189714	Mid Ring
PF3D7_1437700		succinyl-CoA ligase, putative	0.821348	0.837804	0.876819	0.599737	0.78012	0.746148	c1	0.800734		c1 (n=1098)	1.01014e-76	0.819035	0.018	0.32	5.27291e-73	spz	0.819035	non-IDC	2.89107	Schizont	-0.0825746	Schizont
PF3D7_1438500	CPSF3	cleavage and polyadenylation specificity factor subunit 3, putative	0.72423	0.58708	0.497539	0.816621	0.503461	0.633932	c1	0.610506		c1 (n=1098)	7.59118e-121	1.33595	0.462	0.03	3.9626e-117	gam	1.33595	non-IDC	2.46306	Early Ring	-0.210622	Mid Ring
PF3D7_1438800		OST-HTH associated domain protein, putative	0.490043	0.610839	0.655868	0.65054	0.556211	0.534709	c1	0.583525		c1 (n=1098)	0	4.04252	0.894	0.023	0	gam	4.04252	non-IDC	4.29559	Early Ring	-0.136744	Early Ring
PF3D7_1439100		DEAD/DEAH box helicase, putative	0.802072	1.01056	0.706256	0.637322	0.848281	0.91158	c1	0.825177		c1 (n=1098)	7.14075e-66	0.749848	0.396	0.058	3.72747e-62	gam	0.749848	non-IDC	1.74915	Mid Troph	-0.255693	Mid Troph
PF3D7_1441400	FACT-S	FACT complex subunit SSRP1, putative	0.632262	0.529388	0.425485	0.630965	0.44545	0.532386	c1	0.530887		c1 (n=1098)	5.4268e-82	0.560886	0.283	0.009	2.83279e-78	IDC	-0.560886	IDC	10.5451	Mid Troph	-1.15835	Mid Troph
PF3D7_1441600		acid cluster protein 33 homologue, putative	1.50036	1.51719	1.60661	1.37179	1.42398	1.54906	c1	1.50877		c1 (n=1098)	9.15931e-41	0.168106	0.239	0.033	4.78116e-37	gam	0.168106	non-IDC
PF3D7_1442500		geranylgeranyl transferase type-2 subunit alpha, putative	1.16293	1.31982	1.58605	1.38126	1.51752	1.50508	c1	1.44317		c1 (n=1098)	7.48588e-15	0.790955	0.021	0.104	3.90763e-11	spz	0.790955	non-IDC	7.16632	Late Ring	-0.201273	Late Troph
PF3D7_1442600	TREP	TRAP-like protein	1.38819	1.41004	1.54835	1.51205	1.43036	1.47542	c1	1.45289		c1 (n=1098)									1.83494	Mid Ring	-0.0562406	Late Ring
PF3D7_1442800		conserved Plasmodium protein, unknown function	1.83414	1.65541	1.7403	1.77378	2.04123	1.82982	c1	1.8018		c1 (n=1098)
PF3D7_1443000	SRPK2	serine/threonine protein kinase	0.907792	0.877543	0.997726	0.896029	0.828849	0.890292	c1	0.893161		c1 (n=1098)	9.49011e-68	0.272498	0.007	0.254	4.95384e-64	spz	0.272498	non-IDC
PF3D7_1443400	WLP1	WD repeat-containing protein	0.43552	0.625199	0.626079	0.53683	0.326063	0.502078	c1	0.519454		c1 (n=1098)	3.14881e-170	1.17609	0.572	0.018	1.64368e-166	IDC	-1.17609	IDC	5.43619	Late Troph	-0.346171	Late Troph
PF3D7_1443500	PARN	poly(A)-specific ribonuclease PARN, putative	0.499198	0.355348	0.442894	0.562875	0.662639	0.539711	c1	0.519455		c1 (n=1098)	2.03603e-160	1.55536	0.577	0.034	1.06281e-156	gam	1.55536	non-IDC	5.94015	Late Ring	-0.14234	Late Ring
PF3D7_1443600		gamma-tubulin complex component, putative	1.43806	1.32837	1.35745	1.23983	1.43132	1.43647	c1	1.39438		c1 (n=1098)	1.68069e-97	0.796335	0.556	0.083	8.7732e-94	gam	0.796335	non-IDC	4.61036	Late Troph	-0.117626	Schizont
PF3D7_1444000		conserved Plasmodium protein, unknown function	2.02784	1.89263	2.14731	1.9644	1.91921	2.13072	c1	1.99612		c1 (n=1098)	7.59891e-61	0.206159	0.211	0.008	3.96663e-57	gam	0.206159	non-IDC	3.84288	Mid Ring	-0.111379	Late Troph
PF3D7_1444100		conserved Plasmodium protein, unknown function	0.688628	0.60263	0.671575	0.427102	0.577213	0.650702	c1	0.626666		c1 (n=1098)	1.25236e-18	1.21066	0.254	0.087	6.53734e-15	gam	1.21066	non-IDC	1.38325	Schizont	-0.102283	Schizont
PF3D7_1444400		conserved Plasmodium protein, unknown function	0.678912	0.78378	0.936842	0.729673	0.627262	0.521871	c1	0.704293		c1 (n=1098)
PF3D7_1445100		histidine--tRNA ligase, putative	0.740788	0.753021	0.595383	0.781418	0.712577	0.775469	c1	0.746905		c1 (n=1098)	7.57675e-45	0.430481	0.287	0.045	3.95506e-41	gam	0.430481	non-IDC	10.5874	Early Ring	-0.512897	Late Troph
PF3D7_1445300		ribosomal protein S29, mitochondrial, putative	1.17113	1.19064	1.32738	1.24941	1.0244	1.1785	c1	1.18457		c1 (n=1098)									2.5349	Mid Troph	-0.435903	Mid Troph
PF3D7_1445800		conserved Plasmodium membrane protein, unknown function	1.4036	1.41555	1.38565	1.28087	1.48649	1.41444	c1	1.40902		c1 (n=1098)	4.77368e-20	0.158304	0.118	0.017	2.49186e-16	gam	0.158304	non-IDC	1.14183	Schizont	-0.324666	Early Ring
PF3D7_1447400		conserved Plasmodium protein, unknown function	0.75576	1.04067	0.882788	0.540868	0.567072	0.680091	c1	0.717926		c1 (n=1098)	6.87476e-203	1.3436	0.773	0.062	3.58862e-199	gam	1.3436	non-IDC	6.16387	Mid Ring	-0.0653438	Early Ring
PF3D7_1447600		conserved protein, unknown function	1.40265	1.46518	1.37344	1.43803	1.15444	1.40453	c1	1.40359		c1 (n=1098)	6.08996e-198	1.56584	0.595	0.014	3.17896e-194	gam	1.56584	non-IDC	0.498924	Mid Ring	-0.273522	Early Ring
PF3D7_1447700		conserved protein, unknown function	0.212728	0.301578	0.613585	0.591701	0.537355	0.483346	c1	0.510351		c1 (n=1098)	5.11724e-28	0.119467	0.154	0.019	2.6712e-24	gam	0.119467	non-IDC	2.88076	Late Troph	-1.8029	Late Troph
PF3D7_1448000	UTP12	U3 small nucleolar RNA-associated protein 12, putative	0.676527	0.894406	0.782985	0.859689	0.941171	0.932632	c1	0.877047		c1 (n=1098)	3.63197e-50	0.525116	0.011	0.207	1.89589e-46	spz	0.525116	non-IDC	3.72697	Early Ring	-0.273348	Early Ring
PF3D7_1448200	CAPG2	condensin-2 complex subunit G2, putative	1.69862	1.31448	1.3668	1.36579	1.6667	1.622	c1	1.4944		c1 (n=1098)	4.55364e-49	0.395273	0.205	0.015	2.377e-45	gam	0.395273	non-IDC	0.473206	Early Ring	-0.400437	Mid Ring
PF3D7_1449000	GEST	gamete egress and sporozoite traversal protein, putative	1.05638	1.16447	0.75345	1.07752	1.32551	1.13252	c1	1.10502		c1 (n=1098)	8.70147e-18	3.6953	0.376	0.265	4.54217e-14	spz	3.6953	non-IDC	2.23868	Early Ring	-0.236851	Early Ring
PF3D7_1450600		S-adenosylmethionine-dependent methyltransferase, putative	0.733176	0.702334	0.884765	0.824407	0.759955	0.740771	c1	0.750363		c1 (n=1098)	1.09277e-56	0.736254	0.013	0.238	5.70427e-53	spz	0.736254	non-IDC	5.21496	Late Ring	-0.334103	Late Troph
PF3D7_1450800		conserved protein, unknown function	1.08525	0.902363	0.891675	0.856363	1.16663	0.941896	c1	0.92213		c1 (n=1098)
PF3D7_1451400	Sir2B	transcriptional regulatory protein sir2b	0.82343	0.816411	0.59843	0.729112	0.789681	0.707216	c1	0.759396		c1 (n=1098)	4.7801e-26	0.447038	0.217	0.035	2.49521e-22	IDC	-0.447038	IDC	1.05461	Mid Troph	-0.138792	Mid Ring
PF3D7_1451600	LAP5	LCCL domain-containing protein	1.40363	1.32223	1.08014	1.30326	1.40687	1.36419	c1	1.34321		c1 (n=1098)	5.66227e-201	2.48076	0.683	0.035	2.95571e-197	gam	2.48076	non-IDC	4.45306	Mid Ring
PF3D7_1452100	LRR3	leucine-rich repeat protein	1.52987	1.41804	1.16157	1.45637	1.50836	1.44349	c1	1.44993		c1 (n=1098)	2.23033e-96	0.209282	0.35	0.017	1.16423e-92	gam	0.209282	non-IDC			-0.701728	Early Ring
PF3D7_1452200		aminomethyltransferase, putative	1.46897	1.46156	1.60946	1.48909	1.63084	1.6671	c1	1.54927		c1 (n=1098)	5.22875e-21	0.110004	0.211	0.041	2.72941e-17	IDC	-0.110004	IDC	1.6697	Mid Troph	-0.386457	Mid Ring
PF3D7_1453500	NTH	NAD(P) transhydrogenase, putative	1.62512	1.45569	1.377	1.56759	1.85002	1.76689	c1	1.59636		c1 (n=1098)	2.14669e-243	3.03718	0.707	0.016	1.12057e-239	gam	3.03718	non-IDC	0.435511	Mid Ring	-0.439026	Mid Ring
PF3D7_1453600		RAP protein, putative	0.608903	0.583558	0.725679	0.542976	0.717925	0.875748	c1	0.663414		c1 (n=1098)	3.17266e-202	1.72444	0.659	0.028	1.65613e-198	gam	1.72444	non-IDC	5.63537	Late Ring
PF3D7_1453900		conserved Plasmodium protein, unknown function	0.777398	0.831352	0.400496	0.49704	0.58318	0.613674	c1	0.598427		c1 (n=1098)	2.45606e-54	0.344149	0.227	0.016	1.28206e-50	gam	0.344149	non-IDC	3.01855	Early Ring	-1.21186	Mid Ring
PF3D7_1454800		conserved Plasmodium protein, unknown function	0.71608	0.683365	0.883452	0.637967	0.830823	0.884348	c1	0.773452		c1 (n=1098)	3.04625e-254	2.39813	0.722	0.014	1.59014e-250	gam	2.39813	non-IDC	1.31323	Early Ring	-0.246769	Mid Ring
PF3D7_1455000	PPM3	protein phosphatase PPM3, putative	0.582469	0.645586	0.843878	0.611095	0.571023	0.612784	c1	0.611939		c1 (n=1098)	7.41111e-176	1.30058	0.544	0.015	3.8686e-172	gam	1.30058	non-IDC	0.957104	Early Ring	-0.736104	Early Ring
PF3D7_1455600	FER2	ferlin, putative	1.05587	1.1455	1.0416	1.02381	1.0913	1.1337	c1	1.07358		c1 (n=1098)	6.1511e-121	1.33727	0.389	0.009	3.21087e-117	IDC	-1.33727	IDC	3.67107	Schizont	-0.264219	Mid Ring
PF3D7_1455800	CCp2	LCCL domain-containing protein	1.56936	1.87951	1.89027	1.79138	1.87975	1.77229	c1	1.83544	CCp2	c1 (n=1098)	1.43852e-232	2.26218	0.758	0.035	7.50905e-229	gam	2.26218	non-IDC	2.6558	Early Ring	-0.129887	Mid Ring
PF3D7_1456100	SHMT	serine hydroxymethyltransferase	1.84653	1.70383	2.04648	1.84204	1.67345	1.80831	c1	1.82517		c1 (n=1098)									1.78182	Late Ring	-0.847459	Mid Ring
PF3D7_1456200		conserved Plasmodium protein, unknown function	1.76215	2.03813	2.30958	1.95866	1.90039	1.98715	c1	1.9729		c1 (n=1098)									3.49848	Mid Troph	-0.188226	Mid Ring
PF3D7_1456600		ribosomal protein L28, mitochondrial, putative	1.28185	1.29633	1.13438	1.23043	1.29938	1.42046	c1	1.28909		c1 (n=1098)									1.38546	Mid Troph	-0.231974	Mid Ring
PF3D7_1458400	ADCL	aminodeoxychorismate lyase	0.932712	0.807541	1.12077	0.867089	0.867692	1.11898	c1	0.900202		c1 (n=1098)									2.48935	Mid Troph	-0.365159	Late Ring
PF3D7_1458800		DNA-directed RNA polymerase III subunit RPC5, putative	0.735111	0.731513	0.729084	0.656017	0.667315	0.932284	c1	0.730299		c1 (n=1098)
PF3D7_1458900	TVP23	golgi apparatus membrane protein TVP23, putative	0.778992	1.15725	1.12813	0.781433	1.10644	0.957191	c1	1.03182		c1 (n=1098)
PF3D7_1459100		GTP-binding protein, putative	1.23995	0.771583	0.858481	0.93309	0.801763	0.756399	c1	0.830122		c1 (n=1098)									0.400039	Mid Troph	-0.156193	Mid Ring
PF3D7_1459500		conserved Plasmodium protein, unknown function	0.811709	1.08217	0.961607	0.96266	1.05728	1.15002	c1	1.00997		c1 (n=1098)									1.81283	Mid Troph	-0.203951	Mid Ring
PF3D7_1460800	SNAPC3	snRNA-activating protein complex subunit 3, putative	0.802902	0.613107	0.484242	0.745153	0.665582	0.56616	c1	0.639344		c1 (n=1098)	1.05032e-79	0.496621	0.495	0.078	5.48265e-76	gam	0.496621	non-IDC	2.39327	Late Troph	-0.184039	Schizont
PF3D7_1461700		conserved Plasmodium protein, unknown function	0.637109	0.544033	0.436163	0.495084	0.654607	0.595542	c1	0.569787		c1 (n=1098)	1.00195e-258	3.18837	0.792	0.034	5.2302e-255	gam	3.18837	non-IDC
PF3D7_1461800		conserved Plasmodium protein, unknown function	0.818484	0.71242	0.620278	0.864942	0.761435	0.779982	c1	0.770708		c1 (n=1098)	2.63467e-05	2.30086	0.261	0.15	0.13753	ook	2.30086	non-IDC
PF3D7_1461900		valine--tRNA ligase, putative	1.13434	1.07165	1.09239	1.14451	1.19273	1.11794	c1	1.12614		c1 (n=1098)	1.86698e-16	0.113062	0.133	0.028	9.74561e-13	gam	0.113062	non-IDC	3.52726	Late Ring	-0.580517	Mid Troph
PF3D7_1462000	TLP1	thioredoxin-like protein	1.22464	0.81529	0.960707	1.05071	0.914619	0.947579	c1	0.954143		c1 (n=1098)									0.398086	Mid Ring	-0.11916	Mid Ring
PF3D7_1462200		conserved protein, unknown function	0.945275	1.02313	1.20835	0.896334	0.877215	1.15257	c1	0.984203		c1 (n=1098)	3.92761e-27	0.13284	0.169	0.025	2.05021e-23	gam	0.13284	non-IDC	0.67544	Late Troph	-0.620867	Late Troph
PF3D7_1462500		conserved Plasmodium protein, unknown function	0.632735	0.724337	0.640389	0.862057	0.567544	0.741675	c1	0.682363		c1 (n=1098)	1.35957e-73	1.24147	0.236	0.006	7.09695e-70	gam	1.24147	non-IDC	2.35793	Early Ring	-0.181778	Mid Ring
PF3D7_1462600		conserved Plasmodium membrane protein, unknown function	0.905397	0.757148	0.996667	0.872134	1.01057	1.12711	c1	0.951032		c1 (n=1098)									1.70599	Mid Ring	-0.0534259	Mid Ring
PF3D7_1462900		AAA ATPase, putative	0.870429	0.610464	0.279717	0.647658	0.502571	0.768731	c1	0.629061		c1 (n=1098)									0.911613	Early Ring	-0.124333	Mid Ring
PF3D7_1463300		DNA polymerase alpha subunit B, putative	1.31775	1.37281	1.50582	1.48968	1.67306	1.49909	c1	1.49439		c1 (n=1098)	1.08505e-36	0.146959	0.15	0.008	5.66398e-33	IDC	-0.146959	IDC	2.09482	Late Troph	-0.371687	Late Troph
PF3D7_1463600		conserved Plasmodium protein, unknown function	0.940921	0.59885	0.627698	0.616102	0.778932	0.74287	c1	0.685284		c1 (n=1098)											-0.818664	Late Troph
PF3D7_1464200	ZFP	zinc finger CCCH domain-containing protein, putative	1.07711	0.940048	1.03551	0.796779	0.714475	0.758314	c1	0.868413		c1 (n=1098)									0.201205	Early Ring	-0.023251	Mid Ring
PF3D7_1464300		conserved Plasmodium protein, unknown function	1.09229	1.00701	1.1266	0.951141	1.08375	1.16644	c1	1.08802		c1 (n=1098)	7.08636e-16	0.222975	0.115	0.022	3.69908e-12	gam	0.222975	non-IDC	0.928512	Mid Ring	-0.397235	Mid Ring
PF3D7_1465100	COG6	conserved oligomeric Golgi complex subunit 6, putative	0.672504	0.909032	0.94398	0.711716	0.817259	0.876903	c1	0.847081		c1 (n=1098)	1.90522e-159	0.720363	0.567	0.022	9.94525e-156	IDC	-0.720363	IDC	2.78044	Late Troph	-0.0679808	Schizont
PF3D7_1465300		ribonuclease Z, putative	0.606732	0.510312	0.67886	0.729385	0.389409	0.62129	c1	0.614011		c1 (n=1098)	3.44879e-46	0.288575	0.218	0.021	1.80027e-42	gam	0.288575	non-IDC	0.360248	Early Ring	-0.130759	Mid Ring
PF3D7_1465500	K2	potassium channel K2	0.912905	1.02702	1.14241	0.84144	0.958517	1.01841	c1	0.988463		c1 (n=1098)	1.45855e-58	0.10896	0.181	0.003	7.61361e-55	gam	0.10896	non-IDC	0.343412	Early Ring	-0.219616	Mid Ring
PF3D7_1465600		conserved Plasmodium protein, unknown function	1.52774	1.54738	1.69176	1.64688	1.77378	1.69731	c1	1.66932		c1 (n=1098)	3.32645e-162	0.83017	0.477	0.008	1.73641e-158	gam	0.83017	non-IDC	2.72574	Mid Ring	-0.186297	Early Ring
PF3D7_1465700	PM8	plasmepsin VIII, putative	1.41706	1.47311	1.40142	1.5134	1.55397	1.50773	c1	1.49042		c1 (n=1098)	2.59771e-299	4.74502	0.852	0.024	1.356e-295	gam	4.74502	non-IDC	1.71995	Mid Ring	-0.217911	Mid Ring
PF3D7_1465800		dynein beta chain, putative	2.01663	1.92388	1.90958	1.95215	1.94288	1.97315	c1	1.94752		c1 (n=1098)	2.39076e-175	1.87915	0.613	0.033	1.24798e-171	gam	1.87915	non-IDC	0.568597	Late Troph	-0.182354	Late Troph
PF3D7_1466000		conserved protein, unknown function	0.865593	0.796967	0.830507	0.65788	0.954593	0.851772	c1	0.84114		c1 (n=1098)	1.43576e-240	3.02747	0.707	0.02	7.49464e-237	gam	3.02747	non-IDC	1.13529	Early Ring	-0.0926159	Early Ring
PF3D7_1466100	PPKL	protein phosphatase containing kelch-like domains	1.25456	1.32537	1.14174	1.18677	1.33891	1.22277	c1	1.23867		c1 (n=1098)	3.31507e-117	1.47788	0.492	0.042	1.73047e-113	gam	1.47788	non-IDC	12.4471	Late Troph	-0.212946	Schizont
PF3D7_1466200	EGXP	early gametocyte enriched phosphoprotein EGXP	1.42123	1.10847	1.11772	1.31467	1.56519	1.4646	c1	1.36795		c1 (n=1098)	2.01394e-146	1.92812	0.683	0.078	1.05127e-142	gam	1.92812	non-IDC	6.98333	Schizont	-0.649017	Schizont
PF3D7_1467100	MAG	DNA-3-methyladenine glycosylase	0.863685	0.462743	0.558898	0.933283	0.744177	0.631698	c1	0.687938		c1 (n=1098)									0.519806	Late Ring	-0.219967	Late Troph
PF3D7_1467200	WDR79	WD repeat-containing protein 79, putative	0.93544	0.894004	0.974969	1.29899	1.08452	1.08861	c1	1.02975		c1 (n=1098)	2.41866e-53	0.539918	0.166	0.003	1.26254e-49	gam	0.539918	non-IDC	0.768769	Early Ring	-0.0966939	Early Ring
PF3D7_1467300	DXR	1-deoxy-D-xylulose 5-phosphate reductoisomerase	0.319663	0.639601	0.591238	0.473599	0.431256	0.612311	c1	0.532419		c1 (n=1098)	8.24187e-46	0.367178	0.183	0.009	4.30226e-42	IDC	-0.367178	IDC	6.07225	Late Troph	-0.178068	Late Troph
PF3D7_1467600		conserved Plasmodium protein, unknown function	0.592576	0.430449	0.591401	0.646431	0.512527	0.514091	c1	0.552746		c1 (n=1098)	2.00727e-226	2.16019	0.761	0.041	1.0478e-222	gam	2.16019	non-IDC	3.14627	Mid Ring	-0.179522	Mid Troph
PF3D7_1467700		conserved Plasmodium protein, unknown function	0.458502	0.646509	0.574841	0.529338	0.764972	0.914991	c1	0.610675		c1 (n=1098)	3.47338e-81	0.181135	0.302	0.016	1.81311e-77	gam	0.181135	non-IDC			-1.10558	Mid Troph
PF3D7_1468300	LRR14.1	leucine-rich repeat protein	0.865298	0.652073	1.01303	0.844401	0.790398	0.714671	c1	0.817399		c1 (n=1098)	2.33016e-16	0.291761	0.109	0.019	1.21634e-12	gam	0.291761	non-IDC	1.42604	Mid Ring	-0.110671	Mid Ring
PF3D7_1468600		aminophospholipid transporter, putative	0.922434	0.951161	1.22187	0.851866	0.868909	1.11797	c1	0.936798		c1 (n=1098)	7.05135e-69	1.24149	0.299	0.025	3.6808e-65	gam	1.24149	non-IDC	0.962061	Schizont	-0.151972	Mid Ring
PF3D7_1468900		zinc finger protein, putative	0.710925	0.537425	0.556158	0.690965	0.505147	0.624098	c1	0.590128		c1 (n=1098)	4.81898e-24	0.115816	0.2	0.032	2.51551e-20	IDC	-0.115816	IDC	3.22458	Late Ring	-0.211686	Mid Troph
PF3D7_1469500		conserved Plasmodium protein, unknown function	1.38793	1.18996	0.84276	1.31519	1.20061	1.16404	c1	1.19528		c1 (n=1098)	4.56566e-57	0.904771	0.57	0.123	2.38328e-53	ook	0.904771	non-IDC		Early Ring	-0.170015	Mid Ring
PF3D7_1469600	ACC	acetyl-CoA carboxylase	1.2302	0.948902	0.691548	0.899878	1.11555	0.827865	c1	0.92439		c1 (n=1098)	0.0010807	1.23148	0.255	0.168	1	ook	1.23148	non-IDC	1.02463	Schizont	-0.0872454	Late Ring
PF3D7_1470100		conserved Plasmodium protein, unknown function	1.03221	1.01381	0.830965	1.1527	0.83873	0.915301	c1	0.964553		c1 (n=1098)	7.03824e-45	1.82201	0.473	0.106	3.67396e-41	ook	1.82201	non-IDC	7.23416	Mid Troph	-0.118855	Mid Troph
PF3D7_1470500	PDEdelta	cGMP-specific 3',5'-cyclic phosphodiesterase delta	0.467301	0.640781	0.855627	0.602198	0.577372	0.74315	c1	0.62149		c1 (n=1098)	3.13482e-223	1.94721	0.798	0.056	1.63638e-219	gam	1.94721	non-IDC	1.30871	Schizont	-0.220577	Schizont
PF3D7_1471000	RCL1	RNA 3'-terminal phosphate cyclase-like protein, putative	0.604307	0.619031	0.58079	0.821963	0.666494	0.514043	c1	0.611669		c1 (n=1098)									3.24491	Early Ring	-0.392375	Early Ring
PF3D7_1471600	APR2	apical polar ring protein APR2, putative	0.644998	0.891502	1.01243	0.897128	0.705082	0.796959	c1	0.844231		c1 (n=1098)	3.81763e-186	2.59221	0.795	0.093	1.9928e-182	gam	2.59221	non-IDC	1.23279	Early Ring	-0.0963163	Mid Ring
PF3D7_1471700		conserved Plasmodium protein, unknown function	0.966986	1.01333	0.788603	0.891999	1.0971	0.913105	c1	0.940046		c1 (n=1098)	1.56115e-64	2.15203	0.721	0.161	8.14922e-61	ook	2.15203	non-IDC	3.94706	Mid Ring	-0.0444787	Late Ring
PF3D7_1471800		conserved Plasmodium protein, unknown function	0.536212	0.519487	0.198042	0.385819	0.746739	0.540008	c1	0.527849		c1 (n=1098)	3.90519e-224	3.84994	0.804	0.065	2.03851e-220	gam	3.84994	non-IDC	4.81217	Early Ring	-0.256951	Late Ring
PF3D7_1471900		conserved Plasmodium protein, unknown function	0.518874	0.494725	0.430872	0.540933	0.637127	0.527499	c1	0.523186		c1 (n=1098)	1.36971e-21	2.28595	0.758	0.686	7.1499e-18	ook	2.28595	non-IDC	0.851072	Mid Ring	-0.101326	Mid Ring
PF3D7_1473100		GTPase-activating protein, putative	0.984091	0.807157	0.998191	0.89055	0.704584	0.682407	c1	0.848854		c1 (n=1098)	6.42028e-05	0.111611	0.115	0.055	0.335139	gam	0.111611	non-IDC
PF3D7_1473300		CKK domain-containing protein, putative	1.39357	1.19023	1.05705	1.12453	0.969332	1.03509	c1	1.09079		c1 (n=1098)									3.78942	Mid Ring
PF3D7_1473500		conserved Plasmodium protein, unknown function	0.938153	0.572774	0.402416	0.641391	0.783617	0.593575	c1	0.617483		c1 (n=1098)	1.06964e-33	0.360205	0.175	0.02	5.58354e-30	gam	0.360205	non-IDC	0.751182	Mid Ring	-0.0321315	Mid Ring
PF3D7_1473700	NUP116	nucleoporin NUP116/NSP116, putative	0.828892	0.651218	0.98219	1.07972	0.630788	0.646497	c1	0.740055		c1 (n=1098)	1.00755e-13	1.41388	0.052	0.158	5.2594e-10	spz	1.41388	non-IDC	3.2233	Early Ring	-1.17648	Late Ring
PF3D7_1474000		conserved Plasmodium protein, unknown function	0.844875	0.746178	0.546207	0.835211	0.90597	0.666696	c1	0.790695		c1 (n=1098)	7.04182e-82	2.42162	0.332	0.023	3.67583e-78	gam	2.42162	non-IDC
PF3D7_1474200		conserved Plasmodium membrane protein, unknown function	0.926347	0.948971	0.929844	0.832267	0.777623	0.911061	c1	0.918704		c1 (n=1098)	6.59616e-138	1.64545	0.535	0.038	3.4432e-134	gam	1.64545	non-IDC	0.914718	Early Ring	-0.226215	Mid Ring
PF3D7_1474400		conserved Plasmodium protein, unknown function	0.930557	0.933702	0.805263	0.85939	0.963775	0.877383	c1	0.90397		c1 (n=1098)	6.48122e-116	3.30035	0.553	0.066	3.3832e-112	gam	3.30035	non-IDC	1.13313	Late Ring	-0.152543	Mid Ring
PF3D7_1475000	MED31	mediator of RNA polymerase II transcription subunit 31, putative	0.467231	0.60502	0.961589	0.835745	0.941685	0.869875	c1	0.85281		c1 (n=1098)									4.10155	Mid Troph	-0.303334	Early Ring
PF3D7_1475100		conserved Plasmodium protein, unknown function	0.723241	0.766929	0.727583	0.594221	0.72562	0.763325	c1	0.726601		c1 (n=1098)	6.6045e-36	0.277889	0.302	0.064	3.44755e-32	gam	0.277889	non-IDC	2.94263	Mid Troph	-0.133221	Early Ring
PF3D7_1475400	CRMP4	cysteine repeat modular protein 4	1.61125	1.5545	1.63043	1.61746	1.4775	1.61434	c1	1.61279		c1 (n=1098)	3.08605e-10	4.64072	0.3	0.213	1.61092e-06	spz	4.64072	non-IDC	1.1693	Mid Ring	-0.103433	Mid Ring
PF3D7_1475500	CCp1	LCCL domain-containing protein	2.1045	2.24237	2.2274	2.0167	2.25341	2.35641	c1	2.23488	CCp1	c1 (n=1098)	9.56139e-171	0.503575	0.631	0.04	4.99104e-167	gam	0.503575	non-IDC	1.71402	Early Ring	-0.214362	Mid Ring
PF3D7_1475700		tubulin epsilon chain, putative	1.14921	1.25657	1.42378	1.35364	1.36731	1.38611	c1	1.36048		c1 (n=1098)	2.05927e-24	0.221365	0.115	0.011	1.07494e-20	gam	0.221365	non-IDC	0.410576	Early Ring	-0.10295	Early Ring
PF3D7_1475800		conserved Plasmodium protein, unknown function	1.37578	1.47673	1.78257	1.50945	1.72669	1.7824	c1	1.61807		c1 (n=1098)									1.7051	Schizont	-0.117381	Schizont
PF3D7_1475900		KELT protein	1.70412	1.76412	1.65199	1.9266	1.87237	1.78067	c1	1.77239		c1 (n=1098)									1.56726	Early Ring	-0.246392	Early Ring
PF3D7_1476000		conserved Plasmodium protein, unknown function	1.11949	1.24082	1.04544	1.16554	1.52928	1.18447	c1	1.175		c1 (n=1098)	4.25825e-43	0.232479	0.166	0.01	2.22281e-39	gam	0.232479	non-IDC
PF3D7_1476600		Plasmodium exported protein, unknown function	1.01123	1.24267	1.60817	1.41979	1.07213	1.14258	c1	1.19263		c1 (n=1098)	2.85831e-151	1.87986	0.477	0.013	1.49204e-147	gam	1.87986	non-IDC	3.53803	Early Ring	-1.22414	Mid Troph
PF3D7_1476700	LPL1	lysophospholipase LPL1	0.742815	1.10443	0.690962	0.839741	1.00467	0.857274	c1	0.848508		c1 (n=1098)	3.25022e-255	2.09758	0.782	0.03	1.69661e-251	gam	2.09758	non-IDC	4.86652	Late Ring	-0.226978	Mid Troph
PF3D7_1476900		Plasmodium exported protein, unknown function, pseudogene	0.643938	0.865252	0.901025	0.554879	0.595537	0.691495	c1	0.667716		c1 (n=1098)									1.1865	Late Ring	-0.148362	Late Ring
PF3D7_1477200		Plasmodium exported protein (hyp15), unknown function	0.715907	0.855839	1.11351	0.810203	0.822615	0.965549	c1	0.839227		c1 (n=1098)											-1.51941	Mid Troph
PF3D7_1477300	Pfg14-744	Plasmodium exported protein (PHIST), unknown function	0.611394	0.853165	1.07783	0.929565	0.841587	1.03437	c1	0.891365	Pfg14-744	c1 (n=1098)											-2.38138	Mid Troph
PF3D7_1477400		Plasmodium exported protein (PHIST), unknown function	0.511784	0.389465	0.826959	0.865805	0.535023	0.556893	c1	0.545958		c1 (n=1098)									0.584702	Late Ring	-0.93853	Mid Troph
PF3D7_1477600	SURF14.1	surface-associated interspersed protein 14.1 (SURFIN 14.1)	1.10569	0.894799	1.34995	1.13709	0.924615	1.21557	c1	1.12139		c1 (n=1098)									1.7435	Mid Ring	-0.348312	Mid Ring
PF3D7_1477800	ACBP	acyl-CoA binding protein	0.812842	0.736639	0.661439	0.71667	0.571635	0.511457	c1	0.689054		c1 (n=1098)
PF3D7_1477900	ACS1b	acyl-CoA synthetase, pseudogene	1.36086	1.22372	1.63682	1.39494	1.13146	1.19446	c1	1.29229		c1 (n=1098)									2.21104	Late Ring	-0.282467	Mid Ring
PF3D7_1478000	GEXP17	Plasmodium exported protein (PHISTa), unknown function	0.550411	0.431565	0.96343	0.690063	0.698447	0.617658	c1	0.65386		c1 (n=1098)
PF3D7_1478200		Plasmodium exported protein, unknown function, pseudogene	1.30261	1.49243	1.53978	1.62271	1.62456	1.64768	c1	1.58125		c1 (n=1098)									6.7426	Mid Ring
PF3D7_1478300		Plasmodium exported protein, unknown function, pseudogene	1.37744	1.43811	1.47106	1.46267	1.6335	1.55581	c1	1.46687		c1 (n=1098)									7.89722	Mid Troph	-0.291947	Mid Ring
PF3D7_1478400		Plasmodium exported protein, unknown function, pseudogene	0.962441	0.957039	0.861846	0.900692	0.946701	0.895433	c1	0.923697		c1 (n=1098)									3.1501	Mid Ring	-0.0900885	Mid Ring
PF3D7_1478500		Plasmodium exported protein (PHISTa), unknown function, pseudogene	1.64863	1.82852	1.74802	1.89995	1.65199	1.70816	c1	1.72809		c1 (n=1098)
PF3D7_1478700		Plasmodium exported protein, unknown function, pseudogene	0.958654	0.934341	1.05253	1.13008	0.460048	0.81738	c1	0.946498		c1 (n=1098)									0.471184	Mid Ring	-0.051924	Mid Ring
PF3D7_1478800		Plasmodium exported protein, unknown function	1.5369	1.5073	1.39234	1.53977	1.1923	1.15676	c1	1.44982		c1 (n=1098)
PF3D7_1479000	ACS1a	acyl-CoA synthetase	1.58403	2.0145	1.7378	1.33067	1.30394	1.46417	c1	1.5241		c1 (n=1098)									2.01366	Early Ring	-0.137534	Early Ring
PF3D7_1479200		Plasmodium exported protein (PHISTa), unknown function	0.551792	0.62602	0.938428	0.74862	0.638767	0.783802	c1	0.693693		c1 (n=1098)
PF3D7_1479300		Plasmodium exported protein (PHISTa), unknown function, pseudogene	1.01958	1.2601	1.3903	0.975597	1.11872	1.30813	c1	1.18941		c1 (n=1098)
PF3D7_API00100	RPS4	apicoplast ribosomal protein S4	1.20111	1.41365	1.62047	1.5725	1.57202	1.41888	c1	1.49545		c1 (n=1098)
PF3D7_API01300	RPL4	50S ribosomal protein L4, putative	0.808001	0.522573	0.524021	0.826063	0.652632	0.642237	c1	0.647435		c1 (n=1098)
PF3D7_API02100	RPS8	apicoplast ribosomal protein S8	0.769769	0.586513	0.710929	0.778484	0.54925	0.604828	c1	0.657878		c1 (n=1098)
PF3D7_API04100	RPS2	30S ribosomal protein S2, putative	0.66256	1.19882	1.124	1.1369	1.36453	1.142	c1	1.13945		c1 (n=1098)
PF3D7_API04200	rpoC2	DNA-directed RNA polymerase subunit beta'', putative	1.71527	1.95738	1.9893	2.01844	2.01954	1.93556	c1	1.97334		c1 (n=1098)
PF3D7_API04300	rpoC1	DNA-directed RNA polymerase subunit beta', putative	1.64778	1.97953	1.9595	1.99919	2.01667	1.90106	c1	1.96951		c1 (n=1098)
PF3D7_API04400	rpoB	DNA-directed RNA polymerase subunit beta, putative	1.37514	1.87225	1.81924	1.7425	1.87037	1.70817	c1	1.78087		c1 (n=1098)
PF3D7_API04700	SUFB	iron-sulfur cluster assembly protein SufB	0.921453	1.47097	1.50304	1.37747	1.73359	1.43871	c1	1.45484		c1 (n=1098)
PF3D7_0102600	FIKK1	serine/threonine protein kinase, FIKK family	0.350622	0.29544	0.442361	0.576772	0.237032	0.487998	c2	0.396491		c2 (n=721)									23.7646	Mid Ring	-0.507301	Mid Ring
PF3D7_0102800		seipin domain-containing protein, putative	0.165673	0.399066	0.468452	0.295982	0.0858799	0.19087	c2	0.243426		c2 (n=721)	1.62738e-08	0.383046	0.042	0.112	8.49491e-05	spz	0.383046	non-IDC	2.90939	Mid Troph	-0.339051	Late Troph
PF3D7_0103000		vacuolar protein sorting-associated protein VTA1, putative	0.143666	0.0714182	0.388551	0.00903602	0.311213	0.275422	c2	0.209544		c2 (n=721)	1.91769e-19	0.564224	0.2	0.039	1.00103e-15	ook	0.564224	non-IDC	5.53873	Late Troph	-0.272128	Late Troph
PF3D7_0104900		RNase MRP	0.394414	0.327146	0.067748	0.466862	0.332486	0.13803	c2	0.329816		c2 (n=721)
PF3D7_0105200		heptatricopeptide repeat and RAP domain-containing protein, putative	0.411716	0.198607	0.276443	0.42142	0.33247	0.646746	c2	0.372093		c2 (n=721)	5.00819e-14	2.33187	0.242	0.078	2.61427e-10	ook	2.33187	non-IDC	15.8467	Mid Troph	-1.10393	Late Troph
PF3D7_0105600		FtsJ-like methyltransferase, putative	0.251144	0.152119	0.307373	0.02358	0.303363	0.210625	c2	0.230885		c2 (n=721)	1.91966e-92	1.12135	0.038	0.422	1.00206e-88	spz	1.12135	non-IDC	3.33292	Mid Troph	-0.0447237	Schizont
PF3D7_0107800	MRE11	double-strand break repair protein MRE11	0.372406	0.360077	0.171199	0.189985	0.298677	0.321351	c2	0.310014		c2 (n=721)	8.70741e-57	0.63804	0.023	0.265	4.54527e-53	spz	0.63804	non-IDC	3.04837	Mid Troph	-0.449937	Mid Troph
PF3D7_0109200	CFIM25	cleavage and polyadenylation specificity factor subunit 5, putative	0.261581	0.54452	0.360597	0.24031	0.377313	0.243211	c2	0.311089		c2 (n=721)	6.09077e-08	0.134461	0.117	0.033	0.000317938	IDC	-0.134461	IDC	4.95778	Mid Troph	-0.15003	Mid Ring
PF3D7_0110700	CAF1C	chromatin assembly factor 1 subunit C, putative	0.372818	0.274869	0.322692	0.358538	0.25566	0.29441	c2	0.308551		c2 (n=721)	1.52364e-27	0.455673	0.169	0.025	7.95339e-24	gam	0.455673	non-IDC	9.7823	Mid Troph	-1.45754	Mid Troph
PF3D7_0111700		conserved protein, unknown function	0.46877	0.467657	0.195737	0.440532	0.271175	0.15941	c2	0.355854		c2 (n=721)									5.13617	Mid Troph	-0.0980234	Mid Ring
PF3D7_0112800		Plasmodium exported protein (hyp11), unknown function	0.190051	0.356193	0.683372	0.503218	0.457314	0.577242	c2	0.480266		c2 (n=721)									2.76214	Schizont	-0.0431156	Late Ring
PF3D7_0113600	SURF1.2	surface-associated interspersed protein 1.2 (SURFIN 1.2), pseudogene	0.427769	0.496714	0.808115	0.446404	0.348889	0.548243	c2	0.471559		c2 (n=721)									0.685018	Early Ring	-0.10988	Early Ring
PF3D7_0114800		Plasmodium exported protein (hyp7), unknown function	0.168221	0.375625	0.326365	0.0719945	0.206288	0.385604	c2	0.266326		c2 (n=721)									2.6415	Mid Ring	-0.0621246	Mid Ring
PF3D7_0115100		Plasmodium exported protein (PHISTa), unknown function	0.543411	0.531951	0.413628	0.180997	0.431785	0.406194	c2	0.422706		c2 (n=721)	7.03313e-143	0.340921	0.523	0.03	3.67129e-139	gam	0.340921	non-IDC
PF3D7_0201400		Plasmodium exported protein (hyp10), unknown function	0.544304	0.481828	0.344624	0.527691	0.272541	0.282624	c2	0.413226		c2 (n=721)									5.78907	Mid Ring
PF3D7_0201700		DnaJ protein, putative	0.263679	0.31077	0.282145	0.367237	0.242524	0.236511	c2	0.272912		c2 (n=721)
PF3D7_0202600		nucleic acid-binding protein, putative	0.447682	0.455809	0.612668	0.421721	0.200252	0.403564	c2	0.434701		c2 (n=721)	4.47133e-123	1.52225	0.586	0.074	2.33403e-119	gam	1.52225	non-IDC	1.18617	Late Troph	-0.251312	Early Ring
PF3D7_0202700	OPP	octaprenyl pyrophosphate synthase	0.31804	0.0363707	0.141139	0.223804	0.150218	0.309215	c2	0.187011		c2 (n=721)	1.16901e-58	0.242339	0.244	0.013	6.10223e-55	IDC	-0.242339	IDC	3.57931	Mid Troph	-0.295146	Mid Ring
PF3D7_0203100		protein kinase, putative	0.219213	0.0315171	0.203421	0.192668	0.0399355	0.0702904	c2	0.131479		c2 (n=721)	3.8483e-48	1.34605	0.164	0.531	2.00881e-44	spz	1.34605	non-IDC	5.82703	Schizont	-0.448802	Mid Ring
PF3D7_0204000	CAPH2	condensin-2 complex subunit H2, putative	0.319678	0.0732854	0.0353208	0.154961	0.160806	0.175134	c2	0.157883		c2 (n=721)	3.67326e-113	0.482342	0.565	0.07	1.91744e-109	gam	0.482342	non-IDC	2.2497	Mid Troph	-0.0460087	Late Ring
PF3D7_0204600		5'-3' exonuclease, putative	0.435052	0.497512	0.155974	0.143272	0.363082	0.258853	c2	0.310968		c2 (n=721)	8.85047e-35	0.106286	0.172	0.013	4.61995e-31	IDC	-0.106286	IDC	3.76712	Mid Troph	-0.069835	Mid Troph
PF3D7_0204700	HT1	hexose transporter	0.227879	0.0800935	0.0331745	0.259125	0.217493	0.0693255	c2	0.148793		c2 (n=721)	1.13943e-56	1.13019	0.417	0.059	5.9478e-53	IDC	-1.13019	IDC
PF3D7_0204800		3'-5' exonuclease, putative	0.134801	0.0715771	0.214965	0.138721	0.217932	0.304504	c2	0.176843		c2 (n=721)	3.72766e-42	0.411972	0.29	0.052	1.94584e-38	gam	0.411972	non-IDC	5.18005	Mid Troph	-0.446068	Mid Troph
PF3D7_0204900	COQ5	2-methoxy-6-polyprenyl-1,4-benzoquinol methylase, mitochondrial, putative	0.365069	0.0397697	0.264822	0.276739	0.270994	0.2706	c2	0.270797		c2 (n=721)	1.36903e-54	0.476234	0.311	0.043	7.14635e-51	gam	0.476234	non-IDC	8.85191	Mid Troph	-0.351334	Mid Troph
PF3D7_0205100		conserved Plasmodium protein, unknown function	0.212768	0.340825	0.391196	0.160626	0.154492	0.0827529	c2	0.186697		c2 (n=721)	1.65675e-199	3.10518	0.674	0.034	8.64823e-196	gam	3.10518	non-IDC	3.80564	Late Ring	-0.153809	Mid Ring
PF3D7_0205600		conserved Plasmodium protein, unknown function	0.44401	0.24527	0.61623	0.199753	0.400706	0.338886	c2	0.369796		c2 (n=721)	5.55092e-74	0.20218	0.009	0.281	2.89758e-70	spz	0.20218	non-IDC	6.83948	Mid Troph	-0.214638	Late Troph
PF3D7_0206500		conserved Plasmodium protein, unknown function	0.62058	0.480303	0.353635	0.339154	0.370354	0.375172	c2	0.372763		c2 (n=721)	3.01849e-107	0.849333	0.035	0.457	1.57565e-103	spz	0.849333	non-IDC
PF3D7_0207800	SERA3	serine repeat antigen 3	0.0236133	0.106235	0.0960668	0.0850407	0.123186	0.0620882	c2	0.0905538		c2 (n=721)	0	3.28697	0.806	0.002	0	IDC	-3.28697	IDC	11.8204	Schizont	-0.958793	Late Troph
PF3D7_0209100	PATPL1	patatin-like phospholipase 1	0.0685116	0.306947	0.404557	0.301781	0.207425	0.124594	c2	0.254603		c2 (n=721)	1.80594e-49	1.77175	0.418	0.069	9.427e-46	ook	1.77175	non-IDC	2.75277	Early Ring	-0.120758	Late Troph
PF3D7_0210500		conserved Plasmodium protein, unknown function	0.361254	0.395159	0.429769	0.351991	0.309596	0.379843	c2	0.370549		c2 (n=721)	3.08416e-122	2.51191	0.63	0.059	1.60993e-118	ook	2.51191	non-IDC	5.65537	Late Ring	-0.0449893	Late Ring
PF3D7_0211500		GAF domain-related protein, putative	0.504236	0.281881	0.291181	0.35537	0.513752	0.337403	c2	0.346386		c2 (n=721)	2.58989e-62	0.132529	0.462	0.088	1.35192e-58	gam	0.132529	non-IDC	0.873174	Schizont	-0.351781	Schizont
PF3D7_0212700		SRR1-like protein	0.484854	0.630929	0.150754	0.592442	0.506091	0.435379	c2	0.495473		c2 (n=721)	2.34242e-110	0.219042	0.016	0.408	1.22274e-106	spz	0.219042	non-IDC	7.69699	Mid Troph	-0.17124	Early Ring
PF3D7_0214300		conserved Plasmodium protein, unknown function	0.507352	0.506872	0.479648	0.585885	0.473482	0.404655	c2	0.49326		c2 (n=721)	1.92746e-56	0.779897	0.287	0.031	1.00613e-52	gam	0.779897	non-IDC
PF3D7_0214500		conserved Plasmodium protein, unknown function	0.709733	0.424306	0.573343	0.799694	0.390017	0.39197	c2	0.498825		c2 (n=721)	1.47903e-32	0.114161	0.205	0.032	7.72052e-29	gam	0.114161	non-IDC	1.16226	Early Ring	-0.380482	Late Ring
PF3D7_0214800		conserved Plasmodium membrane protein, unknown function	0.0966736	0.18766	0.117164	0.119389	0.109531	0.204217	c2	0.118276		c2 (n=721)	4.998e-34	0.205349	0.245	0.046	2.60895e-30	gam	0.205349	non-IDC
PF3D7_0215000	ACS9	acyl-CoA synthetase	0.651504	0.475348	0.438773	0.364534	0.620683	0.497141	c2	0.486245		c2 (n=721)	2.97807e-78	0.668339	0.589	0.137	1.55455e-74	gam	0.668339	non-IDC	2.76766	Late Troph	-0.365122	Mid Troph
PF3D7_0215500		conserved Plasmodium protein, unknown function	0.175499	0.375019	0.292474	0.0603507	0.39902	0.318077	c2	0.305276		c2 (n=721)	2.42245e-52	0.142474	0.007	0.201	1.26452e-48	spz	0.142474	non-IDC	0.196719	Early Ring	-0.431679	Mid Ring
PF3D7_0216200		Alba domain-containing protein, putative	0.328443	0.40291	0.358446	0.400988	0.359341	0.329011	c2	0.358894		c2 (n=721)									0.0257051	Early Ring	-1.29261	Early Ring
PF3D7_0216300		conserved Plasmodium protein, unknown function	0.410519	0.40569	0.551907	0.326322	0.22856	0.354178	c2	0.379934		c2 (n=721)	1.98328e-25	0.242861	0.016	0.136	1.03527e-21	spz	0.242861	non-IDC	3.90549	Late Ring	-0.000136464	Mid Ring
PF3D7_0216400	VPS45	vacuolar protein sorting-associated protein 45	0.280501	0.457144	0.595535	0.415553	0.402444	0.421207	c2	0.41838		c2 (n=721)	3.45203e-98	0.937828	0.633	0.08	1.80196e-94	IDC	-0.937828	IDC	3.95592	Late Troph	-0.385091	Schizont
PF3D7_0216500		conserved Plasmodium protein, unknown function	0.323979	0.466187	0.313372	0.161095	0.359156	0.309606	c2	0.318675		c2 (n=721)	2.8306e-85	2.99523	0.776	0.192	1.47757e-81	ook	2.99523	non-IDC	0.284384	Schizont	-0.136149	Schizont
PF3D7_0217100		ATP synthase subunit alpha, mitochondrial	0.481689	0.456043	0.203455	0.319881	0.421202	0.322219	c2	0.371711		c2 (n=721)	3.07459e-154	0.946704	0.825	0.128	1.60493e-150	gam	0.946704	non-IDC	23.6992	Late Troph	-0.10927	Late Troph
PF3D7_0217500	CDPK1	calcium-dependent protein kinase 1	0.485666	0.303474	0.372933	0.444054	0.330138	0.329284	c2	0.351536		c2 (n=721)	5.67021e-58	1.79994	0.136	0.54	2.95985e-54	spz	1.79994	non-IDC	57.7555	Schizont	-10.4668	Schizont
PF3D7_0217900		thioesterase/thiol ester dehydrase-isomerase, putative	0.171949	0.303629	0.469969	0.178258	0.159246	0.212213	c2	0.195236		c2 (n=721)	2.51163e-126	1.27265	0.611	0.05	1.31107e-122	IDC	-1.27265	IDC	8.83244	Late Troph	-0.475121	Late Troph
PF3D7_0218400	DDX47	ATP-dependent RNA helicase DDX47, putative	0.152292	0.357576	0.160498	0.430708	0.287524	0.140291	c2	0.224011		c2 (n=721)	2.70379e-85	0.440901	0.423	0.046	1.41138e-81	gam	0.440901	non-IDC	6.61346	Late Ring	-0.122656	Late Ring
PF3D7_0219300		conserved Plasmodium protein, unknown function	0.398903	0.128572	0.00758603	0.271728	0.108689	0.069994	c2	0.118631		c2 (n=721)	1.11177e-31	0.128771	0.144	0.009	5.80345e-28	IDC	-0.128771	IDC	2.45381	Mid Troph	-0.534988	Late Ring
PF3D7_0220400		DnaJ protein, putative, pseudogene	0.248632	0.313126	0.48303	0.0334095	0.332982	0.43579	c2	0.323054		c2 (n=721)									0.338083	Early Ring	-0.410639	Early Ring
PF3D7_0221600		Plasmodium exported protein, unknown function, pseudogene	0.045993	0.146581	0.190217	0.215335	0.131286	0.430286	c2	0.168399		c2 (n=721)									0.168621	Mid Ring	-0.274956	Mid Ring
PF3D7_0301100		Plasmodium exported protein (hyp13), unknown function	0.481367	0.399541	0.367019	0.498188	0.543612	0.478714	c2	0.48004		c2 (n=721)									1.19724	Mid Ring	-0.144858	Mid Ring
PF3D7_0301400		Plasmodium exported protein, unknown function	0.33001	0.18561	0.648514	0.154866	0.127388	0.264337	c2	0.224974		c2 (n=721)									21.7986	Late Ring	-0.23613	Mid Ring
PF3D7_0301600	GEXP21	Plasmodium exported protein (hyp1), unknown function	0.399089	0.368003	0.121838	0.218084	0.203907	0.265168	c2	0.241626		c2 (n=721)	2.05955e-23	0.29049	0.109	0.01	1.07509e-19	gam	0.29049	non-IDC		Early Ring	-0.700962	Early Ring
PF3D7_0302600	ABCB4	ABC transporter B family member 4, putative	0.1119	0.183084	0.36117	0.00433607	0.108012	0.320912	c2	0.147492		c2 (n=721)	1.98774e-84	0.792677	0.4	0.028	1.0376e-80	IDC	-0.792677	IDC	5.08769	Mid Troph	-0.0730527	Late Troph
PF3D7_0302900		exportin-1, putative	0.307513	0.332461	0.57255	0.425604	0.295136	0.300061	c2	0.319987		c2 (n=721)	0.0022251	0.457385	0.136	0.079	1	gam	0.457385	non-IDC	13.5136	Late Troph	-1.37069	Late Troph
PF3D7_0303600	Plrx	plasmoredoxin	0.254821	0.349458	0.369056	0.44797	0.416392	0.32682	c2	0.359257		c2 (n=721)									7.95456	Late Ring	-0.0206371	Late Ring
PF3D7_0303800		IBR domain protein, putative	0.366189	0.488775	0.383332	0.326684	0.115589	0.320527	c2	0.346437		c2 (n=721)	3.2839e-68	0.134317	0.356	0.04	1.7142e-64	gam	0.134317	non-IDC	5.40944	Mid Troph	-0.088401	Schizont
PF3D7_0304700		conserved Plasmodium protein, unknown function	0.199015	0.344877	0.256075	0.308492	0.281704	0.241402	c2	0.26889		c2 (n=721)	5.85019e-34	0.412747	0.381	0.107	3.0538e-30	spz	0.412747	non-IDC	4.85308	Late Troph	-0.0498353	Mid Ring
PF3D7_0307300	EB1	microtubule-associated protein RP/EB family, putative	0.529459	0.19608	0.46463	0.489323	0.076248	0.239911	c2	0.352271		c2 (n=721)	1.91176e-174	1.37269	0.58	0.026	9.97936e-171	gam	1.37269	non-IDC	0.550061	Early Ring	-0.244298	Early Ring
PF3D7_0307500	SKA2	spindle and kinetochore-associated protein 2, putative	0.220792	0.0852656	0.497841	0.219664	0.175715	0.147425	c2	0.197689		c2 (n=721)	1.45392e-47	0.255965	0.35	0.066	7.58945e-44	gam	0.255965	non-IDC	4.58302	Late Troph	-0.12794	Schizont
PF3D7_0307900		conserved Plasmodium protein, unknown function	0.534163	0.465247	0.423775	0.50048	0.550229	0.464953	c2	0.482864		c2 (n=721)	7.56086e-51	2.20749	0.517	0.187	3.94677e-47	gam	2.20749	non-IDC	1.73185	Late Ring	-0.153461	Late Ring
PF3D7_0308000		DNA polymerase delta small subunit, putative	0.415359	0.290009	0.281908	0.402445	0.39752	0.257257	c2	0.343764		c2 (n=721)	8.64356e-15	0.152059	0.184	0.055	4.51194e-11	gam	0.152059	non-IDC	4.05156	Mid Troph	-0.0831471	Late Ring
PF3D7_0309400		small nucleolar RNA Me18S-Um1356	0.294661	0.484363	0.513794	0.546117	0.550339	0.466499	c2	0.499079		c2 (n=721)									5.00727	Early Ring	-0.305911	Early Ring
PF3D7_0310100	CDPK3	calcium-dependent protein kinase 3	0.288842	0.21666	0.32064	0.364058	0.477466	0.287882	c2	0.304741		c2 (n=721)	5.06798e-298	5.2875	0.958	0.032	2.64549e-294	ook	5.2875	non-IDC	1.1241	Early Ring	-0.189224	Mid Ring
PF3D7_0311200		valine--tRNA ligase, putative	0.343874	0.385236	0.213161	0.428706	0.362285	0.257783	c2	0.35308		c2 (n=721)	6.3887e-79	1.38388	0.752	0.169	3.3349e-75	ook	1.38388	non-IDC	5.98045	Mid Troph	-0.151737	Mid Ring
PF3D7_0311400	PKRP	kinase-related protein PKRP, putative	0.229083	0.0791051	0.0642412	0.100749	0.0325054	0.121875	c2	0.089927		c2 (n=721)	9.41021e-55	2.06309	0.673	0.177	4.91213e-51	ook	2.06309	non-IDC	1.42474	Early Ring	-0.0808017	Mid Ring
PF3D7_0311600	OST1	dolichyl-diphosphooligosaccharide--protein glycosyltransferase subunit OST1, putative	0.280827	0.117413	0.236066	0.353384	0.166981	0.39069	c2	0.258446		c2 (n=721)	3.28558e-204	2.20124	0.68	0.033	1.71508e-200	gam	2.20124	non-IDC	9.2117	Mid Troph	-0.0526028	Late Troph
PF3D7_0311700	PM6	plasmepsin VI	0.285385	0.387768	0.414389	0.391188	0.158289	0.317656	c2	0.352712		c2 (n=721)	6.03751e-201	3.38782	0.789	0.089	3.15158e-197	gam	3.38782	non-IDC
PF3D7_0312000		conserved protein, unknown function	0.107999	0.012588	0.0982845	0.0603623	0.0503436	0.138259	c2	0.0793234		c2 (n=721)	1.40752e-46	0.251367	0.224	0.022	7.34726e-43	gam	0.251367	non-IDC	5.43883	Late Troph	-0.347521	Late Troph
PF3D7_0312100		E3 ubiquitin-protein ligase	0.428946	0.48295	0.278708	0.470796	0.731966	0.428161	c2	0.449871		c2 (n=721)	5.53227e-14	0.126931	0.218	0.078	2.88784e-10	gam	0.126931	non-IDC			-1.21548	Schizont
PF3D7_0312200		tetratricopeptide repeat protein, putative	0.107567	0.221748	0.17429	0.0571304	0.148495	0.0567824	c2	0.128031		c2 (n=721)	7.39113e-54	2.69842	0.606	0.157	3.85817e-50	ook	2.69842	non-IDC	0.622395	Schizont	-0.0774407	Schizont
PF3D7_0312300	RPN12	26S proteasome regulatory subunit RPN12, putative	0.256178	0.261444	0.263443	0.310532	0.0112303	0.114302	c2	0.258811		c2 (n=721)	5.1234e-28	0.12589	0.26	0.061	2.67441e-24	gam	0.12589	non-IDC	6.81658	Mid Troph	-1.05135	Late Troph
PF3D7_0313400		conserved Plasmodium protein, unknown function	0.261531	0.422253	0.580554	0.33998	0.421953	0.490386	c2	0.422103		c2 (n=721)	2.001e-107	2.59024	0.885	0.174	1.04452e-103	ook	2.59024	non-IDC	1.27673	Late Ring	-0.225955	Mid Ring
PF3D7_0313500	PfG	Ras-like G protein	0.285402	0.386332	0.393027	0.362298	0.508897	0.395636	c2	0.38968		c2 (n=721)	3.7935e-172	3.6849	0.758	0.058	1.98021e-168	ook	3.6849	non-IDC	2.12953	Late Ring	-0.353014	Mid Ring
PF3D7_0313900		conserved Plasmodium protein, unknown function	0.287745	0.1728	0.382843	0.41099	0.175977	0.329987	c2	0.308866		c2 (n=721)	1.14759e-114	0.404305	0.538	0.057	5.99042e-111	gam	0.404305	non-IDC	2.27436	Mid Ring	-0.14083	Late Ring
PF3D7_0314500		conserved Plasmodium protein, unknown function	0.0347893	0.0250874	0.06506	0.00521087	0.0565907	0.209302	c2	0.04569		c2 (n=721)									7.83166	Mid Ring
PF3D7_0315300		conserved Plasmodium protein, unknown function	0.497494	0.401869	0.386339	0.239838	0.37788	0.399692	c2	0.393015		c2 (n=721)	2.04479e-105	2.65296	0.691	0.088	1.06738e-101	ook	2.65296	non-IDC	1.54363	Late Ring	-0.124965	Mid Ring
PF3D7_0315500		ribosomal protein L47, mitochondrial, putative	0.528768	0.316824	0.382286	0.111737	0.323596	0.282697	c2	0.32021		c2 (n=721)	1.16307e-32	0.145157	0.133	0.009	6.07123e-29	gam	0.145157	non-IDC	12.2839	Mid Troph	-0.887828	Late Troph
PF3D7_0315800		zinc finger protein, putative	0.43288	0.34344	0.372089	0.378265	0.33315	0.5534	c2	0.375177		c2 (n=721)									2.24645	Early Ring	-0.208424	Early Ring
PF3D7_0317400		DNA replication complex GINS protein, putative	0.374483	0.244507	0.524389	0.312809	0.298123	0.370149	c2	0.341479		c2 (n=721)	5.2238e-72	0.349191	0.489	0.062	2.72682e-68	IDC	-0.349191	IDC	13.3396	Mid Troph	-0.471227	Late Troph
PF3D7_0318800		triosephosphate isomerase, putative	0.384936	0.451276	0.54576	0.371899	0.471621	0.476859	c2	0.461448		c2 (n=721)									0.968855	Early Ring	-0.0575103	Early Ring
PF3D7_0319000	ATPase7	P4-type ATPase ATP7, putative	0.22713	0.14184	0.0515388	0.210838	0.296752	0.202156	c2	0.206497		c2 (n=721)	1.52746e-181	2.47729	0.928	0.104	7.97332e-178	IDC	-2.47729	IDC	9.35049	Schizont	-0.348076	Schizont
PF3D7_0319800		conserved Plasmodium protein, unknown function	0.283528	0.0997334	0.22503	0.381827	0.284489	0.240545	c2	0.262036		c2 (n=721)	6.90582e-157	0.23683	0.598	0.041	3.60484e-153	gam	0.23683	non-IDC	0.295437	Early Ring	-0.322914	Mid Ring
PF3D7_0319900		conserved protein, unknown function	0.343008	0.412052	0.418906	0.459335	0.3036	0.441916	c2	0.415479		c2 (n=721)	5.70274e-188	2.32201	0.68	0.049	2.97683e-184	gam	2.32201	non-IDC	10.5202	Late Troph	-0.170775	Late Troph
PF3D7_0320300	CCT5	T-complex protein 1 subunit epsilon	0.201851	0.186087	0.00800228	0.219113	0.0863239	0.167706	c2	0.176896		c2 (n=721)	3.99633e-31	0.298234	0.133	0.008	2.08608e-27	IDC	-0.298234	IDC	5.179	Mid Troph	-4.45688	Mid Troph
PF3D7_0322200		conserved protein, unknown function	0.200479	0.404453	0.215097	0.290786	0.354933	0.34658	c2	0.318683		c2 (n=721)	3.27754e-14	0.665478	0.279	0.096	1.71088e-10	ook	0.665478	non-IDC	1.12287	Mid Ring	-0.0804409	Mid Ring
PF3D7_0322700		conserved Plasmodium protein, unknown function	0.261382	0.247804	0.225811	0.313035	0.275529	0.133292	c2	0.254593		c2 (n=721)	6.3202e-60	0.253829	0.517	0.112	3.29914e-56	gam	0.253829	non-IDC	1.32947	Early Ring	-0.200341	Mid Troph
PF3D7_0322800		conserved Plasmodium protein, unknown function	0.632252	0.470228	0.419927	0.4467	0.382685	0.433396	c2	0.440048		c2 (n=721)	2.4071e-59	1.78539	0.239	0.016	1.25651e-55	gam	1.78539	non-IDC	5.93003	Late Ring
PF3D7_0323200		conserved Plasmodium protein, unknown function	0.602656	0.324196	0.343437	0.256516	0.333652	0.63043	c2	0.338544		c2 (n=721)	3.0021e-114	0.692046	0.71	0.148	1.5671e-110	gam	0.692046	non-IDC	2.96563	Late Troph	-0.660487	Late Troph
PF3D7_0323800		conserved Plasmodium protein, unknown function	0.605893	0.360729	0.42504	0.42274	0.455746	0.620362	c2	0.440393		c2 (n=721)	3.77651e-116	2.13757	0.58	0.072	1.97134e-112	gam	2.13757	non-IDC	4.96759	Mid Troph	-0.188771	Mid Ring
PF3D7_0401900	ACS6	acyl-CoA synthetase	0.371708	0.520899	0.527912	0.365452	0.264673	0.372255	c2	0.371982		c2 (n=721)
PF3D7_0402900		probable protein, unknown function	0.214563	0.546549	0.539146	0.330346	0.417695	0.341709	c2	0.379702		c2 (n=721)
PF3D7_0403100		regulator of chromosome condensation, putative	0.316669	0.399766	0.449599	0.611336	0.450081	0.490153	c2	0.44984		c2 (n=721)	2.7567e-89	0.292894	0.004	0.312	1.439e-85	spz	0.292894	non-IDC	1.8445	Late Troph	-0.113199	Mid Ring
PF3D7_0404100	ApiAP2	AP2 domain transcription factor AP2-SP2, putative	0.191732	0.0440889	0.177157	0.0846873	0.206991	0.202757	c2	0.184445		c2 (n=721)	0.00234284	0.936427	0.127	0.067	1	ook	0.936427	non-IDC	1.20113	Mid Ring	-0.0810796	Mid Ring
PF3D7_0405100	SEC24B	protein transport protein Sec24B, putative	0.218047	0.375929	0.394965	0.241916	0.0991216	0.21486	c2	0.229981		c2 (n=721)	1.04464e-105	0.856704	0.383	0.014	5.45302e-102	IDC	-0.856704	IDC	5.97034	Late Troph	-0.381321	Schizont
PF3D7_0406600		conserved protein, unknown function	0.509425	0.2435	0.278305	0.386836	0.190989	0.243934	c2	0.261119		c2 (n=721)									1.88156	Mid Troph	-0.235397	Mid Ring
PF3D7_0407000		conserved Plasmodium protein, unknown function	0.143328	0.10426	0.304573	0.131894	0.274487	0.316843	c2	0.208908		c2 (n=721)	2.00757e-13	0.284111	0.218	0.061	1.04795e-09	ook	0.284111	non-IDC	1.43611	Early Ring	-0.0811337	Early Ring
PF3D7_0407500		mitochondrial carrier protein, putative	0.476833	0.530795	0.807777	0.314836	0.136118	0.516946	c2	0.496889		c2 (n=721)									3.04933	Late Ring	-0.125876	Mid Ring
PF3D7_0408400		conserved protein, unknown function	0.396946	0.199269	0.00168125	0.444874	0.201371	0.370494	c2	0.285932		c2 (n=721)	1.62357e-45	0.137232	0.008	0.183	8.47503e-42	spz	0.137232	non-IDC	0.355591	Mid Troph	-0.340697	Late Troph
PF3D7_0409400	DnaJ	chaperone protein DnaJ	0.480516	0.473855	0.571232	0.371265	0.233297	0.325001	c2	0.42256		c2 (n=721)	1.93684e-08	0.610754	0.152	0.048	0.000101103	ook	0.610754	non-IDC	7.63632	Late Ring	-0.0299289	Late Ring
PF3D7_0409900	ALP5b	actin-like protein, putative	0.147666	0.359741	0.0868092	0.235242	0.221029	0.191102	c2	0.206066		c2 (n=721)									2.88262	Schizont	-0.326769	Mid Ring
PF3D7_0410300	PPM1	protein phosphatase PPM1, putative	0.0221425	0.270372	0.239667	0.265492	0.227048	0.111274	c2	0.233357		c2 (n=721)	2.17016e-47	0.877835	0.026	0.24	1.13282e-43	spz	0.877835	non-IDC
PF3D7_0411200		PP-loop family protein, putative	0.334313	0.215086	0.256597	0.242149	0.218152	0.357086	c2	0.249373		c2 (n=721)	3.46059e-27	1.22311	0.37	0.097	1.80643e-23	ook	1.22311	non-IDC	1.32715	Late Ring	-0.223015	Late Ring
PF3D7_0411400		DEAD box ATP-dependent RNA helicase, putative	0.322181	0.328199	0.409855	0.0602533	0.510058	0.427998	c2	0.369027		c2 (n=721)	4.69458e-06	1.70311	0.052	0.112	0.0245057	spz	1.70311	non-IDC	1.96514	Late Ring	-0.150837	Late Ring
PF3D7_0411700		conserved Plasmodium protein, unknown function	0.444699	0.233229	0.200067	0.465102	0.400987	0.371581	c2	0.386284		c2 (n=721)	8.8472e-146	0.275158	0.456	0.012	4.61824e-142	gam	0.275158	non-IDC
PF3D7_0411800		conserved Plasmodium protein, unknown function	0.270245	0.289459	0.333895	0.221658	0.440338	0.310344	c2	0.299901		c2 (n=721)	0.00012291	0.357961	0.255	0.155	0.641589	ook	0.357961	non-IDC	1.39047	Late Troph	-0.0504048	Schizont
PF3D7_0414300		Rab5-interacting protein, putative	0.471072	0.309353	0.507415	0.120783	0.295879	0.37665	c2	0.343001		c2 (n=721)	6.30582e-71	0.458454	0.381	0.049	3.29164e-67	gam	0.458454	non-IDC			-2.47392	Mid Troph
PF3D7_0414500		RNA-binding protein, putative	0.154756	0.108032	0.162306	0.172001	0.137284	0.0159371	c2	0.14602		c2 (n=721)	7.78679e-76	1.9642	0.248	0.007	4.06471e-72	gam	1.9642	non-IDC	1.86581	Early Ring	-0.267173	Mid Ring
PF3D7_0415200		conserved Plasmodium protein, unknown function	0.352309	0.114953	0.204542	0.538526	0.0876201	0.0250823	c2	0.159747		c2 (n=721)	5.7852e-89	1.61474	0.544	0.085	3.01987e-85	gam	1.61474	non-IDC	7.71145	Late Troph	-0.241234	Late Ring
PF3D7_0416300	MCM9	DNA helicase MCM9, putative	0.0104175	0.059441	0.106625	0.0406056	0.140797	0.119792	c2	0.0830332		c2 (n=721)	8.38898e-66	2.17856	0.733	0.195	4.37905e-62	ook	2.17856	non-IDC	1.77906	Late Troph	-0.0665903	Schizont
PF3D7_0417000		conserved Plasmodium protein, unknown function	0.210848	0.323293	0.24359	0.390127	0.188317	0.269831	c2	0.256711		c2 (n=721)	6.55332e-75	2.08673	0.564	0.092	3.42083e-71	ook	2.08673	non-IDC	2.01136	Mid Ring	-0.198555	Mid Ring
PF3D7_0417200	DHFR-TS	bifunctional dihydrofolate reductase-thymidylate synthase	0.43359	0.589515	0.624741	0.38862	0.237849	0.55103	c2	0.49231		c2 (n=721)	1.24023e-53	2.02603	0.461	0.079	6.47398e-50	ook	2.02603	non-IDC	19.3677	Late Troph	-0.807081	Late Troph
PF3D7_0417600		conserved Plasmodium protein, unknown function	0.304647	0.503792	0.597173	0.244924	0.276208	0.256968	c2	0.290427		c2 (n=721)	1.4035e-106	1.1477	0.468	0.042	7.32628e-103	gam	1.1477	non-IDC	4.11217	Mid Ring	-0.165821	Mid Ring
PF3D7_0417700		conserved Plasmodium protein, unknown function	0.349278	0.439388	0.387926	0.389391	0.425164	0.399415	c2	0.394403		c2 (n=721)	2.81546e-132	0.287301	0.538	0.042	1.46967e-128	gam	0.287301	non-IDC	3.02401	Schizont	-0.134289	Schizont
PF3D7_0418000		conserved Plasmodium protein, unknown function	0.484483	0.155281	0.197109	0.357994	0.383406	0.33496	c2	0.346477		c2 (n=721)	7.98536e-67	1.59244	0.848	0.246	4.16836e-63	ook	1.59244	non-IDC
PF3D7_0418400		conserved Plasmodium protein, unknown function	0.0907311	0.132459	0.154362	0.164899	0.320803	0.309809	c2	0.159631		c2 (n=721)	9.10646e-43	0.298587	0.329	0.066	4.75357e-39	gam	0.298587	non-IDC	2.56474	Late Ring	-0.629402	Early Ring
PF3D7_0419000		conserved Plasmodium protein, unknown function	0.443171	0.226215	0.150014	0.247931	0.0107977	0.170083	c2	0.198149		c2 (n=721)	9.78558e-163	1.48555	0.634	0.05	5.10807e-159	gam	1.48555	non-IDC	2.10822	Mid Ring	-0.454187	Mid Ring
PF3D7_0423100		AP-4 complex subunit sigma, putative	0.498229	0.465569	0.252775	0.239923	0.356329	0.474235	c2	0.410949		c2 (n=721)	1.43768e-57	1.14218	0.515	0.089	7.50471e-54	ook	1.14218	non-IDC	1.23323	Mid Troph	-0.345807	Late Troph
PF3D7_0423400	AARP	apical asparagine-rich protein AARP	0.251825	0.339343	0.155076	0.308271	0.263102	0.310312	c2	0.285686		c2 (n=721)	1.50023e-33	0.11296	0.002	0.121	7.83119e-30	spz	0.11296	non-IDC
PF3D7_0424400	SURF4.2	surface-associated interspersed protein 4.2 (SURFIN 4.2)	0.37809	0.45808	0.548385	0.461235	0.515262	0.58009	c2	0.488248		c2 (n=721)									1.08104	Early Ring	-0.10809	Late Ring
PF3D7_0425050		Plasmodium exported protein, unknown function, pseudogene	0.296752	0.599183	0.554792	0.230485	0.338934	0.38187	c2	0.360402		c2 (n=721)
PF3D7_0503100	IspE	4-diphosphocytidyl-2-C-methyl-D-erythritol kinase, putative	0.696213	0.416931	0.185269	0.13283	0.644698	0.393066	c2	0.404998		c2 (n=721)	2.91979e-60	0.308509	0.289	0.02	1.52413e-56	IDC	-0.308509	IDC	8.5525	Mid Troph	-0.191922	Late Troph
PF3D7_0503600	MyoB	myosin B	0.599629	0.387154	0.256994	0.387391	0.496133	0.453868	c2	0.420629		c2 (n=721)	2.01066e-09	0.337573	0.133	0.035	1.04956e-05	ook	0.337573	non-IDC	6.67378	Schizont	-8.24235	Schizont
PF3D7_0503900		conserved Plasmodium protein, unknown function	0.470535	0.455361	0.434971	0.531766	0.325734	0.449388	c2	0.452374		c2 (n=721)									1.91598	Mid Troph	-0.280109	Mid Ring
PF3D7_0504200	DDX27	ATP-dependent RNA helicase DDX27, putative	0.436643	0.345539	0.545758	0.535776	0.444883	0.604654	c2	0.490329		c2 (n=721)	5.29667e-63	0.526329	0.017	0.269	2.76486e-59	spz	0.526329	non-IDC	3.64593	Mid Troph	-0.330098	Late Ring
PF3D7_0505000		MMS19-like protein, putative	0.420539	0.397394	0.457452	0.486988	0.376694	0.482344	c2	0.438996		c2 (n=721)	0.00812131	1.2922	0.206	0.139	1	ook	1.2922	non-IDC
PF3D7_0505500	MSH6	DNA mismatch repair protein MSH6, putative	0.294707	0.439412	0.560013	0.309614	0.480613	0.524582	c2	0.460012		c2 (n=721)	1.08811e-81	0.13298	0.601	0.113	5.67994e-78	gam	0.13298	non-IDC	16.3574	Late Troph	-0.400991	Late Troph
PF3D7_0506600		histone deacetylase, putative, pseudogene	0.381181	0.474038	0.384927	0.437099	0.127576	0.365012	c2	0.383054		c2 (n=721)									0.368891	Mid Ring	-0.37626	Mid Ring
PF3D7_0508300	TPT	triose phosphate transporter	0.0302046	0.248013	0.509087	0.192596	0.212828	0.0858343	c2	0.202712		c2 (n=721)	3.85397e-74	0.438475	0.233	0.005	2.01177e-70	IDC	-0.438475	IDC	8.43818	Mid Troph	-5.2307	Mid Troph
PF3D7_0509600	AsnRS	asparagine--tRNA ligase	0.586076	0.473636	0.370929	0.625156	0.335892	0.329517	c2	0.422283		c2 (n=721)	3.11402e-160	0.739167	0.637	0.049	1.62552e-156	gam	0.739167	non-IDC	7.34555	Mid Troph	-0.094419	Mid Troph
PF3D7_0509700		conserved Plasmodium protein, unknown function	0.141827	0.578238	0.502393	0.167295	0.35239	0.348831	c2	0.350611		c2 (n=721)	6.76915e-174	0.907112	0.577	0.023	3.5335e-170	gam	0.907112	non-IDC	0.127414	Early Ring	-0.127252	Mid Ring
PF3D7_0510000		conserved Plasmodium protein, unknown function	0.20241	0.00404214	0.193298	0.147251	0.0308864	0.125946	c2	0.136599		c2 (n=721)	7.73708e-60	0.411009	0.438	0.084	4.03876e-56	gam	0.411009	non-IDC	2.04688	Schizont	-0.148785	Late Troph
PF3D7_0510800		WD repeat-containing protein, putative	0.279753	0.253312	0.547221	0.350753	0.189986	0.36126	c2	0.315253		c2 (n=721)	2.47815e-120	0.852846	0.426	0.02	1.29359e-116	gam	0.852846	non-IDC	1.16118	Early Ring	-0.0769067	Mid Ring
PF3D7_0510900		small nucleolar RNA snoR04	0.599133	0.456439	0.54015	0.261016	0.306956	0.328599	c2	0.392519		c2 (n=721)	1.80671e-07	1.943	0.072	0.16	0.0009431	spz	1.943	non-IDC
PF3D7_0511400		conserved Plasmodium protein, unknown function	0.431979	0.670959	0.353673	0.454327	0.558232	0.512148	c2	0.483238		c2 (n=721)	1.40094e-45	4.21739	0.329	0.053	7.31289e-42	spz	4.21739	non-IDC	10.5732	Late Ring	-0.312331	Late Ring
PF3D7_0512400		conserved Plasmodium protein, unknown function	0.449573	0.415213	0.6856	0.635055	0.366361	0.534757	c2	0.492165		c2 (n=721)	4.19981e-142	3.1514	0.818	0.085	2.1923e-138	ook	3.1514	non-IDC	0.286098	Early Ring	-0.333767	Early Ring
PF3D7_0512800		conserved Plasmodium protein, unknown function	0.469711	0.239596	0.481046	0.475736	0.236461	0.396172	c2	0.432941		c2 (n=721)	9.90641e-77	1.80687	0.485	0.053	5.17115e-73	ook	1.80687	non-IDC	2.16131	Late Ring	-0.337088	Late Ring
PF3D7_0512900	AKAL	AKAP-like protein	0.598553	0.264558	0.274257	0.499344	0.488948	0.408983	c2	0.448966		c2 (n=721)	3.16583e-32	0.214525	0.297	0.048	1.65256e-28	ook	0.214525	non-IDC	2.90349	Mid Troph	-0.624137	Late Troph
PF3D7_0513400	YihA1	GTP-binding protein YihA1	0.274377	0.331202	0.378979	0.324821	0.328384	0.46865	c2	0.329793		c2 (n=721)	1.53865e-65	0.543845	0.406	0.042	8.03176e-62	ook	0.543845	non-IDC	3.2533	Mid Troph	-0.228754	Mid Troph
PF3D7_0514000	TTL	tubulin--tyrosine ligase, putative	0.377019	0.595465	0.633897	0.419381	0.386925	0.461909	c2	0.440645		c2 (n=721)	1.08841e-187	1.29172	0.665	0.044	5.68152e-184	gam	1.29172	non-IDC	0.175946	Early Ring	-0.427828	Mid Ring
PF3D7_0520700		CDC73 domain-containing protein, putative	0.367759	0.240447	0.355245	0.373766	0.360368	0.400749	c2	0.364063		c2 (n=721)	2.03888e-40	0.203883	0.3	0.042	1.0643e-36	IDC	-0.203883	IDC	3.08665	Mid Troph	-0.17675	Late Ring
PF3D7_0521200		conserved protein, unknown function	0.285529	0.372676	0.581774	0.265414	0.333446	0.357587	c2	0.345517		c2 (n=721)	4.65264e-150	0.832313	0.535	0.028	2.42868e-146	gam	0.832313	non-IDC	2.49778	Late Ring	-0.0344167	Late Ring
PF3D7_0521400		conserved protein, unknown function	0.161862	0.24633	0.322637	0.181805	0.357866	0.367865	c2	0.284483		c2 (n=721)	1.60087e-07	0.536929	0.112	0.04	0.000835657	gam	0.536929	non-IDC	3.25273	Mid Troph	-0.267634	Late Troph
PF3D7_0521500		ribosomal large subunit pseudouridylate synthase, putative	0.29995	0.0125578	0.509488	0.460421	0.154274	0.319355	c2	0.309652		c2 (n=721)	2.47252e-123	1.19732	0.456	0.026	1.29066e-119	gam	1.19732	non-IDC	0.680572	Mid Troph	-0.116607	Mid Ring
PF3D7_0521900		conserved Plasmodium protein, unknown function	0.290801	0.380676	0.437878	0.330776	0.264612	0.268228	c2	0.310789		c2 (n=721)	1.39358e-160	1.09243	0.574	0.03	7.27449e-157	gam	1.09243	non-IDC	1.88601	Mid Ring	-0.0716191	Late Ring
PF3D7_0523300	ApiCOX18	cytochrome c oxidase subunit ApiCOX18, putative	0.412751	0.221112	0.234427	0.143091	0.401095	0.350792	c2	0.29261		c2 (n=721)	7.77645e-84	0.912145	0.486	0.071	4.05931e-80	gam	0.912145	non-IDC	7.49904	Late Troph	-0.637278	Schizont
PF3D7_0524400	RBG1	ribosome-interacting GTPase 1, putative	0.120828	0.137942	0.17199	0.16724	0.130389	0.139451	c2	0.138696		c2 (n=721)	2.70389e-36	0.770318	0.211	0.021	1.41143e-32	IDC	-0.770318	IDC	9.21634	Mid Ring	-2.19337	Early Ring
PF3D7_0524900	TYW1	S-adenosyl-L-methionine-dependent tRNA 4-demethylwyosine synthase, putative	0.118572	0.222633	0.235866	0.310942	0.2347	0.367458	c2	0.235283		c2 (n=721)	3.38389e-65	0.509778	0.314	0.031	1.76639e-61	gam	0.509778	non-IDC	4.71735	Mid Ring	-0.164228	Late Ring
PF3D7_0525300		conserved protein, unknown function	0.624363	0.409262	0.305553	0.668393	0.378109	0.524386	c2	0.466824		c2 (n=721)	5.77601e-155	0.914657	0.562	0.035	3.01508e-151	gam	0.914657	non-IDC	9.34342	Schizont	-3.1948	Schizont
PF3D7_0525400		7-helix-1 protein	0.423135	0.42781	0.350434	0.52552	0.231796	0.511876	c2	0.425472		c2 (n=721)	4.21061e-118	1.33024	0.604	0.081	2.19794e-114	gam	1.33024	non-IDC	3.49851	Schizont	-0.605088	Schizont
PF3D7_0526000		RAP protein, putative	0.142779	0.14394	0.11954	0.0713007	0.11124	0.164871	c2	0.13116		c2 (n=721)	1.9659e-61	0.115305	0.284	0.026	1.0262e-57	gam	0.115305	non-IDC	3.30848	Mid Troph	-0.300787	Mid Ring
PF3D7_0526100		conserved Plasmodium membrane protein, unknown function	0.4205	0.500757	0.239327	0.244792	0.106931	0.290334	c2	0.267563		c2 (n=721)	3.2052e-178	0.794278	0.604	0.03	1.67311e-174	gam	0.794278	non-IDC	5.78427	Mid Troph	-0.226146	Late Troph
PF3D7_0526300	WDR55	WD repeat-containing protein 55, putative	0.343041	0.238386	0.029201	0.16129	0.407626	0.0605124	c2	0.199838		c2 (n=721)	1.4341e-50	0.175726	0.311	0.046	7.486e-47	gam	0.175726	non-IDC	9.60982	Early Ring	-0.157158	Early Ring
PF3D7_0526500		conserved Plasmodium protein, unknown function	0.127841	0.232668	0.131933	0.158046	0.154199	0.255417	c2	0.156123		c2 (n=721)	4.55333e-51	0.365038	0.396	0.08	2.37684e-47	gam	0.365038	non-IDC	1.17748	Early Ring	-0.503829	Early Ring
PF3D7_0526900		transmembrane emp24 domain-containing protein, putative	0.150428	0.0909867	0.191845	0.168474	0.301442	0.186774	c2	0.177624		c2 (n=721)	1.57419e-27	0.222929	0.202	0.038	8.21727e-24	gam	0.222929	non-IDC
PF3D7_0529000		conserved Plasmodium protein, unknown function	0.247546	0.33245	0.0127389	0.0266586	0.0927612	0.0464882	c2	0.0696247		c2 (n=721)	2.23849e-61	0.745948	0.021	0.271	1.16849e-57	spz	0.745948	non-IDC	0.632716	Early Ring	-1.12961	Schizont
PF3D7_0529700		heptatricopeptide repeat-containing protein, putative	0.49284	0.193297	0.322927	0.3537	0.41534	0.46599	c2	0.38452		c2 (n=721)	6.01217e-126	0.67125	0.435	0.019	3.13835e-122	gam	0.67125	non-IDC	1.42472	Late Ring	-0.324601	Mid Ring
PF3D7_0530800		CPW-WPC family protein	0.221362	0.376871	0.450633	0.119225	0.320713	0.284934	c2	0.302824		c2 (n=721)	9.063e-264	5.181	0.816	0.039	4.73089e-260	gam	5.181	non-IDC	3.25061	Late Troph	-0.182928	Late Troph
PF3D7_0530900	FRM1	formin 1	0.321727	0.114991	0.238674	0.209821	0.343902	0.370643	c2	0.2802		c2 (n=721)	1.49666e-154	1.26426	0.807	0.1	7.81258e-151	gam	1.26426	non-IDC	2.88978	Schizont	-0.20877	Schizont
PF3D7_0531400		G-patch domain-containing protein, putative	0.262967	0.192251	0.255574	0.186925	0.382488	0.481689	c2	0.259271		c2 (n=721)	6.78507e-25	0.424381	0.016	0.135	3.54181e-21	spz	0.424381	non-IDC	1.02449	Late Ring	-0.196811	Late Ring
PF3D7_0601200	MC-2TM	Pfmc-2TM Maurer's cleft two transmembrane protein	0.407262	0.250584	0.365648	0.444192	0.221356	0.304908	c2	0.335278		c2 (n=721)											-3.19602	Late Ring
PF3D7_0602400	EF-G	elongation factor G	0.208389	0.300054	0.201845	0.142754	0.450122	0.376874	c2	0.254222		c2 (n=721)	1.76901e-13	0.150514	0.211	0.074	9.23421e-10	gam	0.150514	non-IDC	5.78404	Mid Troph	-1.43466	Late Ring
PF3D7_0602600		SAC3 domain-containing protein, putative	0.224484	0.404685	0.417382	0.466743	0.515936	0.331952	c2	0.411034		c2 (n=721)	5.67569e-24	0.9305	0.254	0.065	2.96271e-20	gam	0.9305	non-IDC
PF3D7_0603500	CAX	cation/H+ antiporter	0.230817	0.421169	0.396288	0.324388	0.545309	0.355905	c2	0.376097		c2 (n=721)	3.24243e-45	0.432757	0.189	0.01	1.69255e-41	IDC	-0.432757	IDC	18.4038	Late Troph	-0.295136	Late Troph
PF3D7_0603800	CEP76	NdP2 protein, putative	0.275278	0.422954	0.503517	0.363707	0.256514	0.325718	c2	0.344712		c2 (n=721)	1.61446e-114	1.12179	0.817	0.132	8.42747e-111	IDC	-1.12179	IDC	0.146813	Schizont	-0.367456	Schizont
PF3D7_0603900		conserved Plasmodium protein, unknown function	0.255973	0.0845519	0.223012	0.399133	0.096593	0.155452	c2	0.189232		c2 (n=721)									1.56262	Mid Ring	-0.0462717	Mid Ring
PF3D7_0604600		DNA helicase, putative	0.213497	0.10408	0.111542	0.197738	0.0790065	0.01406	c2	0.107811		c2 (n=721)	2.75737e-37	1.75357	0.4	0.088	1.43935e-33	ook	1.75357	non-IDC	0.989945	Mid Troph	-0.162919	Mid Ring
PF3D7_0605000		50S ribosomal protein L24, putative	0.466952	0.34434	0.386065	0.419273	0.14767	0.09595	c2	0.365202		c2 (n=721)	3.57963e-168	1.43693	0.576	0.018	1.86857e-164	ook	1.43693	non-IDC	3.37275	Mid Troph	-0.229146	Late Troph
PF3D7_0605400		calcium-binding protein, putative	0.3766	0.41951	0.492943	0.0939737	0.401376	0.407238	c2	0.404307		c2 (n=721)									4.69412	Late Troph	-0.211204	Schizont
PF3D7_0607300	UROD	uroporphyrinogen III decarboxylase	0.185334	0.246528	0.160755	0.263257	0.268069	0.363699	c2	0.254892	UROD	c2 (n=721)	2.81939e-44	0.100287	0.178	0.012	1.47172e-40	gam	0.100287	non-IDC	0.892595	Late Troph	-0.159219	Mid Ring
PF3D7_0607900		conserved Plasmodium protein, unknown function	0.219644	0.409107	0.25603	0.385595	0.213366	0.13571	c2	0.237837		c2 (n=721)	1.11278e-141	3.84877	0.891	0.143	5.80872e-138	ook	3.84877	non-IDC	4.60374	Mid Troph	-0.230292	Late Troph
PF3D7_0611100	SDH3	succinate dehydrogenase subunit 3, putative	0.454089	0.206285	0.305634	0.244616	0.211407	0.0604389	c2	0.228011		c2 (n=721)									17.1825	Late Troph	-0.90915	Schizont
PF3D7_0611200	ApiAP2	AP2 domain transcription factor, putative	0.284614	0.195006	0.366396	0.0683704	0.0612329	0.205769	c2	0.200388		c2 (n=721)	3.84477e-58	0.525688	0.284	0.029	2.00697e-54	gam	0.525688	non-IDC	2.66811	Mid Troph	-0.319851	Late Troph
PF3D7_0612300	TMEM234	transmembrane protein 234, putative	0.171736	0.101689	0.170216	0.292788	0.193147	0.0209678	c2	0.170976		c2 (n=721)									2.84396	Late Troph	-0.441384	Schizont
PF3D7_0612700	P12	6-cysteine protein P12	0.370782	0.415661	0.246714	0.36348	0.347387	0.306592	c2	0.355433		c2 (n=721)	5.32321e-50	0.503013	0.444	0.096	2.77871e-46	gam	0.503013	non-IDC	58.428	Schizont
PF3D7_0612800	P12p	6-cysteine protein P12p	0.379834	0.271129	0.445254	0.161992	0.431952	0.461734	c2	0.405893		c2 (n=721)	1.86048e-33	0.384139	0.031	0.204	9.71171e-30	spz	0.384139	non-IDC	1.48893	Early Ring
PF3D7_0613200		conserved Plasmodium protein, unknown function	0.716765	0.403119	0.487581	0.46405	0.347927	0.578385	c2	0.475816		c2 (n=721)	5.18959e-103	0.423866	0.48	0.05	2.70897e-99	gam	0.423866	non-IDC	10.0858	Late Troph	-0.257738	Late Troph
PF3D7_0616400		conserved Plasmodium protein, unknown function	0.15577	0.222327	0.0636945	0.214081	0.0226872	0.0528756	c2	0.109732		c2 (n=721)	1.25154e-75	0.558444	0.422	0.041	6.53304e-72	IDC	-0.558444	IDC	4.78674	Mid Troph
PF3D7_0619100		conserved Plasmodium protein, unknown function	0.281302	0.210701	0.456665	0.412495	0.492918	0.586705	c2	0.43458		c2 (n=721)									1.81159	Mid Troph	-0.31212	Schizont
PF3D7_0619200		conserved Plasmodium protein, unknown function	0.429591	0.386243	0.182818	0.44462	0.256968	0.147845	c2	0.321605		c2 (n=721)	2.8071e-43	2.48727	0.096	0.386	1.46531e-39	spz	2.48727	non-IDC	2.16101	Late Troph	-0.16442	Schizont
PF3D7_0619300		conserved Plasmodium protein, unknown function	0.262538	0.294823	0.10136	0.120222	0.222167	0.122989	c2	0.172578		c2 (n=721)	2.05565e-160	1.83306	0.843	0.133	1.07305e-156	gam	1.83306	non-IDC	1.19148	Mid Ring	-0.162678	Late Ring
PF3D7_0619500	ACS12	acyl-CoA synthetase	0.572488	0.434378	0.385523	0.38309	0.492957	0.565107	c2	0.463668		c2 (n=721)	5.33213e-116	0.759642	0.422	0.016	2.78337e-112	IDC	-0.759642	IDC	6.87324	Mid Troph	-0.109701	Mid Troph
PF3D7_0619900	SF3A2	splicing factor 3A subunit 2, putative	0.534486	0.131941	0.266224	0.426065	0.541829	0.372049	c2	0.399057		c2 (n=721)	1.92359e-24	0.166845	0.133	0.012	1.00411e-20	IDC	-0.166845	IDC	3.4922	Late Ring	-0.697909	Late Ring
PF3D7_0620300		conserved Plasmodium protein, unknown function	0.259743	0.189097	0.211017	0.193489	0.174896	0.0733868	c2	0.191293		c2 (n=721)	4.17226e-61	0.347337	0.256	0.013	2.17792e-57	IDC	-0.347337	IDC	17.2626	Schizont	-0.366782	Mid Ring
PF3D7_0620700		DnaJ protein, putative	0.242353	0.256271	0.0111651	0.342481	0.282314	0.150707	c2	0.249312		c2 (n=721)	6.9978e-164	1.03628	0.656	0.054	3.65285e-160	gam	1.03628	non-IDC	3.73286	Schizont	-0.255223	Schizont
PF3D7_0621300	PUF3	mRNA-binding protein PUF3	0.371668	0.322541	0.327134	0.437109	0.340997	0.321311	c2	0.334066		c2 (n=721)	2.96925e-117	0.19682	0.417	0.019	1.54995e-113	gam	0.19682	non-IDC
PF3D7_0622300		vacuolar transporter chaperone, putative	0.0728529	0.475327	0.556695	0.0247503	0.0610379	0.194897	c2	0.133875		c2 (n=721)									1.34069	Mid Troph	-0.265208	Mid Ring
PF3D7_0623900		ribonuclease H2 subunit A, putative	0.0308053	0.0485415	0.0988062	0.148106	0.161416	0.0692856	c2	0.0840459		c2 (n=721)	7.08328e-61	1.64333	0.671	0.272	3.69747e-57	gam	1.64333	non-IDC	1.75446	Mid Troph	-0.527386	Late Troph
PF3D7_0626000		conserved Plasmodium protein, unknown function	0.33814	0.359745	0.421795	0.420919	0.431517	0.508831	c2	0.421357		c2 (n=721)	2.55462e-148	0.701649	0.644	0.06	1.33351e-144	gam	0.701649	non-IDC	1.30478	Late Ring	-0.0999151	Mid Ring
PF3D7_0626500		conserved Plasmodium protein, unknown function	0.0756671	0.158255	0.13375	0.136696	0.0888778	0.14632	c2	0.135223		c2 (n=721)	3.60478e-133	0.381731	0.517	0.035	1.8817e-129	gam	0.381731	non-IDC	1.77584	Mid Ring	-0.0889879	Mid Ring
PF3D7_0628000	PTPS	6-pyruvoyltetrahydropterin synthase	0.136325	0.253836	0.230853	0.062967	0.0289878	0.161134	c2	0.14873		c2 (n=721)									2.77262	Late Ring	-0.202892	Mid Ring
PF3D7_0628900		RAP protein, putative	0.21947	0.469202	0.571026	0.274255	0.0981273	0.39299	c2	0.333622		c2 (n=721)	3.73234e-108	0.784931	0.39	0.02	1.94828e-104	gam	0.784931	non-IDC	1.4021	Mid Troph	-0.0877417	Late Ring
PF3D7_0629000	GNA1	glucosamine 6-phosphate N-acetyltransferase	0.334733	0.345953	0.440651	0.354262	0.162651	0.0827272	c2	0.340343		c2 (n=721)	2.34461e-12	0.129541	0.128	0.026	1.22389e-08	IDC	-0.129541	IDC	1.73454	Mid Troph	-0.257943	Mid Ring
PF3D7_0629100	NAPRT	nicotinate phosphoribosyltransferase, putative	0.293324	0.279401	0.147253	0.314697	0.266611	0.317763	c2	0.286363		c2 (n=721)	2.4944e-88	0.380539	0.477	0.061	1.30208e-84	gam	0.380539	non-IDC	8.68194	Mid Troph	-0.667977	Mid Troph
PF3D7_0630300		DNA polymerase epsilon catalytic subunit A, putative	0.219943	0.148316	0.41718	0.279184	0.45129	0.493438	c2	0.348182		c2 (n=721)	1.77302e-68	1.31443	0.477	0.087	9.25515e-65	gam	1.31443	non-IDC	7.67186	Late Troph	-0.31337	Late Troph
PF3D7_0630800		TPH domain-containing protein, putative	0.377566	0.228916	0.131839	0.285735	0.153354	0.194361	c2	0.211639		c2 (n=721)	4.07244e-215	2.22719	0.795	0.058	2.12581e-211	gam	2.22719	non-IDC	1.87719	Early Ring
PF3D7_0631000		tetratricopeptide repeat protein, putative	0.0182641	0.211308	0.148674	0.211356	0.154982	0.17945	c2	0.167216		c2 (n=721)
PF3D7_0701500	EPF3	exported protein family 3	0.0619686	0.027582	0.262586	0.377812	0.0755475	0.0850117	c2	0.0802796		c2 (n=721)
PF3D7_0701700	EPF1	exported protein family 1	0.338268	0.338756	0.300407	0.367055	0.618675	0.296445	c2	0.338512		c2 (n=721)
PF3D7_0703300		conserved Plasmodium protein, unknown function	0.559955	0.396024	0.418193	0.277945	0.316902	0.334765	c2	0.365395		c2 (n=721)									2.24428	Mid Troph	-0.146778	Late Ring
PF3D7_0703800		conserved Plasmodium protein, unknown function	0.19225	0.201196	0.155787	0.124999	0.0183914	0.108719	c2	0.140393		c2 (n=721)	7.20247e-49	0.992174	0.175	0.008	3.75969e-45	gam	0.992174	non-IDC	2.34682	Mid Ring	-0.0607677	Mid Ring
PF3D7_0704400		phosphoinositide-binding protein, putative	0.589859	0.320815	0.404492	0.706571	0.351441	0.435789	c2	0.420141		c2 (n=721)	1.09442e-51	0.324282	0.393	0.074	5.71285e-48	gam	0.324282	non-IDC
PF3D7_0705200		conserved Plasmodium protein, unknown function	0.519295	0.121634	0.301284	0.506366	0.387226	0.562219	c2	0.446796		c2 (n=721)	1.17428e-23	0.105085	0.15	0.017	6.12975e-20	IDC	-0.105085	IDC	2.76674	Mid Troph	-0.0481695	Mid Ring
PF3D7_0708200		conserved Plasmodium protein, unknown function	0.180217	0.164122	0.19195	0.120832	0.190071	0.21744	c2	0.185144		c2 (n=721)	1.20425e-24	0.209814	0.109	0.009	6.28617e-21	gam	0.209814	non-IDC
PF3D7_0708300	BUD32	EKC/KEOPS complex subunit BUD32	0.301576	0.430457	0.0720111	0.485123	0.165215	0.141375	c2	0.233396		c2 (n=721)
PF3D7_0709300	MED14	mediator of RNA polymerase II transcription subunit 14, putative	0.255515	0.32366	0.454093	0.282162	0.421692	0.408259	c2	0.36596		c2 (n=721)	1.54311e-91	0.183349	0.61	0.112	8.05503e-88	gam	0.183349	non-IDC
PF3D7_0709900		hydrolase, putative	0.151694	0.0550617	0.257686	0.0667058	0.233822	0.422203	c2	0.192758		c2 (n=721)	5.14755e-127	0.338217	0.767	0.137	2.68702e-123	gam	0.338217	non-IDC	0.0262998	Schizont	-0.231417	Mid Ring
PF3D7_0710900	RPL1	50S ribosomal protein L1, mitochondrial, putative	0.314315	0.126962	0.193335	0.172722	0.197151	0.183372	c2	0.188353		c2 (n=721)	1.59956e-35	0.184116	0.187	0.022	8.34969e-32	gam	0.184116	non-IDC	1.67471	Mid Troph	-0.231641	Mid Troph
PF3D7_0715000	PNPase	4-nitrophenylphosphatase	0.388901	0.415821	0.439278	0.390398	0.454523	0.515365	c2	0.427549		c2 (n=721)									2.34772	Mid Ring	-1.24797	Early Ring
PF3D7_0715300		calcium/calmodulin-dependent protein kinase, putative	0.425555	0.397793	0.0543984	0.301077	0.453162	0.338138	c2	0.367965		c2 (n=721)	3.53462e-13	0.256786	0.154	0.045	1.84507e-09	gam	0.256786	non-IDC	10.5091	Late Troph	-0.111689	Schizont
PF3D7_0715500		ATP synthase subunit epsilon, mitochondrial, putative	0.0321424	0.0352122	0.305704	0.195142	0.0663681	0.0432474	c2	0.0548077		c2 (n=721)	1.66454e-33	0.126747	0.148	0.012	8.68891e-30	gam	0.126747	non-IDC	13.6648	Mid Troph	-1.06653	Mid Troph
PF3D7_0715700		conserved protein, unknown function	0.333916	0.460988	0.465797	0.394412	0.495594	0.267926	c2	0.4277		c2 (n=721)									2.78489	Late Troph	-0.382046	Late Troph
PF3D7_0715900	CDF	cation diffusion facilitator family protein, putative	0.475422	0.368938	0.468656	0.401696	0.410855	0.451325	c2	0.43109		c2 (n=721)	3.56348e-103	1.42928	0.517	0.045	1.86014e-99	IDC	-1.42928	IDC	20.3842	Late Troph	-0.993829	Late Troph
PF3D7_0716600	SufS	cysteine desulfurase	0.137128	0.155976	0.189079	0.0566479	0.292176	0.0842193	c2	0.146552		c2 (n=721)									3.66131	Mid Troph	-0.0892652	Mid Ring
PF3D7_0717100		CRAL/TRIO domain-containing protein, putative	0.328909	0.6925	0.394895	0.386224	0.488775	0.348856	c2	0.390559		c2 (n=721)	6.60404e-21	0.444905	0.37	0.113	3.44731e-17	ook	0.444905	non-IDC	10.5068	Mid Troph	-0.35986	Late Troph
PF3D7_0718600		conserved Plasmodium protein, unknown function	0.37243	0.157689	0.249966	0.398053	0.211122	0.205242	c2	0.230544		c2 (n=721)	4.72503e-142	2.79809	0.612	0.039	2.46646e-138	ook	2.79809	non-IDC			-0.171591	Mid Ring
PF3D7_0719200	NEK4	NIMA related kinase 4	0.147671	0.40086	0.410253	0.205396	0.186785	0.449057	c2	0.303128		c2 (n=721)	1.8793e-94	0.581534	0.308	0.009	9.80996e-91	gam	0.581534	non-IDC
PF3D7_0720300		conserved Plasmodium protein, unknown function	0.280278	0.354095	0.410559	0.121787	0.499008	0.623602	c2	0.382327		c2 (n=721)	3.88254e-107	0.813088	0.339	0.007	2.02668e-103	ook	0.813088	non-IDC	3.47101	Early Ring	-0.11199	Early Ring
PF3D7_0720500		conserved Plasmodium protein, unknown function	0.318725	0.112157	0.26867	0.0086827	0.209627	0.25241	c2	0.231019		c2 (n=721)									8.88574	Mid Troph	-0.270449	Mid Troph
PF3D7_0722900		conserved protein, unknown function	0.342087	0.310119	0.589948	0.566647	0.556012	0.295328	c2	0.44905		c2 (n=721)	1.79989e-238	2.4979	0.767	0.04	9.39544e-235	gam	2.4979	non-IDC	2.48339	Schizont	-0.0881232	Mid Ring
PF3D7_0723000		tRNAHis guanylyltransferase, putative	0.329664	0.426349	0.3111	0.339892	0.449522	0.367849	c2	0.35387		c2 (n=721)	1.29969e-117	2.01699	0.388	0.01	6.78437e-114	ook	2.01699	non-IDC	1.9894	Early Ring	-0.28948	Late Troph
PF3D7_0723700		metallo-hydrolase/oxidoreductase, putative	0.26094	0.254091	0.214849	0.326716	0.451253	0.381566	c2	0.293828		c2 (n=721)	0.00937631	0.258064	0.133	0.077	1	ook	0.258064	non-IDC	1.51454	Mid Troph	-0.210305	Late Ring
PF3D7_0724400	PAM18	mitochondrial import inner membrane translocase subunit TIM14, putative	0.206919	0.0844128	0.374485	0.127638	0.149796	0.272982	c2	0.178357		c2 (n=721)	2.47633e-77	0.234405	0.402	0.049	1.29264e-73	gam	0.234405	non-IDC
PF3D7_0724500		conserved Plasmodium protein, unknown function	0.149443	0.232914	0.206768	0.194521	0.0329115	0.203266	c2	0.198893		c2 (n=721)	1.52303e-24	0.427789	0.227	0.056	7.95022e-21	gam	0.427789	non-IDC	0.215951	Early Ring	-0.250034	Early Ring
PF3D7_0724800		kelch domain-containing protein, putative	0.499353	0.406564	0.191167	0.408575	0.551902	0.218748	c2	0.407569		c2 (n=721)	4.00285e-09	0.913221	0.388	0.183	2.08949e-05	ook	0.913221	non-IDC	1.24621	Schizont	-1.06808	Schizont
PF3D7_0724900		kinesin-20, putative	0.142101	0.433387	0.324748	0.22878	0.219281	0.101581	c2	0.224031		c2 (n=721)	2.04517e-143	2.10287	0.882	0.187	1.06758e-139	gam	2.10287	non-IDC	3.50207	Schizont	-0.619213	Early Ring
PF3D7_0725000		exonuclease I, putative	0.288922	0.266717	0.293044	0.200119	0.569897	0.341278	c2	0.290983		c2 (n=721)	8.01267e-153	0.90683	0.046	0.614	4.18261e-149	spz	0.90683	non-IDC	5.8718	Late Troph	-0.197416	Late Troph
PF3D7_0725300		conserved protein, unknown function	0.184908	0.259181	0.272251	0.30674	0.116681	0.285766	c2	0.265716		c2 (n=721)	4.36111e-44	0.938889	0.279	0.03	2.2765e-40	ook	0.938889	non-IDC	3.13832	Early Ring	-0.251758	Late Ring
PF3D7_0726700		conserved Plasmodium protein, unknown function	0.0137822	0.503277	0.370409	0.174622	0.380417	0.167062	c2	0.272516		c2 (n=721)	2.17504e-129	0.868623	0.692	0.097	1.13537e-125	gam	0.868623	non-IDC	12.2957	Mid Troph	-0.0700508	Early Ring
PF3D7_0727700		conserved Plasmodium protein, unknown function	0.255157	0.388428	0.168621	0.23557	0.203331	0.132698	c2	0.21945		c2 (n=721)	3.82622e-80	3.02994	0.479	0.053	1.99729e-76	ook	3.02994	non-IDC	4.53117	Mid Troph	-0.0756189	Mid Ring
PF3D7_0728100		anaphase-promoting complex subunit 1, putative	0.187874	0.191561	0.184586	0.126721	0.241225	0.235664	c2	0.189717		c2 (n=721)	1.29247e-26	1.3377	0.576	0.239	6.74667e-23	ook	1.3377	non-IDC	3.85778	Late Troph	-0.122251	Schizont
PF3D7_0729100		allantoicase, putative	0.318416	0.308315	0.370773	0.467088	0.262747	0.450302	c2	0.344594		c2 (n=721)	9.5772e-96	0.648661	0.668	0.118	4.9993e-92	gam	0.648661	non-IDC	3.28489	Late Troph	-0.176972	Schizont
PF3D7_0729500	MT-A70	N6-adenosine-methyltransferase MT-A70	0.235503	0.0370004	0.265201	0.196881	0.10762	0.184797	c2	0.190839		c2 (n=721)	3.05972e-49	0.213202	0.384	0.076	1.59718e-45	gam	0.213202	non-IDC
PF3D7_0730100		tRNA pseudouridine synthase D, putative	0.587277	0.273198	0.238439	0.51595	0.387147	0.444222	c2	0.415684		c2 (n=721)	5.78361e-29	0.141156	0.002	0.105	3.01904e-25	spz	0.141156	non-IDC	4.25148	Late Ring	-0.0694291	Mid Ring
PF3D7_0730200		AP-4 complex subunit beta, putative	0.289508	0.137141	0.192413	0.380912	0.27658	0.235631	c2	0.256105		c2 (n=721)	3.74639e-42	0.155788	0.239	0.023	1.95561e-38	IDC	-0.155788	IDC	16.9125	Early Ring	-1.01783	Early Ring
PF3D7_0800600		Plasmodium exported protein (PHISTa), unknown function	0.186359	0.419983	0.175532	0.396875	0.389895	0.240374	c2	0.315134		c2 (n=721)	8.76901e-147	0.497512	0.532	0.03	4.57742e-143	gam	0.497512	non-IDC
PF3D7_0800750		Plasmodium exported protein, unknown function, pseudogene	0.16466	0.201442	0.365533	0.483489	0.0844427	0.349063	c2	0.275252		c2 (n=721)
PF3D7_0801600		conserved protein, unknown function	0.0615113	0.168787	0.206222	0.139474	0.323195	0.372034	c2	0.187504		c2 (n=721)	5.29303e-146	0.703798	0.517	0.026	2.76296e-142	gam	0.703798	non-IDC	4.761	Late Troph	-0.605165	Schizont
PF3D7_0801900	LSD2	lysine-specific histone demethylase, putative	0.300397	0.110527	0.0460374	0.302664	0.256451	0.203666	c2	0.230059		c2 (n=721)	5.30148e-08	2.22715	0.333	0.559	0.000276737	spz	2.22715	non-IDC	1.65446	Early Ring	-0.0930293	Late Ring
PF3D7_0802500		inositol 5-phosphatase, putative	0.618394	0.462071	0.298272	0.419011	0.660898	0.36269	c2	0.440541		c2 (n=721)	1.12521e-50	1.63804	0.485	0.095	5.8736e-47	ook	1.63804	non-IDC	6.79366	Early Ring	-0.901036	Late Ring
PF3D7_0803300	MORG1	mitogen-activated protein kinase organizer 1, putative	0.296354	0.385643	0.18455	0.563659	0.516111	0.554154	c2	0.450877		c2 (n=721)	8.30693e-14	0.123401	0.136	0.034	4.33622e-10	gam	0.123401	non-IDC	0.748564	Late Troph	-0.602772	Schizont
PF3D7_0803400	RAD54	DNA repair and recombination protein RAD54, putative	0.317067	0.320966	0.293864	0.359189	0.274447	0.300494	c2	0.308781		c2 (n=721)	1.23001e-51	1.83428	0.788	0.252	6.42065e-48	ook	1.83428	non-IDC	6.54878	Late Troph	-0.260003	Mid Troph
PF3D7_0803700	g-tub	tubulin gamma chain	0.407225	0.328614	0.344915	0.430828	0.601604	0.212049	c2	0.37607		c2 (n=721)	5.78505e-17	0.249471	0.111	0.013	3.0198e-13	IDC	-0.249471	IDC	19.5229	Late Troph	-0.412064	Mid Troph
PF3D7_0804300		zinc finger protein, putative	0.486404	0.563879	0.293711	0.411491	0.330389	0.371374	c2	0.391433		c2 (n=721)	1.16568e-144	0.526342	0.577	0.042	6.08487e-141	gam	0.526342	non-IDC	0.866308	Early Ring	-0.0608089	Mid Ring
PF3D7_0804700		conserved Plasmodium protein, unknown function	0.355562	0.316875	0.388637	0.27415	0.0367374	0.217773	c2	0.295513		c2 (n=721)	1.49659e-198	2.93715	0.943	0.18	7.81218e-195	gam	2.93715	non-IDC	2.27017	Early Ring	-0.151312	Mid Ring
PF3D7_0805100		conserved protein, unknown function	0.306282	0.243064	0.402256	0.592807	0.101712	0.10477	c2	0.274673		c2 (n=721)	1.25344e-165	0.885322	0.644	0.048	6.54296e-162	gam	0.885322	non-IDC
PF3D7_0806200	DPY19	Dpy-19-like C-mannosyltransferase	0.341245	0.341663	0.567834	0.459457	0.337223	0.339153	c2	0.341454		c2 (n=721)	2.09833e-55	0.62122	0.414	0.08	1.09533e-51	gam	0.62122	non-IDC	15.0412	Schizont	-0.282136	Schizont
PF3D7_0806600		kinesin-like protein, putative	0.15418	0.395507	0.37731	0.0805654	0.194272	0.249686	c2	0.221979		c2 (n=721)	6.07525e-131	2.94042	0.836	0.126	3.17128e-127	ook	2.94042	non-IDC	1.76023	Early Ring	-0.13519	Late Troph
PF3D7_0808000		conserved Plasmodium protein, unknown function	0.192294	0.226915	0.416749	0.107606	0.039729	0.43191	c2	0.209605		c2 (n=721)	4.00973e-37	0.123818	0.007	0.152	2.09308e-33	spz	0.123818	non-IDC	10.0457	Mid Troph	-0.0353306	Late Ring
PF3D7_0809200	pfa55-14	asparagine-rich antigen Pfa55-14	0.292106	0.637848	0.501154	0.438517	0.683821	0.484776	c2	0.492965		c2 (n=721)	3.79467e-172	0.647757	0.761	0.091	1.98082e-168	gam	0.647757	non-IDC	1.66423	Late Ring	-0.0751047	Mid Ring
PF3D7_0809500		histone acetyltransferase subunit NuA4, putative	0.324482	0.455412	0.125246	0.219562	0.512818	0.502774	c2	0.389947		c2 (n=721)									0.0889812	Early Ring	-0.421404	Late Troph
PF3D7_0809800		conserved Plasmodium protein, unknown function	0.43675	0.2735	0.243049	0.380873	0.524636	0.371328	c2	0.3761		c2 (n=721)	7.87893e-92	0.994959	0.03	0.399	4.1128e-88	spz	0.994959	non-IDC	2.05799	Schizont	-0.159406	Mid Ring
PF3D7_0810700		conserved Plasmodium protein, unknown function	0.524125	0.477628	0.494852	0.630382	0.438797	0.399279	c2	0.48624		c2 (n=721)	1.11064e-43	0.271554	0.193	0.016	5.79755e-40	gam	0.271554	non-IDC	2.58195	Late Ring	-0.420465	Mid Troph
PF3D7_0811000	CUL1	cullin-1, putative	0.417602	0.549098	0.660551	0.506993	0.406776	0.446464	c2	0.476728		c2 (n=721)	4.40669e-104	0.815674	0.522	0.044	2.30029e-100	IDC	-0.815674	IDC	4.27692	Schizont	-0.00281051	Schizont
PF3D7_0812100		proteasome activator complex subunit 4, putative	0.0352272	0.035338	0.341629	0.174276	0.0168441	0.30127	c2	0.104807		c2 (n=721)	3.26457e-179	2.82013	0.867	0.082	1.70411e-175	IDC	-2.82013	IDC	5.37208	Late Troph	-0.529726	Late Troph
PF3D7_0812220	YihA3	GTP-binding protein YihA3	0.387908	0.45078	0.183085	0.195413	0.532791	0.272629	c2	0.330268		c2 (n=721)
PF3D7_0812400	KARalpha	karyopherin alpha	0.122022	0.225349	0.344153	0.238676	0.0427383	0.135069	c2	0.180209		c2 (n=721)	5.61083e-75	1.44676	0.611	0.109	2.92885e-71	IDC	-1.44676	IDC	16.0254	Mid Troph	-3.85035	Late Troph
PF3D7_0812700	SNRPC	U1 small nuclear ribonucleoprotein C, putative	0.0465784	0.160407	0.0969769	0.0107094	0.2365	0.309027	c2	0.128692		c2 (n=721)									5.20445	Mid Troph	-0.246475	Late Ring
PF3D7_0812900		conserved Plasmodium protein, unknown function	0.200793	0.256206	0.237006	0.256454	0.472413	0.132125	c2	0.246606		c2 (n=721)	3.09708e-25	1.36497	0.057	0.228	1.61668e-21	spz	1.36497	non-IDC	0.663573	Schizont	-0.655832	Early Ring
PF3D7_0815200		importin subunit beta, putative	0.413605	0.263	0.292891	0.362993	0.360208	0.335402	c2	0.347805		c2 (n=721)	2.29984e-71	1.01675	0.356	0.028	1.20052e-67	IDC	-1.01675	IDC	14.7679	Mid Troph
PF3D7_0815700	Ub	ubiquitin	0.452634	0.245156	0.20688	0.154516	0.251042	0.343774	c2	0.248099		c2 (n=721)									6.19911	Mid Troph	-0.0248495	Mid Troph
PF3D7_0816300		HAP2-GCS1 domain-containing protein, putative	0.282857	0.363798	0.244826	0.3141	0.348227	0.216267	c2	0.298479		c2 (n=721)	1.13703e-69	0.259361	0.281	0.019	5.93527e-66	gam	0.259361	non-IDC	0.694719	Mid Ring	-0.14918	Mid Ring
PF3D7_0816400		EF-hand calcium-binding domain-containing protein, putative	0.00256695	0.239064	0.291509	0.00736059	0.355188	0.227045	c2	0.233054		c2 (n=721)	6.69589e-34	0.411372	0.317	0.058	3.49525e-30	IDC	-0.411372	IDC	10.4326	Schizont	-0.343145	Late Troph
PF3D7_0816500	HSP20	small heat shock protein HSP20, putative	0.399068	0.460026	0.0552702	0.422272	0.427361	0.386595	c2	0.41067		c2 (n=721)	2.427e-57	0.483477	0.021	0.265	1.26689e-53	spz	0.483477	non-IDC	2.37096	Mid Ring	-0.171881	Mid Ring
PF3D7_0817100		tRNA modification GTPase, putative	0.213088	0.422904	0.280638	0.292465	0.308798	0.273746	c2	0.286552		c2 (n=721)	5.65328e-168	3.33537	0.745	0.057	2.95101e-164	ook	3.33537	non-IDC	0.936438	Mid Troph	-0.257709	Mid Ring
PF3D7_0817300		conserved Plasmodium protein, unknown function	0.239682	0.225676	0.11924	0.284893	0.233819	0.433924	c2	0.236751		c2 (n=721)	5.2898e-164	2.69415	0.85	0.092	2.76128e-160	IDC	-2.69415	IDC	36.8473	Late Ring	-0.195119	Late Ring
PF3D7_0818800	IMP4	U3 small nucleolar ribonucleoprotein protein IMP4, putative	0.328459	0.35978	0.0344959	0.493558	0.396934	0.152361	c2	0.344119		c2 (n=721)	3.16771e-72	1.22767	0.048	0.389	1.65354e-68	spz	1.22767	non-IDC	2.44623	Early Ring	-0.905791	Early Ring
PF3D7_0820400		conserved Plasmodium protein, unknown function	0.232008	0.204197	0.561774	0.516629	0.27177	0.431584	c2	0.351677		c2 (n=721)	9.81632e-52	0.125256	0.23	0.019	5.12412e-48	gam	0.125256	non-IDC	1.35529	Mid Troph	-0.212312	Late Troph
PF3D7_0820600		conserved protein, unknown function	0.0652133	0.396995	0.13765	0.194596	0.510348	0.302952	c2	0.248774		c2 (n=721)	6.14513e-16	1.0279	0.154	0.038	3.20776e-12	gam	1.0279	non-IDC	3.80451	Schizont	-0.397016	Schizont
PF3D7_0820700	KDH	2-oxoglutarate dehydrogenase E1 component	0.0298358	0.218404	0.228652	0.137491	0.278915	0.1835	c2	0.200952		c2 (n=721)	8.56925e-47	1.44539	0.055	0.311	4.47315e-43	spz	1.44539	non-IDC	0.0155993	Late Troph	-0.670528	Late Troph
PF3D7_0822800	SNRNP40	U5 small nuclear ribonucleoprotein 40 kDa protein, putative	0.40487	0.32631	0.373093	0.502355	0.397643	0.400417	c2	0.39903		c2 (n=721)									8.7621	Early Ring
PF3D7_0823600	LipB	lipoate-protein ligase B	0.280903	0.355693	0.410348	0.103103	0.476949	0.394984	c2	0.375339		c2 (n=721)
PF3D7_0823900	DTC	dicarboxylate/tricarboxylate carrier	0.426114	0.523646	0.200462	0.238128	0.78649	0.310545	c2	0.368329		c2 (n=721)	2.40675e-44	0.254843	0.172	0.008	1.25632e-40	IDC	-0.254843	IDC	9.27123	Late Troph
PF3D7_0824000		conserved Plasmodium protein, unknown function	0.368794	0.486601	0.476609	0.431922	0.322669	0.414623	c2	0.423272		c2 (n=721)	2.85877e-195	5.03163	0.745	0.038	1.49228e-191	ook	5.03163	non-IDC	1.19752	Mid Ring	-0.222789	Mid Ring
PF3D7_0824900		conserved Plasmodium protein, unknown function	0.32436	0.355859	0.633139	0.482479	0.206332	0.477836	c2	0.416847		c2 (n=721)	1.81333e-100	4.95884	0.861	0.252	9.46559e-97	ook	4.95884	non-IDC	3.19644	Early Ring	-0.144723	Early Ring
PF3D7_0825100		ankyrin-repeat protein, putative	0.541278	0.294062	0.275032	0.454702	0.304644	0.44975	c2	0.377197		c2 (n=721)	1.70823e-22	0.9806	0.212	0.037	8.91694e-19	ook	0.9806	non-IDC	2.99724	Early Ring	-0.184084	Mid Ring
PF3D7_0825900		conserved Plasmodium protein, unknown function	0.513969	0.462958	0.396982	0.525055	0.429706	0.404953	c2	0.446332		c2 (n=721)	3.04361e-231	0.963341	0.71	0.024	1.58877e-227	gam	0.963341	non-IDC	2.39445	Mid Ring	-0.134176	Early Ring
PF3D7_0826500	UBE4B	ubiquitin conjugation factor E4 B, putative	0.493353	0.591271	0.608989	0.482151	0.418791	0.475648	c2	0.487752		c2 (n=721)	1.51198e-57	1.7838	0.444	0.087	7.89252e-54	gam	1.7838	non-IDC
PF3D7_0826600	VAMP7	SNARE protein, putative	0.136458	0.194613	0.480032	0.254113	0.322747	0.337325	c2	0.28843		c2 (n=721)									9.87663	Mid Troph	-0.0489193	Late Ring
PF3D7_0826900		conserved Plasmodium protein, unknown function	0.0549804	0.464858	0.489542	0.122083	0.493329	0.416634	c2	0.440746		c2 (n=721)	8.38169e-121	1.81426	0.644	0.099	4.37524e-117	gam	1.81426	non-IDC
PF3D7_0827100	IF2c	translation initiation factor IF-2, putative	0.0560481	0.083261	0.274366	0.315727	0.530502	0.29729	c2	0.285828		c2 (n=721)	7.78697e-44	0.122175	0.369	0.078	4.0648e-40	gam	0.122175	non-IDC	3.38966	Mid Troph	-0.223969	Schizont
PF3D7_0828300		conserved protein, unknown function	0.0523631	0.211169	0.192543	0.214443	0.448216	0.290305	c2	0.212806		c2 (n=721)	9.80176e-13	0.128332	0.251	0.101	5.11652e-09	gam	0.128332	non-IDC	4.60707	Late Troph	-0.0969654	Late Ring
PF3D7_0828800	GAMA	GPI-anchored micronemal antigen	0.343071	0.330012	0.309634	0.418003	0.169866	0.345154	c2	0.336541		c2 (n=721)	9.05756e-07	2.65788	0.138	0.244	0.00472805	spz	2.65788	non-IDC	25.5693	Early Ring	-8.44054	Early Ring
PF3D7_0829700		non-coding RNA	0.401247	0.445474	0.457283	0.797854	0.302503	0.312564	c2	0.423361		c2 (n=721)									5.26139	Late Troph	-0.318363	Late Troph
PF3D7_0830800	SURF8.2	surface-associated interspersed protein 8.2 (SURFIN 8.2)	0.259847	0.325813	0.241703	0.0490324	0.384191	0.352623	c2	0.29283		c2 (n=721)	1.02139e-102	0.8176	0.444	0.039	5.33167e-99	gam	0.8176	non-IDC	3.73656	Mid Ring	-0.215923	Mid Ring
PF3D7_0831600	CLAG8	cytoadherence linked asexual protein 8	0.395504	0.20117	0.419248	0.206498	0.322104	0.558164	c2	0.358804		c2 (n=721)	0	3.48458	0.894	0.015	0	IDC	-3.48458	IDC	39.5669	Schizont	-8.41739	Schizont
PF3D7_0832200		Plasmodium exported protein (PHISTa-like), unknown function	0.00168636	0.19944	0.232144	0.35184	0.149806	0.00490473	c2	0.174623		c2 (n=721)									23.1604	Late Ring	-12.2567	Late Ring
PF3D7_0832300		Plasmodium exported protein (PHISTa-like), unknown function	0.445228	0.501996	0.439451	0.581875	0.378196	0.312073	c2	0.442339		c2 (n=721)									0.24455	Mid Troph	-0.0511183	Mid Ring
PF3D7_0901700		Plasmodium exported protein (hyp5), unknown function	0.326372	0.3647	0.55774	0.338678	0.420208	0.510675	c2	0.392454		c2 (n=721)	9.50383e-139	0.220233	0.356	0	4.961e-135	IDC	-0.220233	IDC	26.2958	Mid Troph	-0.49403	Late Troph
PF3D7_0902300	FIKK9.4	serine/threonine protein kinase, FIKK family	0.263712	0.413131	0.541664	0.531933	0.374837	0.500364	c2	0.456748		c2 (n=721)	2.68251e-41	0.289507	0.136	0.004	1.40027e-37	gam	0.289507	non-IDC	6.80714	Early Ring	-1.03947	Mid Troph
PF3D7_0903000		conserved protein, unknown function	0.248201	0.100907	0.0959998	0.197754	0.138579	0.0626436	c2	0.119743		c2 (n=721)									13.5776	Mid Troph	-0.144908	Mid Troph
PF3D7_0904000		GTPase-activating protein, putative	0.239961	0.239782	0.299803	0.222477	0.00599247	0.101937	c2	0.23113		c2 (n=721)	1.64625e-152	1.17604	0.734	0.088	8.59344e-149	gam	1.17604	non-IDC	6.89359	Early Ring	-1.18319	Late Troph
PF3D7_0905000	ATPTG4	ATP synthase-associated protein, putative	0.153048	0.212796	0.171606	0.164122	0.22072	0.445104	c2	0.192201		c2 (n=721)									4.06029	Late Troph	-0.143499	Late Troph
PF3D7_0905700	ATG3	autophagy-related protein 3, putative	0.318324	0.515825	0.604596	0.344807	0.306667	0.428354	c2	0.38658		c2 (n=721)	6.29968e-34	0.454546	0.183	0.016	3.28843e-30	IDC	-0.454546	IDC	3.39233	Mid Troph	-0.527554	Late Troph
PF3D7_0908100		apicoplast integral membrane protein, putative	0.457961	0.469693	0.209524	0.28012	0.641841	0.57398	c2	0.463827		c2 (n=721)	6.96325e-56	0.634867	0.375	0.062	3.63481e-52	gam	0.634867	non-IDC	4.03356	Schizont	-0.616085	Schizont
PF3D7_0908500		conserved Plasmodium protein, unknown function	0.410123	0.393368	0.384986	0.232038	0.34285	0.365532	c2	0.375259		c2 (n=721)	1.92177e-33	1.07665	0.442	0.105	1.00316e-29	ook	1.07665	non-IDC	4.88875	Schizont	-1.27906	Early Ring
PF3D7_0909000		conserved Plasmodium protein, unknown function	0.271102	0.263667	0.534611	0.299948	0.306015	0.478217	c2	0.302982		c2 (n=721)	3.46959e-200	1.65205	0.713	0.047	1.81113e-196	gam	1.65205	non-IDC	3.11931	Mid Ring	-0.179784	Early Ring
PF3D7_0909900		helicase SKI2W, putative	0.404219	0.195874	0.366537	0.396761	0.454098	0.336075	c2	0.381649		c2 (n=721)	3.16245e-23	0.495669	0.211	0.049	1.6508e-19	gam	0.495669	non-IDC
PF3D7_0910400		selenide water dikinase, putative	0.201694	0.196763	0.379313	0.206476	0.0983105	0.240078	c2	0.204085		c2 (n=721)	9.2625e-119	0.767771	0.489	0.026	4.83502e-115	IDC	-0.767771	IDC	5.47753	Mid Troph	-0.14523	Late Troph
PF3D7_0911400		conserved Plasmodium protein, unknown function	0.452507	0.418407	0.576017	0.630975	0.478855	0.394595	c2	0.465681		c2 (n=721)	2.82484e-05	0.80968	0.23	0.119	0.147457	ook	0.80968	non-IDC	3.74013	Early Ring
PF3D7_0911700		GTP-binding protein, putative	0.206692	0.376371	0.313238	0.294619	0.209394	0.372193	c2	0.303928		c2 (n=721)	2.88855e-32	0.755239	0.012	0.148	1.50782e-28	spz	0.755239	non-IDC	1.56497	Mid Troph	-0.381679	Late Troph
PF3D7_0912100		zinc finger protein, putative	0.364462	0.137632	0.00268714	0.28798	0.225437	0.16657	c2	0.196003		c2 (n=721)	3.60207e-06	3.01789	0.113	0.214	0.0188028	spz	3.01789	non-IDC	1.15757	Early Ring	-0.326254	Early Ring
PF3D7_0912200		conserved protein, unknown function	0.321076	0.460281	0.493246	0.472284	0.387854	0.339396	c2	0.424067		c2 (n=721)	2.96412e-203	3.51114	0.707	0.047	1.54727e-199	gam	3.51114	non-IDC	0.58946	Late Troph	-0.484815	Early Ring
PF3D7_0913900	RRSapi	arginine--tRNA ligase, putative	0.41539	0.471197	0.120882	0.573828	0.473539	0.213685	c2	0.443293		c2 (n=721)	1.15883e-200	1.92614	0.749	0.059	6.04909e-197	gam	1.92614	non-IDC	5.12128	Late Ring
PF3D7_0915000	NDH2	type II NADH:ubiquinone oxidoreductase	0.114674	0.475828	0.536167	0.330856	0.331925	0.276798	c2	0.331391		c2 (n=721)	1.42438e-70	0.709839	0.456	0.076	7.43526e-67	gam	0.709839	non-IDC	7.94266	Schizont	-0.194034	Schizont
PF3D7_0915500		conserved Plasmodium protein, unknown function	0.499525	0.339026	0.500079	0.548109	0.290261	0.494512	c2	0.497018		c2 (n=721)									1.02204	Mid Troph	-0.0988272	Mid Ring
PF3D7_0917000	MOP	merozoite organizing protein	0.0845174	0.465654	0.500591	0.307324	0.158148	0.480515	c2	0.386489		c2 (n=721)	7.4e-24	0.155069	0.323	0.098	3.8628e-20	gam	0.155069	non-IDC	4.35274	Late Troph	-0.0489824	Schizont
PF3D7_0918200		50S ribosomal protein L3, apicoplast, putative	0.250814	0.4942	0.393225	0.0355937	0.166145	0.302293	c2	0.276553		c2 (n=721)	4.73156e-107	0.863759	0.631	0.105	2.46988e-103	gam	0.863759	non-IDC	7.31008	Late Troph	-0.662944	Late Troph
PF3D7_0920200		CS domain protein, putative	0.224099	0.208033	0.216609	0.295759	0.141639	0.263388	c2	0.220354		c2 (n=721)	5.27117e-23	0.393091	0.266	0.074	2.75155e-19	gam	0.393091	non-IDC	0.213873	Late Troph	-0.55729	Late Troph
PF3D7_0920800	IMPDH	inosine-5'-monophosphate dehydrogenase	0.181819	0.230491	0.190394	0.3319	0.263087	0.472325	c2	0.246789		c2 (n=721)									2.05456	Early Ring	-3.13969	Early Ring
PF3D7_0921100		conserved Plasmodium protein, unknown function	0.497123	0.592912	0.399965	0.457676	0.430308	0.486657	c2	0.472166		c2 (n=721)									12.2424	Late Ring
PF3D7_0922000		dynein intermediate chain, putative	0.259469	0.333643	0.44753	0.208351	0.372929	0.365868	c2	0.349755		c2 (n=721)	3.25556e-56	1.30136	0.221	0.013	1.6994e-52	gam	1.30136	non-IDC	1.2716	Mid Ring	-0.339625	Mid Ring
PF3D7_0922300		conserved protein, unknown function	0.24124	0.175814	0.267404	0.3176	0.00104	0.0350607	c2	0.208527		c2 (n=721)	2.30787e-280	4.89164	0.816	0.027	1.20471e-276	gam	4.89164	non-IDC	3.62562	Early Ring	-0.230442	Mid Ring
PF3D7_0922900	FabG	3-oxoacyl-[acyl-carrier-protein] reductase	0.371232	0.455849	0.512702	0.47496	0.518981	0.642011	c2	0.493831		c2 (n=721)	3.17899e-52	1.00178	0.027	0.263	1.65943e-48	spz	1.00178	non-IDC	4.12288	Mid Ring	-0.0597837	Late Ring
PF3D7_0923700		conserved protein, unknown function	0.137238	0.0986313	0.47527	0.228402	0.0860755	0.169929	c2	0.153584		c2 (n=721)	3.33855e-78	0.771801	0.296	0.017	1.74273e-74	gam	0.771801	non-IDC	2.96096	Mid Ring	-0.159735	Mid Ring
PF3D7_0924200		heptatricopeptide repeat-containing protein, putative	0.690943	0.348328	0.245643	0.367081	0.386119	0.664091	c2	0.3766		c2 (n=721)	0.000563764	0.252518	0.103	0.044	1	ook	0.252518	non-IDC	0.811331	Mid Troph	-0.490401	Mid Ring
PF3D7_0924300	TPK	thiamine pyrophosphokinase	0.334859	0.574141	0.262177	0.258667	0.351907	0.26391	c2	0.299384		c2 (n=721)	1.41243e-129	1.36007	0.653	0.085	7.37287e-126	gam	1.36007	non-IDC	3.36062	Late Troph	-0.102949	Schizont
PF3D7_0925500	TLP2	thioredoxin-like protein 2	0.0758393	0.121051	0.469533	0.356357	0.363991	0.368895	c2	0.360174		c2 (n=721)											-0.619324	Mid Troph
PF3D7_0926100		protein kinase, putative	0.531461	0.152269	0.0249965	0.272116	0.0318151	0.115295	c2	0.133782		c2 (n=721)	1.55402e-57	0.355134	0.532	0.115	8.11201e-54	gam	0.355134	non-IDC
PF3D7_0926500		tetratricopeptide repeat protein, putative	0.314255	0.241666	0.315626	0.406921	0.390615	0.256171	c2	0.31494		c2 (n=721)	7.05144e-24	1.19952	0.467	0.165	3.68085e-20	ook	1.19952	non-IDC	2.69703	Schizont	-0.997646	Schizont
PF3D7_0927000	P23	HSP90 co-chaperone p23	0.600062	0.507177	0.305944	0.361192	0.414451	0.455677	c2	0.435064		c2 (n=721)	1.39971e-36	0.506538	0.279	0.038	7.30647e-33	ook	0.506538	non-IDC	0.0858671	Late Troph	-1.739	Schizont
PF3D7_0927400		conserved Plasmodium protein, unknown function	0.454297	0.366827	0.677233	0.651912	0.2748	0.477962	c2	0.46613		c2 (n=721)	4.33113e-89	1.34156	0.588	0.07	2.26085e-85	ook	1.34156	non-IDC	1.42976	Early Ring	-0.275395	Early Ring
PF3D7_0927700	PPP4	serine/threonine protein phosphatase 4, putative	0.425725	0.391459	0.544743	0.444845	0.344261	0.417407	c2	0.421566		c2 (n=721)	1.02309e-42	0.166261	0.3	0.039	5.34053e-39	IDC	-0.166261	IDC	2.62152	Late Troph	-0.773674	Schizont
PF3D7_0928800		serine/threonine protein kinase, putative	0.412797	0.183882	0.396222	0.409102	0.374335	0.287038	c2	0.385279		c2 (n=721)	0.00498068	0.777487	0.164	0.1	1	ook	0.777487	non-IDC	2.10266	Mid Troph	-0.249015	Late Ring
PF3D7_0929000	TAF7	transcription initiation factor TFIID subunit 7, putative	0.571726	0.342794	0.391308	0.342445	0.192426	0.334941	c2	0.34262		c2 (n=721)									3.73789	Early Ring	-0.207344	Schizont
PF3D7_0929600		G2 protein, putative	0.315654	0.362763	0.119149	0.329881	0.145742	0.284783	c2	0.300219		c2 (n=721)	2.10248e-66	1.40884	0.612	0.111	1.09749e-62	ook	1.40884	non-IDC	4.3967	Late Ring	-0.162467	Mid Troph
PF3D7_0929900		conserved Plasmodium protein, unknown function	0.151423	0.438573	0.0835965	0.303934	0.346281	0.241773	c2	0.272853		c2 (n=721)	1.98233e-13	0.414484	0.193	0.069	1.03478e-09	gam	0.414484	non-IDC	6.28409	Late Troph	-0.00793441	Late Troph
PF3D7_0931700		PIH1 domain-containing protein, putative	0.404422	0.447049	0.607618	0.507598	0.28457	0.388167	c2	0.425736		c2 (n=721)	9.89355e-52	0.978928	0.03	0.266	5.16443e-48	spz	0.978928	non-IDC	1.86977	Mid Ring	-0.430667	Mid Ring
PF3D7_0932900		conserved Plasmodium protein, unknown function	0.130455	0.0723619	0.0310063	0.0887213	0.00905986	0.0118283	c2	0.0516841		c2 (n=721)									1.26072	Early Ring	-0.159384	Mid Ring
PF3D7_0933100		conserved Plasmodium protein, unknown function	0.609151	0.46545	0.406357	0.291715	0.405761	0.545554	c2	0.435904		c2 (n=721)	3.7587e-172	0.678968	0.622	0.038	1.96204e-168	gam	0.678968	non-IDC	0.103862	Mid Ring	-0.34694	Mid Ring
PF3D7_0933200		calcyclin-binding protein, putative	0.305101	0.0456594	0.171828	0.460572	0.390075	0.310145	c2	0.307623		c2 (n=721)	1.15434e-45	0.232791	0.341	0.067	6.02565e-42	gam	0.232791	non-IDC	12.9991	Mid Troph	-0.15392	Mid Troph
PF3D7_0933500		gamma-tubulin complex component, putative	0.346599	0.364306	0.379426	0.185894	0.297203	0.400734	c2	0.355452		c2 (n=721)	8.45406e-58	3.13667	0.715	0.231	4.41302e-54	ook	3.13667	non-IDC	2.61806	Late Troph	-0.13808	Schizont
PF3D7_0933600	QCR1	mitochondrial-processing peptidase subunit beta, putative	0.0486416	0.191077	0.0356212	0.201983	0.239235	0.264403	c2	0.19653		c2 (n=721)	3.56799e-61	1.22257	0.367	0.04	1.86249e-57	IDC	-1.22257	IDC	3.80391	Mid Troph	-1.33016	Mid Troph
PF3D7_0933700		conserved Plasmodium protein, unknown function	0.464548	0.335372	0.403517	0.38756	0.277848	0.50304	c2	0.395538		c2 (n=721)	3.96696e-37	0.2255	0.196	0.023	2.07076e-33	gam	0.2255	non-IDC			-0.140975	Schizont
PF3D7_0934000		histidine--tRNA ligase, putative	0.329435	0.249898	0.628339	0.479384	0.308265	0.318839	c2	0.324137		c2 (n=721)	8.78514e-49	0.152408	0.294	0.031	4.58584e-45	IDC	-0.152408	IDC	5.82219	Mid Troph	-0.108239	Late Troph
PF3D7_0934200		conserved protein, unknown function	0.505586	0.480196	0.465606	0.131088	0.565906	0.485841	c2	0.483019		c2 (n=721)									3.53266	Late Troph	-0.571469	Schizont
PF3D7_0936900		Plasmodium exported protein (PHISTb), unknown function, pseudogene	0.136993	0.078323	0.189306	0.238878	0.131929	0.249743	c2	0.16315		c2 (n=721)											-6.74981	Late Ring
PF3D7_0937100		Plasmodium exported protein, unknown function	0.0510026	0.0397916	0.244056	0.0840534	0.154711	0.174031	c2	0.119382		c2 (n=721)									0.522916	Mid Ring	-0.11566	Late Ring
PF3D7_0937200		lysophospholipase, putative	0.24395	0.289701	0.245209	0.210565	0.302579	0.386579	c2	0.267455		c2 (n=721)									2.01714	Late Ring	-3.65338	Mid Troph
PF3D7_1003600	IMC1c	inner membrane complex protein 1c, putative	0.464364	0.343072	0.278757	0.470395	0.36403	0.401265	c2	0.382648		c2 (n=721)	4.99384e-146	1.19273	0.74	0.105	2.60678e-142	gam	1.19273	non-IDC	223.803	Schizont	-7.41008	Schizont
PF3D7_1004100		conserved Plasmodium protein, unknown function	0.275989	0.134791	0.216552	0.0256405	0.235339	0.183804	c2	0.200178		c2 (n=721)									1.46807	Early Ring	-0.172503	Mid Ring
PF3D7_1004800	AAC2	ADP,ATP carrier protein 2	0.0816813	0.28663	0.56364	0.099631	0.163722	0.191937	c2	0.17783		c2 (n=721)	3.4592e-42	0.613168	0.315	0.039	1.8057e-38	ook	0.613168	non-IDC	4.49066	Mid Troph	-0.527378	Late Troph
PF3D7_1007000	TMEM147	transmembrane protein 147, putative	0.229826	0.116498	0.444083	0.326249	0.50325	0.45674	c2	0.385166		c2 (n=721)	4.62198e-101	3.46438	0.685	0.106	2.41268e-97	ook	3.46438	non-IDC	8.34148	Mid Troph	-1.18669	Late Troph
PF3D7_1007700	AP2-I	AP2 domain transcription factor AP2-I	0.270787	0.146564	0.00914247	0.163463	0.168381	0.190379	c2	0.165922		c2 (n=721)	1.93e-67	0.672162	0.333	0.025	1.00746e-63	IDC	-0.672162	IDC	12.7946	Mid Troph	-0.612045	Mid Troph
PF3D7_1009800		conserved Plasmodium membrane protein, unknown function	0.135055	0.152423	0.310358	0.0891311	0.141848	0.209402	c2	0.147136		c2 (n=721)	8.47469e-86	0.195342	0.038	0.386	4.42379e-82	spz	0.195342	non-IDC
PF3D7_1011100		conserved Plasmodium protein, unknown function	0.130742	0.237953	0.392906	0.0276294	0.413218	0.285481	c2	0.261717		c2 (n=721)	1.16934e-49	0.23973	0.244	0.018	6.10395e-46	IDC	-0.23973	IDC	0.871992	Mid Troph
PF3D7_1011600		heptatricopeptide repeat-containing protein, putative	0.481543	0.285079	0.479164	0.595896	0.548121	0.514212	c2	0.497877		c2 (n=721)	6.48951e-40	0.193462	0.006	0.157	3.38752e-36	spz	0.193462	non-IDC	1.75691	Late Troph	-0.700805	Schizont
PF3D7_1012600	GMPS	GMP synthase [glutamine-hydrolyzing]	0.415799	0.491383	0.577716	0.417824	0.431734	0.681198	c2	0.461558		c2 (n=721)	2.66345e-25	0.592028	0.157	0.024	1.39032e-21	gam	0.592028	non-IDC			-4.33937	Early Ring
PF3D7_1013400		conserved Plasmodium protein, unknown function	0.387961	0.34566	0.528344	0.437903	0.272163	0.288505	c2	0.366811		c2 (n=721)	3.61739e-30	0.806613	0.025	0.175	1.88828e-26	spz	0.806613	non-IDC	0.679985	Early Ring	-0.0559462	Mid Ring
PF3D7_1013700		thioredoxin-like protein, putative	0.400161	0.123677	0.550535	0.490558	0.239836	0.48561	c2	0.442886		c2 (n=721)	9.3119e-158	0.948779	0.607	0.048	4.86081e-154	gam	0.948779	non-IDC	6.32133	Mid Troph	-0.370415	Early Ring
PF3D7_1014800		conserved Plasmodium protein, unknown function	0.345716	0.0932034	0.301414	0.22834	0.0675406	0.272221	c2	0.25028		c2 (n=721)	5.43643e-30	0.841664	0.187	0.03	2.83782e-26	gam	0.841664	non-IDC	1.03207	Early Ring	-0.484426	Mid Ring
PF3D7_1015100		CWC16 domain-containing protein, putative	0.198928	0.265701	0.0584615	0.268323	0.150535	0.170879	c2	0.184904		c2 (n=721)									1.15091	Mid Troph	-0.207942	Schizont
PF3D7_1015700		tubulin binding cofactor c, putative	0.273059	0.316299	0.479024	0.378937	0.404284	0.502719	c2	0.39161		c2 (n=721)	4.24063e-49	0.217754	0.227	0.021	2.21361e-45	gam	0.217754	non-IDC	0.557994	Late Troph	-0.355726	Mid Ring
PF3D7_1016500		Plasmodium exported protein (PHISTc), unknown function	0.564082	0.480432	0.315751	0.524286	0.404846	0.469728	c2	0.47508		c2 (n=721)									0.979383	Early Ring	-0.235673	Mid Ring
PF3D7_1018100		conserved Plasmodium protein, unknown function	0.119028	0.236483	0.38812	0.0535734	0.251621	0.326708	c2	0.244052		c2 (n=721)	4.08616e-123	1.17912	0.565	0.063	2.13297e-119	gam	1.17912	non-IDC	4.43158	Mid Ring	-0.0325512	Mid Ring
PF3D7_1019600		conserved Plasmodium protein, unknown function	0.24344	0.533437	0.464063	0.313469	0.240155	0.263539	c2	0.288504		c2 (n=721)	1.17328e-129	1.13791	0.77	0.133	6.12453e-126	gam	1.13791	non-IDC
PF3D7_1019900	ATG8	autophagy-related protein 8	0.182862	0.074329	0.0151211	0.195235	0.245389	0.204755	c2	0.189049		c2 (n=721)	6.06882e-33	0.270318	0.184	0.023	3.16792e-29	gam	0.270318	non-IDC	35.1743	Schizont	-1.90217	Schizont
PF3D7_1020300		cytoplasmic dynein intermediate chain, putative	0.431567	0.464021	0.615985	0.529114	0.335729	0.360431	c2	0.447794		c2 (n=721)	6.82978e-162	1.02588	0.547	0.023	3.56515e-158	gam	1.02588	non-IDC	1.6029	Schizont	-0.15151	Mid Ring
PF3D7_1020600		conserved Plasmodium membrane protein, unknown function	0.113368	0.239997	0.256116	0.11513	0.201496	0.0803488	c2	0.158313		c2 (n=721)	3.11229e-49	0.220672	0.435	0.103	1.62462e-45	gam	0.220672	non-IDC	1.02407	Mid Troph	-0.126145	Mid Troph
PF3D7_1021300		apicoplast integral membrane protein, putative	0.177465	0.279323	0.206045	0.0503986	0.287747	0.209817	c2	0.207931		c2 (n=721)	3.84516e-69	0.166056	0.294	0.016	2.00718e-65	IDC	-0.166056	IDC	20.4058	Late Troph	-1.63161	Late Troph
PF3D7_1021600	DPA	deoxyribose-phosphate aldolase, putative	0.0889812	0.0703468	0.148931	0.12953	0.0907003	0.205043	c2	0.110115		c2 (n=721)	3.89271e-08	0.521531	0.224	0.088	0.0002032	ook	0.521531	non-IDC	2.60724	Mid Troph	-1.04679	Mid Troph
PF3D7_1022300	ZIPCO	ZIP domain-containing protein, putative	0.391225	0.24401	0.425687	0.0871551	0.220926	0.331864	c2	0.287937		c2 (n=721)									0.991021	Mid Troph	-0.43472	Late Troph
PF3D7_1023500		conserved Plasmodium protein, unknown function	0.286457	0.271818	0.213247	0.201226	0.429387	0.445344	c2	0.279138		c2 (n=721)	6.91355e-163	0.311601	0.583	0.033	3.60887e-159	gam	0.311601	non-IDC	4.11271	Late Troph	-0.430714	Late Troph
PF3D7_1024200		RNA-binding protein, putative	0.311532	0.259788	0.534108	0.605636	0.178606	0.336915	c2	0.324224		c2 (n=721)									2.97516	Mid Troph	-0.0988659	Mid Ring
PF3D7_1026100		conserved Plasmodium protein, unknown function	0.411738	0.399829	0.470034	0.591968	0.317631	0.338508	c2	0.405784		c2 (n=721)	1.10028e-192	1.7994	0.81	0.096	5.74346e-189	gam	1.7994	non-IDC	1.24693	Early Ring	-0.382062	Early Ring
PF3D7_1026300		conserved Plasmodium protein, unknown function	0.297082	0.182513	0.337605	0.405608	0.100581	0.132228	c2	0.239798		c2 (n=721)	1.85989e-74	1.91661	0.57	0.089	9.70862e-71	ook	1.91661	non-IDC	0.467758	Mid Troph	-0.270712	Mid Ring
PF3D7_1028600		conserved Plasmodium protein, unknown function	0.0473221	0.158886	0.272965	0.0645188	0.045406	0.230411	c2	0.111703		c2 (n=721)	1.30432e-60	1.02585	0.752	0.186	6.80857e-57	ook	1.02585	non-IDC
PF3D7_1029000		conserved Plasmodium protein, unknown function, pseudogene	0.45097	0.201671	0.20211	0.412652	0.173074	0.270599	c2	0.236355		c2 (n=721)	2.10577e-212	1.73489	0.624	0.01	1.09921e-208	ook	1.73489	non-IDC	2.04959	Mid Troph	-0.143476	Late Ring
PF3D7_1029200		WD repeat-containing protein, putative	0.461793	0.371556	0.303665	0.312655	0.432908	0.489079	c2	0.402232		c2 (n=721)	5.92538e-07	0.365581	0.158	0.056	0.00309305	ook	0.365581	non-IDC
PF3D7_1029300		conserved protein, unknown function	0.532303	0.492394	0.345993	0.349871	0.487017	0.46031	c2	0.473663		c2 (n=721)	2.60653e-33	0.746498	0.333	0.064	1.36061e-29	ook	0.746498	non-IDC	8.8938	Mid Troph	-0.421515	Mid Ring
PF3D7_1031100		conserved Plasmodium protein, unknown function	0.446966	0.454378	0.339817	0.208631	0.620019	0.483362	c2	0.450672		c2 (n=721)	1.6811e-137	0.782166	0.613	0.067	8.77533e-134	gam	0.782166	non-IDC	8.45008	Mid Troph	-0.0533942	Mid Ring
PF3D7_1031400	OTU	OTU-like cysteine protease	0.026836	0.424495	0.557624	0.143561	0.179957	0.222701	c2	0.201329		c2 (n=721)	1.69881e-47	0.341317	0.335	0.059	8.86781e-44	gam	0.341317	non-IDC	6.79389	Schizont	-0.373103	Schizont
PF3D7_1032300		conserved protein, unknown function	0.299455	0.244143	0.338884	0.378293	0.202814	0.274171	c2	0.286813		c2 (n=721)	1.8332e-85	0.809905	0.77	0.146	9.56932e-82	ook	0.809905	non-IDC	1.46557	Mid Troph	-0.187751	Mid Ring
PF3D7_1033700	BDP1	bromodomain protein 1	0.418908	0.395939	0.549187	0.261687	0.371978	0.334211	c2	0.383959		c2 (n=721)	3.90915e-55	1.5631	0.8	0.246	2.04058e-51	ook	1.5631	non-IDC	16.8057	Late Ring	-1.05473	Mid Troph
PF3D7_1034800		conserved protein, unknown function	0.265085	0.25797	0.157429	0.323783	0.235433	0.33278	c2	0.261527		c2 (n=721)	4.86899e-71	0.643346	0.461	0.058	2.54162e-67	IDC	-0.643346	IDC	4.7125	Mid Troph	-0.11668	Schizont
PF3D7_1034900	MRScyt	methionine--tRNA ligase	0.424333	0.397009	0.333077	0.487112	0.146953	0.232309	c2	0.365043		c2 (n=721)	8.34409e-24	0.161384	0.323	0.103	4.35561e-20	gam	0.161384	non-IDC	0.576864	Late Troph	-2.42514	Late Troph
PF3D7_1035000		U2 snRNA/tRNA pseudouridine synthase, putative	0.389237	0.333051	0.201792	0.383506	0.285893	0.244785	c2	0.309472		c2 (n=721)	2.97965e-114	0.969381	0.517	0.052	1.55537e-110	gam	0.969381	non-IDC	0.281825	Mid Ring	-0.212679	Mid Ring
PF3D7_1035800	M712	probable protein, unknown function	0.420782	0.241936	0.257523	0.402137	0.310081	0.513601	c2	0.356109		c2 (n=721)									9.53135	Mid Ring	-1.74176	Mid Ring
PF3D7_1037000	REV3	DNA polymerase zeta catalytic subunit, putative	0.353708	0.459251	0.432259	0.338988	0.310322	0.299198	c2	0.346348		c2 (n=721)	5.85551e-36	0.364089	0.323	0.073	3.05658e-32	gam	0.364089	non-IDC	3.79489	Late Troph	-0.194199	Late Ring
PF3D7_1037800		dynein intermediate chain, putative	0.177893	0.143261	0.1088	0.041255	0.236636	0.079333	c2	0.12603		c2 (n=721)	1.83731e-23	0.371966	0.208	0.049	9.59078e-20	gam	0.371966	non-IDC			-0.728466	Mid Ring
PF3D7_1038100		GDP dissociation inhibitor, putative	0.390126	0.312981	0.284328	0.219717	0.30089	0.210982	c2	0.292609		c2 (n=721)	1.02726e-55	0.342149	0.305	0.039	5.36227e-52	gam	0.342149	non-IDC	2.02455	Late Ring	-0.0683974	Late Ring
PF3D7_1038200		conserved Plasmodium protein, unknown function	0.464878	0.504549	0.294893	0.20686	0.437156	0.35433	c2	0.395743		c2 (n=721)									1.9429	Late Ring
PF3D7_1038600		Plasmodium exported protein, unknown function	0.647988	0.293508	0.134909	0.484644	0.515028	0.502087	c2	0.493365		c2 (n=721)									5.58353	Mid Ring	-0.105731	Mid Ring
PF3D7_1101600	EPF3	exported protein family 3	0.0619686	0.027582	0.262586	0.377812	0.0755475	0.0850117	c2	0.0802796		c2 (n=721)
PF3D7_1103000		conserved Plasmodium protein, unknown function	0.332188	0.516309	0.50565	0.41214	0.308316	0.522823	c2	0.458895		c2 (n=721)											-0.319089	Mid Ring
PF3D7_1103500		CPW-WPC family protein	0.22585	0.17588	0.301106	0.203661	0.18664	0.254809	c2	0.214755		c2 (n=721)	3.29677e-292	6.31062	0.894	0.048	1.72092e-288	gam	6.31062	non-IDC	3.58061	Mid Ring	-0.0865303	Mid Ring
PF3D7_1103600	ALP2a	actin-like protein, putative	0.314706	0.327198	0.0469397	0.214522	0.253121	0.26127	c2	0.257196		c2 (n=721)	3.53195e-14	0.128332	0.1	0.013	1.84368e-10	IDC	-0.128332	IDC	2.79581	Late Ring	-0.209384	Mid Ring
PF3D7_1104600		radial spoke head protein, putative	0.222932	0.683873	0.527877	0.363384	0.451784	0.399312	c2	0.425548		c2 (n=721)	5.87926e-06	0.595169	0.236	0.12	0.0306897	ook	0.595169	non-IDC	3.6905	Mid Ring	-0.179088	Mid Ring
PF3D7_1105200	WDR8	WD repeat-containing protein WRAP73, putative	0.315936	0.277099	0.0795523	0.425787	0.282101	0.264255	c2	0.2796		c2 (n=721)	5.13457e-25	0.405948	0.011	0.118	2.68025e-21	spz	0.405948	non-IDC	1.5695	Early Ring	-0.080975	Mid Ring
PF3D7_1105300		conserved Plasmodium protein, unknown function	0.466998	0.393819	0.255118	0.433799	0.461308	0.252929	c2	0.413809		c2 (n=721)	5.56347e-114	0.289693	0.389	0.012	2.90413e-110	IDC	-0.289693	IDC	7.35135	Late Troph	-1.20969	Schizont
PF3D7_1105900		conserved Plasmodium membrane protein, unknown function	0.355004	0.318435	0.585768	0.193731	0.400317	0.260954	c2	0.336719		c2 (n=721)	3.87686e-33	0.184972	0.169	0.019	2.02372e-29	gam	0.184972	non-IDC	0.405624	Mid Ring	-0.233668	Mid Ring
PF3D7_1106500		conserved Plasmodium protein, unknown function	0.415103	0.559748	0.414812	0.506001	0.480095	0.471734	c2	0.475914		c2 (n=721)	1.97674e-187	3.23358	0.818	0.058	1.03186e-183	ook	3.23358	non-IDC	5.11155	Late Ring	-0.100128	Late Troph
PF3D7_1106800	pTKL	pseudo-tyrosine kinase-like protein	0.203657	0.171963	0.182661	0.289286	0.167089	0.16127	c2	0.177312		c2 (n=721)	1.8279e-94	0.176584	0.559	0.085	9.54166e-91	gam	0.176584	non-IDC	1.82093	Late Ring	-0.299129	Late Ring
PF3D7_1109000		small nucleolar RNA snoR07	0.339832	0.173941	0.422823	0.386023	0.602106	0.424868	c2	0.404423		c2 (n=721)									11.6133	Late Ring	-0.84029	Late Ring
PF3D7_1109800		small nucleolar RNA snoR12	0.570501	0.273449	0.611811	0.164206	0.424487	0.599262	c2	0.497494		c2 (n=721)
PF3D7_1111100	RFC5	replication factor C subunit 5, putative	0.57077	0.360794	0.444326	0.389843	0.341654	0.489085	c2	0.417085		c2 (n=721)	1.15956e-08	1.91489	0.224	0.092	6.05292e-05	ook	1.91489	non-IDC	11.3435	Late Troph	-0.759349	Mid Troph
PF3D7_1111700		conserved Plasmodium protein, unknown function	0.621605	0.2638	0.411194	0.323556	0.253651	0.236823	c2	0.293678		c2 (n=721)	5.0303e-14	0.360664	0.194	0.048	2.62581e-10	ook	0.360664	non-IDC	1.81393	Mid Troph
PF3D7_1112600		ATPase, putative	0.343459	0.252322	0.43081	0.351308	0.491793	0.451657	c2	0.391059		c2 (n=721)	1.6658e-51	0.243733	0.244	0.017	8.69545e-48	IDC	-0.243733	IDC	0.704692	Late Troph	-0.163454	Late Troph
PF3D7_1113000		conserved Plasmodium protein, unknown function	0.154426	0.0170737	0.0441406	0.0360267	0.203434	0.186406	c2	0.0992833		c2 (n=721)	5.87517e-122	2.00155	0.511	0.029	3.06684e-118	IDC	-2.00155	IDC	8.52672	Schizont	-0.269552	Schizont
PF3D7_1113500		GTP-binding protein, putative	0.115214	0.530499	0.320022	0.273633	0.335359	0.196415	c2	0.296827		c2 (n=721)	9.47271e-42	0.360521	0.222	0.019	4.94475e-38	IDC	-0.360521	IDC	0.707612	Late Ring	-0.151535	Mid Ring
PF3D7_1113900	MAPK2	mitogen-activated protein kinase 2	0.467185	0.472461	0.517563	0.611457	0.0878684	0.210307	c2	0.469823		c2 (n=721)	8.41252e-161	0.695522	0.574	0.029	4.39133e-157	gam	0.695522	non-IDC	0.8976	Mid Ring	-0.120344	Mid Ring
PF3D7_1114800	G3PDH	glycerol-3-phosphate dehydrogenase, putative	0.477264	0.391655	0.227303	0.843488	0.294964	0.250442	c2	0.343309		c2 (n=721)	6.20703e-18	0.250028	0.205	0.06	3.24007e-14	gam	0.250028	non-IDC	6.33539	Schizont	-0.0672316	Late Troph
PF3D7_1115100		conserved protein, unknown function	0.350671	0.524956	0.131721	0.708167	0.683015	0.418417	c2	0.471687		c2 (n=721)	2.17503e-220	1.76234	0.692	0.027	1.13537e-216	gam	1.76234	non-IDC
PF3D7_1117100	UCH54	ubiquitin carboxyl-terminal hydrolase UCH54	0.192457	0.326564	0.254684	0.208341	0.257308	0.279393	c2	0.255996		c2 (n=721)	4.66016e-180	2.541	0.855	0.125	2.4326e-176	gam	2.541	non-IDC	3.19204	Late Troph	-1.18418	Late Troph
PF3D7_1118200		heat shock protein 90, putative	0.481425	0.358201	0.428804	0.512521	0.344997	0.511292	c2	0.455115		c2 (n=721)	3.62087e-184	1.1379	0.671	0.044	1.8901e-180	gam	1.1379	non-IDC	19.289	Late Ring	-2.11153	Mid Troph
PF3D7_1118800	ARC40	actin-related protein 2/3 complex subunit 1, putative	0.573239	0.573168	0.668265	0.36333	0.193174	0.367861	c2	0.470514		c2 (n=721)	8.937e-175	1.82348	0.595	0.03	4.66512e-171	gam	1.82348	non-IDC	5.1135	Schizont	-0.182168	Schizont
PF3D7_1118900		conserved protein, unknown function	0.127426	0.217356	0.175168	0.233617	0.1698	0.0312378	c2	0.172484		c2 (n=721)	1.23671e-116	0.753795	0.48	0.04	6.45565e-113	gam	0.753795	non-IDC	1.66497	Mid Ring	-0.694049	Mid Ring
PF3D7_1119500		AP-4 complex subunit mu, putative	0.285927	0.268067	0.412082	0.130834	0.632292	0.584051	c2	0.349004		c2 (n=721)	1.67977e-42	0.106083	0.471	0.144	8.76842e-39	gam	0.106083	non-IDC	3.7882	Mid Troph	-0.807828	Schizont
PF3D7_1119600		ATP-dependent zinc metalloprotease FTSH, putative	0.202381	0.422958	0.448054	0.163172	0.350954	0.247177	c2	0.299065		c2 (n=721)	3.25944e-61	0.570747	0.261	0.015	1.70143e-57	IDC	-0.570747	IDC	7.5984	Mid Troph	-0.00345148	Mid Ring
PF3D7_1119700		conserved Plasmodium protein, unknown function	0.131407	0.247483	0.282058	0.267123	0.208738	0.170076	c2	0.22811		c2 (n=721)	2.36096e-124	0.600702	0.495	0.038	1.23242e-120	gam	0.600702	non-IDC	11.724	Schizont	-1.71415	Early Ring
PF3D7_1120500		tRNA nucleotidyltransferase, putative	0.125519	0.216253	0.229234	0.0433434	0.313723	0.2731	c2	0.222743		c2 (n=721)	1.18333e-35	0.537468	0.061	0.277	6.17698e-32	spz	0.537468	non-IDC
PF3D7_1120600		DDRGK domain-containing protein, putative	0.503509	0.370775	0.42548	0.565991	0.518744	0.492684	c2	0.498097		c2 (n=721)	2.39195e-97	3.09834	0.74	0.178	1.2486e-93	gam	3.09834	non-IDC	0.608417	Mid Ring	-0.174407	Mid Troph
PF3D7_1120900	HSBP	heat shock factor-binding protein 1	0.384643	0.268872	0.360766	0.195412	0.396495	0.436448	c2	0.372704		c2 (n=721)									4.31441	Late Troph	-0.915034	Mid Troph
PF3D7_1121500		conserved protein, unknown function	0.227799	0.410993	0.3123	0.170988	0.216661	0.0298429	c2	0.22223		c2 (n=721)	9.96691e-60	0.430701	0.461	0.068	5.20273e-56	IDC	-0.430701	IDC	2.198	Late Troph	-0.397961	Early Ring
PF3D7_1121800		peptidase M16, putative	0.264182	0.240139	0.242573	0.249909	0.155035	0.149937	c2	0.241356		c2 (n=721)	8.92345e-76	2.59055	0.612	0.101	4.65804e-72	ook	2.59055	non-IDC	0.759158	Early Ring	-0.173733	Early Ring
PF3D7_1122100	GPI16	GPI transamidase component GPI16, putative	0.277497	0.607952	0.652621	0.37973	0.41321	0.352031	c2	0.39647		c2 (n=721)	7.66878e-96	0.30314	0.408	0.032	4.0031e-92	gam	0.30314	non-IDC	3.28511	Late Troph	-0.352659	Late Troph
PF3D7_1122200	JmjC3	JmjC domain-containing protein 3	0.318838	0.293776	0.321237	0.384196	0.31529	0.498016	c2	0.320038		c2 (n=721)	2.55586e-261	1.55545	0.837	0.04	1.33416e-257	gam	1.55545	non-IDC	0.285976	Early Ring	-0.303058	Early Ring
PF3D7_1123700		ribosomal protein L37, mitochondrial, putative	0.133957	0.404797	0.181394	0.010103	0.31046	0.273341	c2	0.227368		c2 (n=721)	4.20976e-69	1.25662	0.321	0.021	2.19749e-65	ook	1.25662	non-IDC	3.03863	Mid Troph	-0.609894	Mid Troph
PF3D7_1125800		kelch domain-containing protein, putative	0.159133	0.0667022	0.014118	0.284325	0.0588941	0.175548	c2	0.112918		c2 (n=721)	1.2372e-226	4.2761	0.867	0.046	6.4582e-223	ook	4.2761	non-IDC
PF3D7_1126800	SR-MG	alternative splicing factor SR-MG, putative	0.232258	0.119562	0.256447	0.388123	0.130282	0.135617	c2	0.183938		c2 (n=721)	2.11783e-190	1.07936	0.644	0.031	1.10551e-186	gam	1.07936	non-IDC	1.7645	Mid Ring	-0.0562448	Mid Ring
PF3D7_1129600		phosphatidylinositol-4-phosphate 5-kinase, putative	0.372955	0.27619	0.169258	0.514762	0.356045	0.355813	c2	0.355929		c2 (n=721)	7.44308e-160	2.89539	0.825	0.158	3.88529e-156	gam	2.89539	non-IDC
PF3D7_1130600		methyltransferase, putative	0.0158276	0.257113	0.416025	0.140412	0.150828	0.282475	c2	0.203971		c2 (n=721)	3.82663e-21	0.425072	0.285	0.068	1.9975e-17	ook	0.425072	non-IDC
PF3D7_1130900		conserved Plasmodium protein, unknown function	0.357636	0.182179	0.107448	0.0409269	0.368661	0.171553	c2	0.176866		c2 (n=721)	2.30572e-99	0.267067	0.444	0.041	1.20359e-95	gam	0.267067	non-IDC	6.43896	Mid Troph	-0.210349	Mid Ring
PF3D7_1131400		conserved Plasmodium protein, unknown function	0.110739	0.286925	0.263899	0.0998688	0.1249	0.238301	c2	0.181601		c2 (n=721)	2.64281e-51	0.840962	0.467	0.081	1.37955e-47	ook	0.840962	non-IDC	0.745279	Mid Troph	-0.0982082	Late Ring
PF3D7_1131700		conserved Plasmodium protein, unknown function	0.45111	0.102345	0.16191	0.0855436	0.618945	0.309003	c2	0.235457		c2 (n=721)	3.03223e-105	1.45661	0.776	0.216	1.58283e-101	gam	1.45661	non-IDC	2.66837	Mid Ring	-0.0769341	Mid Ring
PF3D7_1132300		nucleic acid binding protein, putative	0.345098	0.128759	0.417588	0.552126	0.0216586	0.285244	c2	0.315171		c2 (n=721)	3.0187e-40	0.409652	0.256	0.03	1.57576e-36	IDC	-0.409652	IDC	2.31481	Mid Troph	-1.92803	Late Troph
PF3D7_1133500		conserved protein, unknown function	0.289607	0.113474	0.126782	0.106652	0.145583	0.206997	c2	0.136183		c2 (n=721)	1.43547e-23	0.48586	0.008	0.107	7.49316e-20	spz	0.48586	non-IDC	0.492412	Late Troph	-0.666318	Mid Ring
PF3D7_1134600		zinc finger protein, putative	0.341292	0.300484	0.515685	0.360599	0.434	0.519954	c2	0.3973		c2 (n=721)	2.83722e-209	1.02487	0.737	0.047	1.48103e-205	gam	1.02487	non-IDC	2.62253	Mid Ring	-0.26416	Mid Ring
PF3D7_1134900		conserved Plasmodium protein, unknown function	0.459751	0.48492	0.539022	0.132071	0.560763	0.411014	c2	0.472336		c2 (n=721)	3.10937e-26	0.201835	0.178	0.031	1.62309e-22	gam	0.201835	non-IDC
PF3D7_1135100	PPM8	protein phosphatase PPM8, putative	0.443618	0.478637	0.380672	0.453613	0.54978	0.476086	c2	0.46485		c2 (n=721)	1.31101e-59	0.79423	0.378	0.058	6.84348e-56	gam	0.79423	non-IDC	1.15399	Schizont	-2.73481	Schizont
PF3D7_1135200		regulator of chromosome condensation, putative, pseudogene	0.079525	0.204774	0.342075	0.16926	0.207639	0.309934	c2	0.206206		c2 (n=721)
PF3D7_1135600	CAPD3	condensin-2 complex subunit D3, putative	0.578235	0.328073	0.327952	0.326875	0.410032	0.155375	c2	0.328012		c2 (n=721)	5.92718e-100	2.12283	0.462	0.047	3.09399e-96	gam	2.12283	non-IDC	0.646689	Late Ring	-0.194077	Late Troph
PF3D7_1136000		conserved Plasmodium protein, unknown function	0.530001	0.45353	0.639003	0.478091	0.375331	0.469918	c2	0.474005		c2 (n=721)	3.85587e-47	1.23466	0.192	0.596	2.01276e-43	spz	1.23466	non-IDC	1.50236	Schizont	-0.377945	Schizont
PF3D7_1137600		conserved Plasmodium protein, unknown function	0.542449	0.268209	0.160856	0.423383	0.415954	0.320024	c2	0.367989		c2 (n=721)	3.88809e-55	0.60351	0.184	0.006	2.02958e-51	gam	0.60351	non-IDC	2.65722	Mid Ring	-0.0317393	Mid Ring
PF3D7_1137800	SPELD	sporozoite surface protein essential for liver stage development, putative	0.439485	0.250882	0.231517	0.44274	0.381791	0.306668	c2	0.34423		c2 (n=721)	1.47795e-53	5.07058	0.343	0.034	7.71489e-50	spz	5.07058	non-IDC	1.75677	Early Ring
PF3D7_1138600		beta-catenin-like protein 1, putative	0.125763	0.188682	0.297633	0.25374	0.243686	0.151642	c2	0.216184		c2 (n=721)	1.08308e-28	0.322909	0.211	0.04	5.65367e-25	gam	0.322909	non-IDC
PF3D7_1139800		conserved Plasmodium protein, unknown function	0.313281	0.325264	0.161779	0.188279	0.184892	0.11102	c2	0.186586		c2 (n=721)	9.20353e-136	0.888243	0.828	0.112	4.80424e-132	IDC	-0.888243	IDC	7.14966	Late Troph	-0.00973093	Schizont
PF3D7_1140500	MyoK	myosin K, putative	0.332198	0.148047	0.357243	0.164011	0.47849	0.423495	c2	0.34472		c2 (n=721)	2.03887e-218	1.79332	0.761	0.047	1.06429e-214	gam	1.79332	non-IDC	0.853537	Schizont	-0.211672	Early Ring
PF3D7_1140800		conserved Plasmodium protein, unknown function	0.442427	0.188832	0.222179	0.160956	0.362	0.266381	c2	0.24428		c2 (n=721)	2.57386e-40	0.381238	0.036	0.24	1.34355e-36	spz	0.381238	non-IDC	8.05558	Early Ring	-0.190549	Late Ring
PF3D7_1140900		NdP1 protein, putative	0.65675	0.466034	0.405839	0.703784	0.387541	0.269964	c2	0.435936		c2 (n=721)	2.26267e-34	0.312906	0.311	0.072	1.18111e-30	gam	0.312906	non-IDC	3.35063	Late Troph	-0.280119	Schizont
PF3D7_1141200		ATP synthase-associated protein, putative	0.184364	0.392317	0.503947	0.45239	0.367096	0.579836	c2	0.422354		c2 (n=721)											-0.722685	Late Troph
PF3D7_1141400	PIGH	phosphatidylinositol N-acetylglucosaminyltransferase subunit H, putative	0.160171	0.269939	0.419005	0.259609	0.302739	0.428503	c2	0.286339		c2 (n=721)	7.71433e-26	0.484941	0.36	0.123	4.02688e-22	gam	0.484941	non-IDC	12.7546	Late Troph	-0.293173	Late Troph
PF3D7_1141900	IMC1b	inner membrane complex protein 1b, putative	0.306682	0.396487	0.496465	0.486744	0.426545	0.363781	c2	0.411516		c2 (n=721)	2.61947e-223	4.78964	0.813	0.078	1.36736e-219	gam	4.78964	non-IDC	2.14587	Mid Ring	-0.0557678	Mid Ring
PF3D7_1142000		heptatricopeptide repeat-containing protein, putative	0.55923	0.50056	0.582424	0.294928	0.409132	0.480438	c2	0.490499		c2 (n=721)	1.22504e-30	0.686026	0.224	0.029	6.3947e-27	ook	0.686026	non-IDC
PF3D7_1144500	AOS1	SUMO-activating enzyme subunit 1	0.4561	0.190792	0.57556	0.39994	0.222786	0.448603	c2	0.424272		c2 (n=721)	2.77436e-10	1.02559	0.133	0.033	1.44822e-06	ook	1.02559	non-IDC	2.33381	Early Ring	-0.595055	Late Troph
PF3D7_1144800		conserved Plasmodium protein, unknown function	0.321764	0.333145	0.361904	0.31597	0.347398	0.286067	c2	0.327455		c2 (n=721)	2.42507e-118	4.45345	0.879	0.185	1.26589e-114	ook	4.45345	non-IDC	0.916896	Schizont	-0.059096	Mid Ring
PF3D7_1145700		bicoid-interacting protein BIN3, putative	0.093387	0.308563	0.41065	0.0102017	0.0732231	0.0634581	c2	0.083305		c2 (n=721)									0.99708	Schizont	-0.477293	Early Ring
PF3D7_1145800		conserved Plasmodium protein, unknown function	0.129509	0.277676	0.126845	0.12353	0.252355	0.317622	c2	0.190932		c2 (n=721)	2.11041e-70	0.417978	0.299	0.023	1.10163e-66	gam	0.417978	non-IDC	1.59797	Late Ring	-0.189717	Mid Ring
PF3D7_1146300		conserved Plasmodium protein, unknown function	0.292952	0.386857	0.234417	0.286526	0.209748	0.261315	c2	0.27392		c2 (n=721)	3.47067e-32	1.48667	0.072	0.286	1.81169e-28	spz	1.48667	non-IDC			-0.320768	Mid Ring
PF3D7_1146700		kinesin-X4, putative	0.375669	0.368753	0.337153	0.441345	0.211279	0.177443	c2	0.352953		c2 (n=721)	7.12102e-45	0.754812	0.266	0.039	3.71717e-41	gam	0.754812	non-IDC	4.3141	Mid Ring	-0.0125614	Mid Ring
PF3D7_1146900		protein YIPF6, putative	0.215845	0.174513	0.0216327	0.151838	0.26961	0.334034	c2	0.195179		c2 (n=721)
PF3D7_1147200		tubulin--tyrosine ligase, putative	0.536539	0.422159	0.493538	0.465186	0.273103	0.450168	c2	0.457677		c2 (n=721)	3.88987e-198	1.48588	0.84	0.095	2.03051e-194	gam	1.48588	non-IDC	1.32121	Early Ring	-0.281746	Mid Ring
PF3D7_1147600		conserved Plasmodium protein, unknown function	0.437818	0.242496	0.444181	0.448639	0.47652	0.446867	c2	0.445524		c2 (n=721)	1.02017e-29	0.267152	0.272	0.064	5.32529e-26	gam	0.267152	non-IDC	5.79681	Late Troph	-0.023401	Schizont
PF3D7_1147900	PEX22	peroxisome assembly protein 22, putative	0.250484	0.277382	0.0265336	0.0597873	0.413111	0.331716	c2	0.263933		c2 (n=721)	7.53878e-73	0.276418	0.361	0.028	3.93524e-69	IDC	-0.276418	IDC	0.0809196	Early Ring	-3.98407	Schizont
PF3D7_1201600	NEK3	NIMA related kinase 3	0.256071	0.0631833	0.126247	0.137931	0.0258126	0.0799858	c2	0.103117		c2 (n=721)	1.52898e-259	6.0862	0.903	0.083	7.98126e-256	gam	6.0862	non-IDC	4.69636	Schizont	-1.13422	Schizont
PF3D7_1202300		dynein heavy chain, putative	0.396312	0.40275	0.270828	0.322848	0.641228	0.417623	c2	0.399531		c2 (n=721)	1.02267e-153	2.00388	0.716	0.088	5.33832e-150	gam	2.00388	non-IDC	0.827711	Early Ring	-0.166467	Mid Ring
PF3D7_1204200		conserved Plasmodium protein, unknown function	0.398319	0.271027	0.29611	0.426201	0.355331	0.348738	c2	0.352034		c2 (n=721)	5.74705e-218	2.79612	0.764	0.056	2.99996e-214	gam	2.79612	non-IDC	3.56949	Mid Troph	-0.105328	Late Troph
PF3D7_1204400	G37	sexual stage-specific protein G37, putative	0.108	0.0320054	0.104813	0.253053	0.0696867	0.202703	c2	0.106406		c2 (n=721)	2.4671e-225	3.25871	0.785	0.058	1.28783e-221	gam	3.25871	non-IDC	0.895138	Early Ring	-0.233878	Mid Ring
PF3D7_1205000		conserved protein, unknown function	0.097142	0.446214	0.267973	0.189335	0.331227	0.168427	c2	0.228654		c2 (n=721)	2.39788e-163	1.50072	0.785	0.118	1.25169e-159	gam	1.50072	non-IDC	2.02363	Schizont	-0.406924	Schizont
PF3D7_1205200	HADO	HAD domain ookinete protein, putative	0.27353	0.191229	0.279801	0.362803	0.228546	0.375561	c2	0.276666		c2 (n=721)	8.72993e-51	0.489785	0.339	0.038	4.55702e-47	ook	0.489785	non-IDC	16.1287	Schizont	-0.0477002	Schizont
PF3D7_1206100	ISN1	IMP-specific 5'-nucleotidase 1	0.29584	0.396503	0.66932	0.123118	0.754808	0.577748	c2	0.487126		c2 (n=721)	6.81025e-50	0.284194	0.187	0.01	3.55495e-46	gam	0.284194	non-IDC	0.857881	Schizont	-0.294992	Early Ring
PF3D7_1206500		Tat binding protein 1(TBP-1)-interacting protein, putative	0.14475	0.168401	0.366206	0.186983	0.0963481	0.259449	c2	0.177692		c2 (n=721)	2.10549e-182	2.06626	0.81	0.094	1.09907e-178	gam	2.06626	non-IDC	4.59897	Mid Ring	-0.0653961	Mid Ring
PF3D7_1206900		conserved Plasmodium protein, unknown function	0.756622	0.313904	0.402426	0.678855	0.332924	0.30909	c2	0.367675		c2 (n=721)	5.57021e-144	1.02717	0.502	0.024	2.90765e-140	gam	1.02717	non-IDC
PF3D7_1207200		zinc finger protein, putative	0.654376	0.424548	0.35339	0.612407	0.386245	0.295718	c2	0.405397		c2 (n=721)	4.06342e-112	1.19328	0.589	0.056	2.1211e-108	IDC	-1.19328	IDC	0.746481	Mid Troph	-0.150595	Mid Ring
PF3D7_1207500		RNA-binding protein, putative	0.222719	0.151423	0.305066	0.22789	0.0295905	0.0707587	c2	0.187071		c2 (n=721)	1.85904e-91	0.6074	0.389	0.022	9.70418e-88	IDC	-0.6074	IDC	10.9103	Late Troph	-0.119794	Schizont
PF3D7_1212500	GAT	glycerol-3-phosphate 1-O-acyltransferase	0.151317	0.24808	0.128228	0.265229	0.219239	0.144753	c2	0.185278		c2 (n=721)	2.49022e-58	1.27128	0.294	0.023	1.2999e-54	IDC	-1.27128	IDC	3.44831	Late Troph	-1.86511	Late Troph
PF3D7_1212600		SND2 domain-containing protein, putative	0.385692	0.361611	0.1788	0.22065	0.250309	0.247158	c2	0.248733		c2 (n=721)	1.31342e-134	0.639273	0.565	0.049	6.85604e-131	gam	0.639273	non-IDC	14.1899	Mid Troph	-0.545345	Late Troph
PF3D7_1213800	PRS	proline--tRNA ligase	0.289802	0.294588	0.461994	0.192774	0.386031	0.345952	c2	0.32027		c2 (n=721)	3.15464e-75	0.815311	0.339	0.022	1.64672e-71	IDC	-0.815311	IDC	12.9877	Mid Troph	-0.279121	Mid Troph
PF3D7_1215000	Trx-Px2	thioredoxin peroxidase 2	0.424716	0.335392	0.30002	0.258953	0.40229	0.344992	c2	0.340192		c2 (n=721)	1.02732e-23	0.274377	0.15	0.017	5.36262e-20	IDC	-0.274377	IDC	5.06736	Schizont	-0.553553	Late Troph
PF3D7_1215200	CYP32	peptidyl-prolyl cis-trans isomerase	0.168846	0.144684	0.194159	0.347694	0.196595	0.119791	c2	0.181502		c2 (n=721)	1.15303e-25	1.61996	0.267	0.054	6.01883e-22	ook	1.61996	non-IDC	5.28529	Late Troph	-0.397355	Schizont
PF3D7_1215900	SR10	serpentine receptor 10	0.171153	0.136009	0.404341	0.456566	0.343884	0.296164	c2	0.320024		c2 (n=721)	4.04898e-60	0.327678	0.217	0.008	2.11357e-56	IDC	-0.327678	IDC	5.38629	Early Ring	-0.772731	Schizont
PF3D7_1216700	PLP2	perforin-like protein 2	0.315359	0.196002	0.370142	0.30624	0.207226	0.300777	c2	0.303508		c2 (n=721)	3.15881e-18	1.23759	0.036	0.149	1.6489e-14	spz	1.23759	non-IDC	1.48817	Mid Ring	-0.152726	Mid Ring
PF3D7_1218100		conserved Plasmodium protein, unknown function	0.275136	0.239764	0.0737321	0.105312	0.337557	0.0809893	c2	0.172538		c2 (n=721)									1.1838	Early Ring	-0.178022	Early Ring
PF3D7_1218500	DRPC	dynamin-like protein, putative	0.167139	0.176925	0.232857	0.176124	0.138776	0.10322	c2	0.171631		c2 (n=721)	1.62022e-45	0.393252	0.217	0.015	8.45757e-42	IDC	-0.393252	IDC
PF3D7_1218800	PSOP17	secreted ookinete protein, putative	0.0743353	0.264187	0.0639873	0.0190875	0.193489	0.265507	c2	0.133912		c2 (n=721)	1.32773e-252	4.04383	0.789	0.037	6.93077e-249	gam	4.04383	non-IDC
PF3D7_1218900		WD repeat-containing protein, putative	0.266461	0.10505	0.0953633	0.0517971	0.590179	0.694359	c2	0.185756		c2 (n=721)	3.49062e-87	0.317219	0.375	0.03	1.8221e-83	gam	0.317219	non-IDC	0.722604	Late Ring	-0.363591	Mid Ring
PF3D7_1220400	DRN1	debranching enzyme-associated ribonuclease, putative	0.139686	0.00302993	0.0747876	0.251618	0.208528	0.0822886	c2	0.110987		c2 (n=721)	2.5313e-25	0.193799	0.333	0.082	1.32134e-21	IDC	-0.193799	IDC
PF3D7_1222500	DPH6	diphthine--ammonia ligase, putative	0.351561	0.41473	0.42048	0.37118	0.495249	0.593112	c2	0.417605		c2 (n=721)	4.09865e-46	0.248646	0.016	0.207	2.1395e-42	spz	0.248646	non-IDC
PF3D7_1225800	UBA1	ubiquitin-activating enzyme E1	0.0155121	0.215489	0.504539	0.0389469	0.201321	0.158397	c2	0.179859		c2 (n=721)	1.49078e-183	1.85211	0.789	0.054	7.78188e-180	IDC	-1.85211	IDC	4.31624	Late Troph	-1.38121	Late Troph
PF3D7_1225900		conserved Plasmodium protein, unknown function	0.324439	0.365491	0.237744	0.249088	0.49482	0.391087	c2	0.344965		c2 (n=721)	8.9427e-59	0.254654	0.328	0.03	4.66809e-55	IDC	-0.254654	IDC	4.17349	Mid Troph	-0.158366	Mid Ring
PF3D7_1226000		conserved protein, unknown function	0.37245	0.470859	0.403673	0.39925	0.4876	0.584252	c2	0.437266		c2 (n=721)									3.67193	Mid Troph	-0.432049	Mid Ring
PF3D7_1226200		conserved Plasmodium protein, unknown function	0.436203	0.278669	0.219974	0.352784	0.256535	0.361933	c2	0.315727		c2 (n=721)	3.40023e-63	0.18272	0.242	0.013	1.77492e-59	gam	0.18272	non-IDC
PF3D7_1226700	RRP9	U3 small nucleolar RNA-interacting protein 2, putative	0.197481	0.075164	0.112187	0.237708	0.0414114	0.136159	c2	0.124173		c2 (n=721)	1.0148e-08	0.821548	0.182	0.063	5.29725e-05	ook	0.821548	non-IDC	1.19236	Early Ring	-0.249443	Late Ring
PF3D7_1228000		WPP motif-containing protein, putative	0.164449	0.394046	0.380634	0.212878	0.211197	0.190815	c2	0.212038		c2 (n=721)	1.38939e-78	0.750583	0.236	0.003	7.25261e-75	ook	0.750583	non-IDC	3.17675	Late Troph	-0.117308	Mid Troph
PF3D7_1228300	NEK1	NIMA related kinase 1	0.262885	0.438982	0.514021	0.290708	0.0958383	0.349764	c2	0.320236		c2 (n=721)	0.00772213	0.854075	0.248	0.171	1	ook	0.854075	non-IDC	8.45366	Late Troph	-0.0819589	Schizont
PF3D7_1230200		vacuolar transporter chaperone, putative, pseudogene	0.506192	0.381509	0.427041	0.381742	0.493554	0.496747	c2	0.460298		c2 (n=721)	1.24596e-06	0.206652	0.103	0.03	0.00650393	ook	0.206652	non-IDC	2.41192	Mid Troph	-0.601594	Mid Troph
PF3D7_1230600		sun-family protein, putative	0.228934	0.21643	0.397227	0.330994	0.388615	0.302063	c2	0.316529		c2 (n=721)	4.39387e-102	0.556208	0.041	0.466	2.2936e-98	spz	0.556208	non-IDC	9.78173	Late Ring	-0.410711	Mid Troph
PF3D7_1232200	LPD1	dihydrolipoyl dehydrogenase, mitochondrial	0.425413	0.342817	0.224668	0.235349	0.486858	0.334993	c2	0.338905		c2 (n=721)	7.46217e-126	1.29037	0.619	0.081	3.89525e-122	gam	1.29037	non-IDC	5.34976	Late Troph	-0.231212	Late Troph
PF3D7_1232600		conserved Plasmodium protein, unknown function	0.617847	0.421458	0.235761	0.641162	0.482167	0.346315	c2	0.451812		c2 (n=721)	5.28745e-24	0.1419	0.189	0.028	2.76005e-20	IDC	-0.1419	IDC	3.73903	Schizont	-3.21988	Schizont
PF3D7_1233200		conserved Plasmodium protein, unknown function	0.552106	0.44833	0.654234	0.456494	0.407199	0.524967	c2	0.490731		c2 (n=721)	6.82195e-146	2.74157	0.583	0.049	3.56106e-142	gam	2.74157	non-IDC	2.8641	Early Ring	-0.27984	Mid Ring
PF3D7_1233300	PPR2	pentatricopeptide repeat domain-containing protein 2, putative	0.292766	0.35274	0.104263	0.429303	0.320066	0.377615	c2	0.336403		c2 (n=721)	7.01668e-137	3.73282	0.818	0.111	3.66271e-133	ook	3.73282	non-IDC	1.54295	Mid Troph	-0.27477	Mid Troph
PF3D7_1234000		conserved Plasmodium protein, unknown function	0.110518	0.368286	0.51418	0.175513	0.101595	0.250433	c2	0.212973		c2 (n=721)	3.96216e-78	0.399125	0.435	0.06	2.06825e-74	gam	0.399125	non-IDC	4.55017	Mid Troph	-0.409226	Late Troph
PF3D7_1234200		helicase, putative, pseudogene	0.29824	0.429073	0.197429	0.256782	0.30365	0.229517	c2	0.277511		c2 (n=721)	6.473e-57	1.37005	0.044	0.325	3.3789e-53	spz	1.37005	non-IDC	1.79196	Mid Troph	-0.225298	Late Troph
PF3D7_1234600	TOC75	protein TOC75, putative	0.42103	0.451877	0.276098	0.337694	0.411076	0.298201	c2	0.374385		c2 (n=721)	2.13624e-127	0.850478	0.561	0.037	1.11512e-123	IDC	-0.850478	IDC	6.57731	Late Troph	-0.0710887	Late Troph
PF3D7_1235900	XAB2	pre-mRNA-splicing factor SYF1, putative	0.364606	0.345532	0.55558	0.442435	0.404877	0.440526	c2	0.422701		c2 (n=721)	0.000648439	1.07805	0.529	0.427	1	gam	1.07805	non-IDC	9.70785	Mid Troph	-0.445479	Late Troph
PF3D7_1237100		conserved Plasmodium protein, unknown function	0.46147	0.355993	0.125377	0.386977	0.261129	0.309539	c2	0.332766		c2 (n=721)	6.78336e-10	0.402472	0.321	0.143	3.54092e-06	ook	0.402472	non-IDC	4.51376	Late Ring	-0.135787	Late Ring
PF3D7_1239300		conserved Plasmodium protein, unknown function	0.391313	0.28109	0.172682	0.362764	0.264544	0.375962	c2	0.321927		c2 (n=721)									2.32101	Early Ring
PF3D7_1239400		conserved protein, unknown function	0.37451	0.176426	0.419176	0.143177	0.205126	0.380857	c2	0.289818		c2 (n=721)	3.46648e-257	2.19345	0.731	0.014	1.8095e-253	gam	2.19345	non-IDC
PF3D7_1239500	GyrB	DNA gyrase subunit B	0.461638	0.464893	0.384433	0.417586	0.498807	0.686133	c2	0.463266		c2 (n=721)	2.22112e-70	0.477138	0.45	0.053	1.15942e-66	IDC	-0.477138	IDC	3.88543	Late Troph	-0.283674	Late Troph
PF3D7_1243900	DOC2	double C2-like domain-containing protein	0.226177	0.145593	0.563337	0.336134	0.096128	0.314788	c2	0.270483		c2 (n=721)	4.7437e-146	2.30666	0.876	0.171	2.47621e-142	gam	2.30666	non-IDC	4.97891	Schizont	-0.523916	Mid Ring
PF3D7_1244200	TFB2	RNA polymerase II transcription factor B subunit 2, putative	0.148669	0.395596	0.150396	0.376939	0.322847	0.388194	c2	0.349893		c2 (n=721)									2.7697	Late Ring	-0.140683	Late Ring
PF3D7_1245400		50S ribosomal protein L3, mitochondrial, putative	0.400509	0.334481	0.246601	0.381197	0.531934	0.494303	c2	0.390853		c2 (n=721)	1.36468e-117	0.973824	0.647	0.112	7.12361e-114	gam	0.973824	non-IDC	6.50647	Mid Troph	-0.158999	Late Troph
PF3D7_1247000	FBXO9	F-box only protein 9 homolog, putative	0.059022	0.235817	0.202235	0.293567	0.315333	0.252126	c2	0.243971		c2 (n=721)	4.72493e-70	0.85399	0.432	0.067	2.46642e-66	gam	0.85399	non-IDC	4.29531	Schizont	-0.489938	Schizont
PF3D7_1247300		GPI mannosyltransferase 2, putative	0.520068	0.453704	0.778159	0.434159	0.383106	0.363409	c2	0.443931		c2 (n=721)	1.04965e-63	0.482656	0.388	0.039	5.4792e-60	ook	0.482656	non-IDC
PF3D7_1248000		tRNA-splicing endonuclease, putative	0.0362422	0.114549	0.515738	0.521644	0.366426	0.368294	c2	0.36736		c2 (n=721)	4.66332e-57	0.159958	0.317	0.029	2.43425e-53	IDC	-0.159958	IDC	5.65358	Late Troph	-0.238221	Schizont
PF3D7_1249600	LRR12	leucine-rich repeat protein	0.135165	0.130129	0.481846	0.0476557	0.111108	0.209035	c2	0.132647		c2 (n=721)	1.73431e-91	0.169508	0.506	0.048	9.05309e-88	IDC	-0.169508	IDC	0.466675	Schizont	-0.459412	Mid Ring
PF3D7_1252200	CHT1	chitinase	0.669271	0.390913	0.101919	0.478696	0.73635	0.351534	c2	0.434805		c2 (n=721)	2.3618e-153	1.51696	0.455	0.006	1.23286e-149	ook	1.51696	non-IDC
PF3D7_1253100		Plasmodium exported protein (PHISTa), unknown function	0.105936	0.220476	0.0820098	0.0764516	0.163406	0.0772497	c2	0.093973		c2 (n=721)									6.17392	Early Ring	-2.48033	Schizont
PF3D7_1253200		hypothetical protein	0.179282	0.227219	0.23237	0.245716	0.278697	0.116416	c2	0.229794		c2 (n=721)
PF3D7_1302600	DOHH	deoxyhypusine hydroxylase	0.529324	0.580596	0.227366	0.454233	0.232187	0.239257	c2	0.346745		c2 (n=721)	6.46121e-124	1.20183	0.613	0.076	3.37275e-120	gam	1.20183	non-IDC	0.777536	Early Ring	-0.203118	Early Ring
PF3D7_1304300		conserved Plasmodium protein, unknown function	0.730642	0.587234	0.356159	0.481102	0.47161	0.439809	c2	0.476356		c2 (n=721)	3.77866e-28	0.126131	0.293	0.08	1.97246e-24	gam	0.126131	non-IDC	1.66393	Mid Troph	-0.223096	Mid Ring
PF3D7_1304600		conserved Plasmodium protein, unknown function	0.250518	0.357882	0.255841	0.400388	0.0112719	0.150682	c2	0.253179		c2 (n=721)	1.64914e-44	0.477413	0.244	0.022	8.60852e-41	IDC	-0.477413	IDC	1.59266	Late Ring	-0.0982027	Late Ring
PF3D7_1305300	GCN1	translational activator GCN1, putative	0.409819	0.315428	0.416129	0.487904	0.420024	0.416759	c2	0.416444		c2 (n=721)	5.47354e-84	0.736667	0.48	0.066	2.85719e-80	gam	0.736667	non-IDC
PF3D7_1305800		conserved Plasmodium protein, unknown function	0.499294	0.296167	0.182013	0.494864	0.41887	0.354145	c2	0.386507		c2 (n=721)											-0.402652	Early Ring
PF3D7_1307200		DnaJ protein, putative	0.446637	0.342932	0.390768	0.476041	0.453084	0.52659	c2	0.449861		c2 (n=721)	6.92477e-135	0.625722	0.616	0.065	3.61473e-131	gam	0.625722	non-IDC	4.77165	Late Ring
PF3D7_1307400		conserved Plasmodium protein, unknown function	0.446527	0.462273	0.528289	0.469473	0.268466	0.385075	c2	0.4544		c2 (n=721)	9.67368e-61	1.64573	0.215	0.009	5.04966e-57	gam	1.64573	non-IDC	9.68194	Mid Ring	-0.667313	Mid Ring
PF3D7_1308100		CCAAT-binding transcription factor, putative	0.239304	0.524824	0.493391	0.333017	0.404347	0.458176	c2	0.431261		c2 (n=721)	2.09732e-26	0.144003	0.122	0.008	1.0948e-22	IDC	-0.144003	IDC	2.89625	Late Troph	-0.291315	Late Troph
PF3D7_1310100		conserved Plasmodium protein, unknown function	0.356093	0.191163	0.592674	0.395891	0.201743	0.454535	c2	0.375992		c2 (n=721)	1.77859e-77	2.71596	0.533	0.077	9.28426e-74	ook	2.71596	non-IDC	2.23986	Mid Troph	-0.108975	Mid Ring
PF3D7_1310300		zinc finger protein, putative	0.505985	0.593024	0.250978	0.292758	0.539401	0.452898	c2	0.479442		c2 (n=721)	1.70668e-15	0.158147	0.109	0.014	8.90887e-12	ook	0.158147	non-IDC	2.86102	Early Ring	-0.675708	Schizont
PF3D7_1311100		meiosis-specific nuclear structural protein 1, putative	0.00903811	0.035846	0.116874	0.135202	0.0263949	0.0495414	c2	0.0426937		c2 (n=721)	2.05512e-70	3.62978	0.29	0.021	1.07277e-66	gam	3.62978	non-IDC
PF3D7_1311700		cytochrome c, putative	0.197282	0.208677	0.508215	0.352704	0.12189	0.228707	c2	0.218692		c2 (n=721)	7.54402e-121	0.866554	0.545	0.032	3.93798e-117	ook	0.866554	non-IDC	4.12767	Late Ring	-0.166699	Early Ring
PF3D7_1312300		ribosomal protein S35, mitochondrial, putative	0.327049	0.577139	0.541832	0.463751	0.392685	0.511307	c2	0.487529		c2 (n=721)	1.31141e-171	0.380299	0.625	0.04	6.84556e-168	gam	0.380299	non-IDC	2.27645	Late Ring	-0.224051	Mid Ring
PF3D7_1313100		conserved Plasmodium protein, unknown function	0.655887	0.334581	0.3247	0.470078	0.511821	0.533077	c2	0.490949		c2 (n=721)									1.30945	Mid Ring	-0.0889239	Mid Ring
PF3D7_1313600		Clu domain-containing protein, putative	0.239055	0.259026	0.414021	0.316769	0.313159	0.365325	c2	0.314964		c2 (n=721)	2.51892e-185	1.65157	0.743	0.056	1.31488e-181	gam	1.65157	non-IDC	6.78702	Schizont	-0.127434	Schizont
PF3D7_1313900		ankyrin-repeat protein, putative	0.315952	0.474583	0.505625	0.63921	0.3036	0.438779	c2	0.456681		c2 (n=721)	5.94937e-91	0.275008	0.344	0.019	3.10557e-87	gam	0.275008	non-IDC	6.90812	Mid Troph	-0.261688	Late Troph
PF3D7_1316400	SAS6L	SAS6-like protein, putative	0.460186	0.412626	0.322587	0.344049	0.165883	0.0904784	c2	0.333318		c2 (n=721)	7.10819e-21	0.206798	0.202	0.052	3.71047e-17	gam	0.206798	non-IDC	1.50393	Mid Ring	-0.189719	Mid Ring
PF3D7_1317200	ApiAP2	AP2 domain transcription factor AP2-FG, putative	0.528965	0.406953	0.554767	0.305014	0.453737	0.575387	c2	0.491351		c2 (n=721)	1.30084e-86	0.69659	0.556	0.095	6.79037e-83	gam	0.69659	non-IDC	9.70506	Late Ring	-0.171538	Mid Ring
PF3D7_1318500		conserved Plasmodium protein, unknown function	0.354041	0.333362	0.281888	0.276809	0.388282	0.114531	c2	0.307625		c2 (n=721)	2.85129e-89	0.575598	0.341	0.02	1.48837e-85	gam	0.575598	non-IDC	0.959747	Schizont	-0.224959	Schizont
PF3D7_1319000		conserved Plasmodium protein, unknown function	0.526572	0.462253	0.560196	0.395017	0.371514	0.618483	c2	0.494412		c2 (n=721)	2.7293e-214	1.87467	0.701	0.031	1.42469e-210	gam	1.87467	non-IDC	0.943767	Mid Troph	-0.514522	Mid Ring
PF3D7_1319200		conserved Plasmodium protein, unknown function	0.421798	0.652146	0.492457	0.373204	0.365705	0.303131	c2	0.397501		c2 (n=721)	5.14835e-138	5.78344	0.806	0.111	2.68744e-134	ook	5.78344	non-IDC	2.00276	Early Ring	-0.0421543	Mid Ring
PF3D7_1319500		conserved protein, unknown function	0.358921	0.489794	0.487357	0.353419	0.490677	0.502943	c2	0.488576		c2 (n=721)									2.91447	Mid Troph	-0.200617	Late Troph
PF3D7_1319600		ACDC domain-containing protein, putative	0.265494	0.335002	0.473381	0.489976	0.0964437	0.316387	c2	0.325695		c2 (n=721)	5.64725e-189	2.01009	0.858	0.117	2.94786e-185	gam	2.01009	non-IDC	1.7071	Early Ring	-0.335683	Early Ring
PF3D7_1319800	Pfg17	conserved Plasmodium protein, unknown function	0.223522	0.192569	0.00297379	0.0514877	0.0699681	0.0968866	c2	0.0834274		c2 (n=721)	1.0318e-90	1.17053	0.272	0.004	5.38602e-87	gam	1.17053	non-IDC
PF3D7_1320200		TBC domain protein, putative	0.375458	0.425538	0.52372	0.564199	0.269225	0.278052	c2	0.400498		c2 (n=721)	1.244e-194	2.14948	0.792	0.089	6.49367e-191	gam	2.14948	non-IDC	2.94695	Mid Troph	-0.210368	Mid Ring
PF3D7_1321000		conserved Plasmodium protein, unknown function	0.470328	0.383613	0.460699	0.395693	0.38192	0.607069	c2	0.428196		c2 (n=721)	2.54574e-235	4.04863	0.779	0.051	1.32887e-231	gam	4.04863	non-IDC	0.489061	Early Ring	-0.0998577	Mid Ring
PF3D7_1321600	PDEgamma	cGMP-specific 3',5'-cyclic phosphodiesterase gamma, putative	0.392158	0.42551	0.483483	0.400463	0.22407	0.399558	c2	0.40001		c2 (n=721)	1.81788e-42	0.311362	0.227	0.027	9.48934e-39	gam	0.311362	non-IDC	1.78315	Early Ring	-0.09149	Late Ring
PF3D7_1322300		BRCT domain-containing protein, putative	0.116873	0.215881	0.267634	0.241712	0.164609	0.219961	c2	0.217921		c2 (n=721)	4.37055e-76	0.417842	0.052	0.401	2.28142e-72	spz	0.417842	non-IDC	2.96497	Mid Troph	-0.386842	Mid Troph
PF3D7_1322600		conserved Plasmodium protein, unknown function	0.111935	0.42711	0.248041	0.188227	0.109438	0.10368	c2	0.150081		c2 (n=721)	5.70178e-66	0.486849	0.433	0.055	2.97633e-62	IDC	-0.486849	IDC	5.0628	Schizont	-0.299707	Mid Ring
PF3D7_1322900		conserved protein, unknown function	0.244015	0.37246	0.10904	0.0887115	0.251567	0.321254	c2	0.247791		c2 (n=721)	2.43766e-219	3.40739	0.801	0.071	1.27246e-215	gam	3.40739	non-IDC			-0.254113	Mid Ring
PF3D7_1323600		conserved protein, unknown function	0.0848149	0.169036	0.159466	0.0391489	0.0092509	0.166521	c2	0.122141		c2 (n=721)	2.37761e-99	0.107915	0.571	0.08	1.24111e-95	gam	0.107915	non-IDC	7.17769	Mid Troph	-0.219302	Late Troph
PF3D7_1323800	VPS52	vacuolar protein sorting-associated protein 52, putative	0.644063	0.378581	0.349445	0.28686	0.49493	0.51122	c2	0.436756		c2 (n=721)	1.41783e-84	0.501099	0.478	0.047	7.40107e-81	IDC	-0.501099	IDC	0.832632	Early Ring	-0.442585	Mid Ring
PF3D7_1324500		DEAD box helicase, putative	0.0568331	0.192148	0.541453	0.288285	0.0793853	0.0205458	c2	0.135766		c2 (n=721)	3.94133e-53	0.409796	0.347	0.057	2.05737e-49	gam	0.409796	non-IDC	5.30693	Late Troph	-0.174621	Late Troph
PF3D7_1324600		conserved Plasmodium protein, unknown function	0.331243	0.384754	0.407169	0.30395	0.345068	0.407068	c2	0.364911		c2 (n=721)	9.49197e-81	0.441478	0.423	0.052	4.95481e-77	gam	0.441478	non-IDC	2.88484	Late Troph	-0.178595	Late Ring
PF3D7_1324800	DHFS-FPGS	dihydrofolate synthase/folylpolyglutamate synthase	0.427657	0.0139106	0.00903962	0.118434	0.436515	0.308972	c2	0.213703		c2 (n=721)	1.22596e-151	5.95825	0.842	0.104	6.39953e-148	ook	5.95825	non-IDC	2.12187	Late Troph	-0.757621	Late Troph
PF3D7_1325500		conserved Plasmodium protein, unknown function	0.399907	0.363189	0.262251	0.0192085	0.34298	0.143312	c2	0.302616		c2 (n=721)	2.7848e-21	0.150704	0.156	0.021	1.45367e-17	IDC	-0.150704	IDC	2.1358	Mid Troph	-0.150545	Late Ring
PF3D7_1325700		conserved Plasmodium protein, unknown function	0.338983	0.327677	0.514285	0.319459	0.546963	0.341238	c2	0.34011		c2 (n=721)									8.14179	Late Troph	-0.686338	Late Troph
PF3D7_1325800		conserved Plasmodium protein, unknown function	0.384937	0.296998	0.542802	0.596998	0.350371	0.558678	c2	0.46387		c2 (n=721)	6.51146e-49	1.05346	0.054	0.314	3.39898e-45	spz	1.05346	non-IDC	6.17138	Late Ring	-0.119521	Late Ring
PF3D7_1326500		conserved Plasmodium protein, unknown function	0.470906	0.113756	0.241644	0.237994	0.286173	0.230416	c2	0.239819		c2 (n=721)	9.05712e-104	0.484202	0.511	0.058	4.72781e-100	gam	0.484202	non-IDC	2.9831	Late Troph	-0.28956	Mid Troph
PF3D7_1327000		conserved Plasmodium protein, unknown function	0.216036	0.289263	0.56544	0.341986	0.23377	0.323104	c2	0.306183		c2 (n=721)	1.66534e-140	0.800806	0.592	0.053	8.69309e-137	gam	0.800806	non-IDC	7.86171	Late Ring	-0.0106833	Late Troph
PF3D7_1327100		conserved protein, unknown function	0.58199	0.209216	0.43847	0.536589	0.494281	0.452469	c2	0.473375		c2 (n=721)	2.17224e-241	3.9801	0.804	0.051	1.13391e-237	gam	3.9801	non-IDC	1.41355	Mid Ring	-0.217675	Mid Ring
PF3D7_1327200	RPR2	ribonuclease P protein subunit RPR2, putative	0.0304596	0.0831443	0.143182	0.228898	0.0135262	0.199899	c2	0.113163		c2 (n=721)	9.91843e-07	0.321714	0.158	0.06	0.00517742	ook	0.321714	non-IDC	1.44903	Early Ring	-0.1769	Early Ring
PF3D7_1328000		conserved Plasmodium protein, unknown function	0.326364	0.432445	0.300755	0.160599	0.359356	0.184192	c2	0.313559		c2 (n=721)	9.59044e-122	1.04999	0.695	0.101	5.00621e-118	gam	1.04999	non-IDC	3.86659	Late Troph	-0.0498054	Schizont
PF3D7_1328600		conserved Plasmodium protein, unknown function	0.519977	0.440278	0.464018	0.631967	0.318682	0.370119	c2	0.452148		c2 (n=721)	1.65099e-139	2.82058	0.818	0.104	8.61817e-136	ook	2.82058	non-IDC	0.557985	Early Ring	-0.235735	Early Ring
PF3D7_1328700		Plasmodium RNA of unknown function RUF1	0.141387	0.00738009	0.659997	0.212472	0.18885	0.423931	c2	0.200661		c2 (n=721)	3.19583e-93	0.190815	0.294	0.006	1.66822e-89	IDC	-0.190815	IDC
PF3D7_1329200		conserved Plasmodium protein, unknown function	0.359367	0.39953	0.29012	0.072453	0.313994	0.133207	c2	0.302057		c2 (n=721)	1.5766e-56	1.69255	0.455	0.071	8.22984e-53	ook	1.69255	non-IDC	2.07798	Late Troph	-0.427745	Late Troph
PF3D7_1329300	CAF1B	chromatin assembly factor 1 subunit B, putative	0.388456	0.286738	0.524291	0.514835	0.235694	0.423696	c2	0.406076		c2 (n=721)	5.59998e-47	0.333425	0.261	0.024	2.92319e-43	IDC	-0.333425	IDC	5.58435	Late Troph	-0.375334	Schizont
PF3D7_1332800		eukaryotic translation initiation factor 6, putative	0.107162	0.319817	0.434202	0.158888	0.0419277	0.199972	c2	0.17943		c2 (n=721)	1.1244e-22	0.210162	0.109	0.011	5.86939e-19	gam	0.210162	non-IDC	3.22934	Early Ring	-2.21169	Early Ring
PF3D7_1333000	CPN20	20 kDa chaperonin	0.167231	0.302369	0.110883	0.354917	0.216382	0.278487	c2	0.247435		c2 (n=721)									6.96254	Mid Troph	-0.48373	Mid Troph
PF3D7_1333900		conserved Plasmodium protein, unknown function	0.365632	0.400481	0.175703	0.498885	0.233854	0.331805	c2	0.348719		c2 (n=721)	0.000348017	0.213024	0.212	0.113	1	ook	0.213024	non-IDC	1.42752	Late Troph	-0.118952	Late Troph
PF3D7_1334100		conserved protein, unknown function	0.284524	0.0224702	0.230999	0.298965	0.176913	0.189224	c2	0.210111		c2 (n=721)	1.96921e-53	0.480851	0.369	0.066	1.02793e-49	gam	0.480851	non-IDC	0.942171	Mid Troph	-0.28174	Schizont
PF3D7_1334300	MSRP5	MSP7-like protein	0.292019	0.137146	0.304446	0.273867	0.343117	0.334283	c2	0.298233		c2 (n=721)	1.37632e-25	0.121335	0.117	0.008	7.18438e-22	IDC	-0.121335	IDC	12.4457	Late Ring	-0.240248	Late Ring
PF3D7_1334400	MSRP4	MSP7-like protein	0.495446	0.500259	0.0835624	0.430204	0.841916	0.532151	c2	0.497853		c2 (n=721)									1.91357	Mid Ring	-0.360828	Mid Ring
PF3D7_1334700	MSRP7	MSP7-like protein	0.0608178	0.350666	0.194813	0.12109	0.151562	0.206915	c2	0.173187		c2 (n=721)	1.77972e-39	0.29319	0.122	0.002	9.29013e-36	IDC	-0.29319	IDC
PF3D7_1335200	RH6	reticulocyte binding protein homologue 6, pseudogene	0.184758	0.263073	0.348492	0.202446	0.525842	0.482609	c2	0.305783		c2 (n=721)									1.30663	Early Ring	-0.105783	Early Ring
PF3D7_1335600		WD repeat-containing protein, putative	0.358102	0.58148	0.461629	0.195658	0.655656	0.466771	c2	0.4642		c2 (n=721)	6.90662e-63	0.323021	0.328	0.028	3.60525e-59	IDC	-0.323021	IDC	0.690626	Mid Troph	-0.652038	Early Ring
PF3D7_1336900	cTrpRS	tryptophan--tRNA ligase	0.500813	0.350413	0.421368	0.498808	0.462961	0.480425	c2	0.471693		c2 (n=721)	1.17406e-13	0.173079	0.115	0.026	6.12857e-10	gam	0.173079	non-IDC	3.5804	Late Ring	-0.165603	Late Troph
PF3D7_1337200	DXS	1-deoxy-D-xylulose 5-phosphate synthase	0.49772	0.428405	0.49081	0.762832	0.440956	0.626097	c2	0.494265		c2 (n=721)	1.81559e-102	0.921648	0.389	0.016	9.47739e-99	IDC	-0.921648	IDC	2.47333	Mid Troph	-0.321154	Late Troph
PF3D7_1340000	PSOP7	secreted ookinete protein, putative	0.167656	0.337728	0.218214	0.00293974	0.583355	0.398998	c2	0.277971		c2 (n=721)	3.73658e-85	2.84972	0.661	0.118	1.95049e-81	ook	2.84972	non-IDC	3.28292	Mid Ring	-0.131485	Mid Ring
PF3D7_1340100	RRP42	exosome complex component RRP42, putative	0.0118493	0.403541	0.586112	0.148053	0.125899	0.265639	c2	0.206846		c2 (n=721)	1.43628e-33	0.40296	0.211	0.033	7.49736e-30	gam	0.40296	non-IDC
PF3D7_1340200		conserved Plasmodium protein, unknown function	0.311673	0.181167	0.145179	0.387142	0.276218	0.1463	c2	0.228692		c2 (n=721)									1.27846	Early Ring	-0.221121	Schizont
PF3D7_1340400		conserved Plasmodium protein, unknown function	0.200308	0.248085	0.450859	0.482964	0.471249	0.38805	c2	0.419455		c2 (n=721)	2.98935e-73	0.992568	0.363	0.041	1.56044e-69	gam	0.992568	non-IDC	3.55778	Mid Ring	-0.377929	Mid Ring
PF3D7_1342200		conserved Plasmodium membrane protein, unknown function	0.492856	0.193002	0.547389	0.313728	0.101659	0.368367	c2	0.341047		c2 (n=721)	3.61826e-75	0.500463	0.278	0.014	1.88873e-71	gam	0.500463	non-IDC	1.24844	Mid Troph	-0.221389	Late Ring
PF3D7_1342500	SPECT1	sporozoite protein essential for cell traversal	0.390833	0.323079	0.439469	0.380171	0.169478	0.218073	c2	0.351625		c2 (n=721)	2.37699e-23	3.46437	0.315	0.138	1.24079e-19	spz	3.46437	non-IDC	7.26404	Schizont	0.282778	Schizont
PF3D7_1342800	PEPCK	phosphoenolpyruvate carboxykinase	0.788841	0.370164	0.313807	0.643872	0.322888	0.567928	c2	0.469046		c2 (n=721)	3.73642e-44	0.748792	0.175	0.011	1.95041e-40	gam	0.748792	non-IDC	25.5511	Late Ring
PF3D7_1344000		aminomethyltransferase, putative	0.230912	0.123251	0.372563	0.297777	0.505628	0.358289	c2	0.328033		c2 (n=721)	8.27786e-21	1.18634	0.133	0.021	4.32104e-17	gam	1.18634	non-IDC	3.19476	Mid Troph	-0.3017	Late Ring
PF3D7_1344400		conserved Plasmodium protein, unknown function	0.461871	0.0636003	0.0923226	0.211959	0.156641	0.220079	c2	0.1843		c2 (n=721)	2.09683e-17	1.88445	0.27	0.534	1.09455e-13	spz	1.88445	non-IDC
PF3D7_1345500	UBC	ubiquitin-conjugating enzyme E2	0.191515	0.282316	0.163404	0.328587	0.589164	0.536076	c2	0.305451		c2 (n=721)	5.49613e-41	0.131221	0.25	0.026	2.86898e-37	IDC	-0.131221	IDC	6.61938	Late Troph	-0.0823204	Schizont
PF3D7_1346000		dynactin subunit 2, putative	0.405583	0.526269	0.471475	0.470886	0.40911	0.521874	c2	0.47118		c2 (n=721)	2.02947e-45	0.233675	0.199	0.016	1.05938e-41	gam	0.233675	non-IDC
PF3D7_1346600	C2AP4	respiratory chain complex 2 associated protein 4	0.157491	0.583643	0.347563	0.0493847	0.313593	0.295599	c2	0.304596		c2 (n=721)	9.26486e-60	0.464701	0.333	0.032	4.83626e-56	IDC	-0.464701	IDC			-0.852931	Schizont
PF3D7_1346900		conserved Plasmodium protein, unknown function	0.243104	0.218921	0.296429	0.560448	0.180492	0.351601	c2	0.269767		c2 (n=721)	5.5556e-64	0.175535	0.317	0.024	2.90002e-60	IDC	-0.175535	IDC	8.06858	Schizont	-0.204219	Schizont
PF3D7_1347000	WDR92	WD repeat-containing protein 92, putative	0.171408	0.292877	0.234372	0.216935	0.489503	0.622399	c2	0.263625		c2 (n=721)	9.43768e-30	0.116713	0.166	0.021	4.92647e-26	gam	0.116713	non-IDC
PF3D7_1348100		GTPase, putative	0.655663	0.287386	0.463205	0.633107	0.28118	0.400904	c2	0.432054		c2 (n=721)	3.22736e-121	1.43516	0.61	0.085	1.68468e-117	gam	1.43516	non-IDC	7.90584	Schizont	-0.448592	Schizont
PF3D7_1349000		conserved Plasmodium protein, unknown function	0.378827	0.268407	0.474345	0.608325	0.284232	0.20313	c2	0.33153		c2 (n=721)	7.02356e-142	1.90998	0.589	0.058	3.6663e-138	gam	1.90998	non-IDC	0.598441	Schizont	-0.0256755	Early Ring
PF3D7_1350800		conserved Plasmodium protein, unknown function	0.478866	0.485378	0.379523	0.337439	0.225642	0.513473	c2	0.429194		c2 (n=721)	3.32815e-243	1.29613	0.789	0.042	1.73729e-239	gam	1.29613	non-IDC	0.650621	Schizont	-0.539299	Schizont
PF3D7_1354000		conserved Plasmodium protein, unknown function	0.450444	0.464306	0.302118	0.474237	0.397803	0.386515	c2	0.424123		c2 (n=721)	5.30617e-117	0.888662	0.441	0.028	2.76982e-113	gam	0.888662	non-IDC	3.90533	Mid Ring	-0.0353896	Mid Ring
PF3D7_1354200	SAC1	phosphoinositide phosphatase SAC1	0.430085	0.0847668	0.121365	0.245202	0.153125	0.183593	c2	0.168359		c2 (n=721)	2.10558e-70	0.338241	0.341	0.035	1.09911e-66	gam	0.338241	non-IDC	21.2101	Schizont	-0.0162752	Schizont
PF3D7_1354700		conserved Plasmodium protein, unknown function	0.485653	0.49633	0.45382	0.625532	0.538864	0.497711	c2	0.49702		c2 (n=721)	1.25808e-196	6.29741	0.811	0.095	6.56718e-193	spz	6.29741	non-IDC	0.90616	Mid Ring	-0.164236	Mid Ring
PF3D7_1356000		conserved Plasmodium protein, unknown function	0.242112	0.304122	0.327869	0.173034	0.249266	0.378663	c2	0.276694		c2 (n=721)	5.36033e-255	4.03231	0.807	0.04	2.79809e-251	gam	4.03231	non-IDC	1.18915	Mid Ring	-0.0768958	Mid Ring
PF3D7_1357700	UTP21	U3 small nucleolar RNA-associated protein 21, putative	0.383801	0.312382	0.336489	0.491849	0.433922	0.446744	c2	0.408862		c2 (n=721)	1.13008e-44	1.33825	0.028	0.238	5.89903e-41	spz	1.33825	non-IDC	0.246253	Early Ring	-0.203158	Early Ring
PF3D7_1358300	ROM7	rhomboid protease ROM7, putative	0.178382	0.361817	0.377274	0.383718	0.295031	0.214707	c2	0.328424		c2 (n=721)	1.0172e-62	0.253289	0.467	0.07	5.30979e-59	IDC	-0.253289	IDC	0.90132	Late Troph	-1.5445	Late Troph
PF3D7_1359700		conserved Plasmodium protein, unknown function	0.368419	0.199105	0.291102	0.341933	0.395178	0.43438	c2	0.355176		c2 (n=721)	2.00388e-80	0.12561	0.61	0.119	1.04603e-76	gam	0.12561	non-IDC	3.91935	Schizont	-0.867873	Schizont
PF3D7_1360300		conserved Plasmodium protein, unknown function	0.336766	0.221276	0.608992	0.406368	0.420059	0.33234	c2	0.371567		c2 (n=721)	7.63644e-66	0.521978	0.269	0.019	3.98622e-62	gam	0.521978	non-IDC	12.264	Mid Troph	-0.0555303	Late Troph
PF3D7_1360400		conserved Plasmodium protein, unknown function	0.113434	0.196061	0.129381	0.231039	0.0954917	0.211659	c2	0.162721		c2 (n=721)	1.81462e-56	0.254576	0.248	0.02	9.47231e-53	gam	0.254576	non-IDC	4.59447	Late Ring	-0.374877	Mid Troph
PF3D7_1361700	COX2A	cytochrome c oxidase subunit 2A, putative	0.379854	0.379623	0.269711	0.324592	0.55699	0.360629	c2	0.370126		c2 (n=721)	3.29145e-48	0.23969	0.284	0.04	1.71813e-44	gam	0.23969	non-IDC	9.93975	Late Troph	-1.998	Schizont
PF3D7_1362100	14-3-3II	14-3-3 protein	0.455523	0.427532	0.476803	0.32141	0.331188	0.408195	c2	0.417864		c2 (n=721)	5.30677e-46	1.76288	0.139	0.481	2.77013e-42	spz	1.76288	non-IDC
PF3D7_1362700		conserved Plasmodium protein, unknown function	0.228599	0.274368	0.0869628	0.258257	0.308125	0.262267	c2	0.260262		c2 (n=721)	1.93052e-206	2.49366	0.816	0.071	1.00773e-202	gam	2.49366	non-IDC
PF3D7_1363200	PNKP	bifunctional polynucleotide phosphatase/kinase	0.273607	0.249207	0.366329	0.286976	0.300164	0.351893	c2	0.29357		c2 (n=721)	3.75591e-24	0.221176	0.217	0.038	1.96059e-20	IDC	-0.221176	IDC	0.108532	Early Ring	-0.133882	Mid Troph
PF3D7_1363400	DOA1	polyubiquitin binding protein, putative	0.507917	0.465544	0.481875	0.365965	0.592379	0.627663	c2	0.494896		c2 (n=721)	3.26091e-18	0.178852	0.181	0.045	1.70219e-14	gam	0.178852	non-IDC
PF3D7_1363600		conserved Plasmodium protein, unknown function	0.214707	0.0264642	0.57298	0.221865	0.541988	0.540589	c2	0.381227		c2 (n=721)	1.36813e-27	0.1239	0.16	0.022	7.14163e-24	gam	0.1239	non-IDC	2.36227	Mid Troph	-0.371046	Late Troph
PF3D7_1363800	GEX1	nuclear fusion protein, putative	0.263745	0.210856	0.315556	0.284302	0.113594	0.310836	c2	0.274023		c2 (n=721)	4.51285e-128	0.771699	0.483	0.028	2.35571e-124	gam	0.771699	non-IDC	0.0996064	Late Ring	-0.249342	Mid Ring
PF3D7_1364200	NUP205	nucleoporin NUP205, putative	0.375937	0.49854	0.326819	0.470896	0.29187	0.288138	c2	0.351378		c2 (n=721)	8.63321e-48	0.320281	0.035	0.263	4.50654e-44	spz	0.320281	non-IDC
PF3D7_1364400		conserved Plasmodium protein, unknown function	0.150798	0.0644594	0.11775	0.102565	0.0021911	0.229672	c2	0.110157		c2 (n=721)	2.87624e-33	0.284273	0.399	0.113	1.5014e-29	gam	0.284273	non-IDC	3.78107	Mid Troph	-0.174096	Mid Ring
PF3D7_1365300		conserved Plasmodium protein, unknown function	0.43779	0.552251	0.129046	0.491062	0.499445	0.345623	c2	0.464426		c2 (n=721)	5.45118e-41	0.181703	0.211	0.017	2.84552e-37	IDC	-0.181703	IDC
PF3D7_1365500	GCVT	aminomethyltransferase, mitochondrial, putative	0.285272	0.466595	0.596063	0.425486	0.499389	0.654173	c2	0.482992		c2 (n=721)	4.22103e-226	2.58287	0.764	0.044	2.20338e-222	gam	2.58287	non-IDC	15.1432	Mid Troph	-0.0475292	Late Troph
PF3D7_1367700	AlaRS	alanine--tRNA ligase	0.333389	0.407394	0.334248	0.310404	0.310386	0.562034	c2	0.333818		c2 (n=721)	1.08983e-05	0.658157	0.206	0.093	0.0568893	ook	0.658157	non-IDC	10.0047	Early Ring	-0.302452	Mid Troph
PF3D7_1368800	ERCC4	DNA repair endonuclease XPF, putative	0.391707	0.318301	0.12042	0.379589	0.517979	0.279539	c2	0.348945		c2 (n=721)	1.85991e-104	1.12316	0.589	0.09	9.70872e-101	gam	1.12316	non-IDC	5.13606	Late Troph	-0.597073	Late Ring
PF3D7_1369000	GPAA1	glycosylphosphatidylinositol anchor attachment 1 protein, putative	0.404805	0.511179	0.274405	0.142072	0.358537	0.217286	c2	0.316471		c2 (n=721)	5.7032e-51	0.102992	0.281	0.034	2.97707e-47	gam	0.102992	non-IDC	2.42551	Late Troph	-0.485095	Late Troph
PF3D7_1369300		conserved Plasmodium protein, unknown function	0.280825	0.186855	0.0936349	0.263429	0.167757	0.294337	c2	0.225142		c2 (n=721)	7.3301e-256	1.29007	0.789	0.028	3.82631e-252	gam	1.29007	non-IDC	1.20733	Early Ring	-0.229223	Mid Ring
PF3D7_1372300		Plasmodium exported protein (PHIST), unknown function	0.240295	0.253429	0.43517	0.222014	0.544959	0.567939	c2	0.344299		c2 (n=721)
PF3D7_1372400	ACS4	acyl-CoA synthetase	0.497511	0.448188	0.449189	0.507257	0.547015	0.46119	c2	0.479351		c2 (n=721)	1.61708e-88	0.315935	0.228	0	8.44118e-85	IDC	-0.315935	IDC	0.440995	Late Troph	-0.205862	Late Troph
PF3D7_1401300	EH2	epoxide hydrolase 2	0.52085	0.224542	0.133339	0.378558	0.386195	0.426035	c2	0.382377		c2 (n=721)	6.4361e-37	0.22239	0.178	0.018	3.35964e-33	gam	0.22239	non-IDC	27.0385	Mid Ring	-0.240742	Early Ring
PF3D7_1402900		conserved Plasmodium protein, unknown function	0.696972	0.447864	0.246642	0.426188	0.595651	0.321179	c2	0.437026		c2 (n=721)	3.30343e-71	0.267668	0.561	0.087	1.72439e-67	IDC	-0.267668	IDC	2.1052	Mid Ring	-0.951789	Schizont
PF3D7_1403000		radial spoke protein 3, putative	0.285793	0.352804	0.329425	0.374843	0.345839	0.333893	c2	0.339866		c2 (n=721)	1.97729e-82	0.585186	0.471	0.07	1.03214e-78	gam	0.585186	non-IDC	2.51981	Early Ring	-0.129203	Mid Ring
PF3D7_1403800	MISFIT	nuclear formin-like protein MISFIT, putative	0.33814	0.412587	0.33291	0.191478	0.322409	0.26045	c2	0.327659		c2 (n=721)	2.10329e-155	1.14715	0.653	0.058	1.09792e-151	gam	1.14715	non-IDC
PF3D7_1405300		conserved Plasmodium protein, unknown function	0.285857	0.296799	0.22928	0.287495	0.526642	0.189056	c2	0.286676		c2 (n=721)	1.37506e-132	5.19309	0.891	0.17	7.1778e-129	ook	5.19309	non-IDC	4.91395	Mid Troph	-0.111116	Schizont
PF3D7_1406700	VPS29	vacuolar protein sorting-associated protein 29	0.193678	0.210889	0.262136	0.204433	0.32956	0.272619	c2	0.236512		c2 (n=721)	3.46341e-20	0.106164	0.151	0.028	1.8079e-16	gam	0.106164	non-IDC	9.3518	Late Troph	-0.165169	Late Troph
PF3D7_1407700		conserved protein, unknown function	0.301824	0.200427	0.380118	0.0169735	0.182127	0.371303	c2	0.251126		c2 (n=721)	1.10883e-10	1.04042	0.04	0.12	5.78807e-07	spz	1.04042	non-IDC	1.51919	Mid Ring	-0.0954691	Mid Ring
PF3D7_1409800	CELF2	CUGBP Elav-like family member 2, putative	0.111463	0.140265	0.13501	0.251395	0.189455	0.235427	c2	0.16486		c2 (n=721)	2.09386e-54	0.261506	0.227	0.015	1.093e-50	gam	0.261506	non-IDC	10.742	Mid Troph	-0.345469	Mid Troph
PF3D7_1410100		alpha/beta hydrolase, putative	0.138668	0.160933	0.249059	0.315354	0.0591274	0.202194	c2	0.181563		c2 (n=721)	4.44079e-208	1.02808	0.698	0.032	2.31809e-204	gam	1.02808	non-IDC
PF3D7_1411300		DnaJ protein, putative	0.427628	0.22841	0.111282	0.329153	0.469919	0.0891628	c2	0.278781		c2 (n=721)	2.17649e-69	0.334036	0.283	0.015	1.13613e-65	IDC	-0.334036	IDC	0.361413	Mid Troph	-0.311742	Schizont
PF3D7_1411900		p1/s1 nuclease, putative	0.507771	0.455386	0.490789	0.516956	0.413886	0.618488	c2	0.49928		c2 (n=721)	2.46824e-37	0.179798	0.16	0.012	1.28842e-33	gam	0.179798	non-IDC
PF3D7_1412100	MCMBP	mini-chromosome maintenance complex-binding protein, putative	0.108053	0.0280143	0.19002	0.234974	0.108649	0.210099	c2	0.149334		c2 (n=721)	3.49211e-172	1.30373	0.789	0.063	1.82288e-168	IDC	-1.30373	IDC	9.94111	Late Troph	-0.279416	Schizont
PF3D7_1412500	ACT2	actin II	0.173275	0.0732319	0.282462	0.14134	0.318585	0.436956	c2	0.227868		c2 (n=721)	4.36292e-81	1.20284	0.402	0.047	2.27744e-77	gam	1.20284	non-IDC	2.68037	Mid Ring	-1.66793	Mid Ring
PF3D7_1412600	DHS	deoxyhypusine synthase	0.394251	0.0245199	0.362587	0.288512	0.147753	0.164157	c2	0.226335		c2 (n=721)	5.10638e-39	0.381647	0.178	0.016	2.66553e-35	gam	0.381647	non-IDC	0.582326	Mid Ring	-0.425585	Late Ring
PF3D7_1413000		conserved Plasmodium protein, unknown function	0.137866	0.136765	0.202182	0.155373	0.229796	0.159203	c2	0.157288		c2 (n=721)	9.37762e-23	0.778775	0.176	0.024	4.89512e-19	ook	0.778775	non-IDC	5.67361	Schizont	-2.36539	Late Ring
PF3D7_1413200		conserved Plasmodium protein, unknown function	0.489644	0.355802	0.348963	0.513039	0.322118	0.365534	c2	0.360668		c2 (n=721)	1.2097e-202	2.027	0.737	0.045	6.31461e-199	gam	2.027	non-IDC
PF3D7_1415300		RNA-binding protein Nova-1, putative	0.219444	0.172435	0.275298	0.228182	0.18995	0.240419	c2	0.223813		c2 (n=721)	1.78468e-49	0.630938	0.35	0.063	9.31602e-46	gam	0.630938	non-IDC	12.4267	Late Ring	-0.423889	Late Ring
PF3D7_1417500	CBF5	H/ACA ribonucleoprotein complex subunit 4, putative	0.58723	0.335772	0.445854	0.49616	0.372215	0.423223	c2	0.434538		c2 (n=721)	1.2739e-141	0.606447	0.616	0.055	6.64975e-138	gam	0.606447	non-IDC
PF3D7_1420000	SF3B4	splicing factor 3B subunit 4, putative	0.0749515	0.050067	0.373031	0.363453	0.299411	0.270278	c2	0.284844		c2 (n=721)	2.03001e-100	1.33469	0.547	0.076	1.05967e-96	gam	1.33469	non-IDC			-2.90426	Early Ring
PF3D7_1420600	PANK1	pantothenate kinase 1	0.420441	0.122897	0.230908	0.273283	0.136539	0.0295871	c2	0.183723		c2 (n=721)	7.6916e-30	0.162171	0.003	0.114	4.01501e-26	spz	0.162171	non-IDC	7.23683	Mid Troph	-0.90612	Late Troph
PF3D7_1420800		dynein light chain, putative	0.314319	0.167198	0.287805	0.0817239	0.15479	0.100316	c2	0.160994		c2 (n=721)									0.640568	Mid Ring	-0.180227	Mid Ring
PF3D7_1421400	RPC34	DNA-directed RNA polymerase III subunit RPC6, putative	0.213478	0.240864	0.226469	0.246005	0.13753	0.193913	c2	0.219974		c2 (n=721)	3.23803e-194	0.485356	0.644	0.027	1.69025e-190	gam	0.485356	non-IDC	13.4369	Late Ring	-0.258047	Early Ring
PF3D7_1422900		14-3-3 protein, putative	0.564198	0.657141	0.481331	0.438496	0.474363	0.44404	c2	0.477847		c2 (n=721)	4.55388e-05	2.32659	0.167	0.284	0.237712	spz	2.32659	non-IDC
PF3D7_1425200		enoyl-CoA hydratase, putative	0.291559	0.423422	0.582001	0.250407	0.167809	0.229248	c2	0.270983		c2 (n=721)	3.26107e-30	0.143313	0.167	0.015	1.70228e-26	IDC	-0.143313	IDC	3.395	Late Troph	-0.199588	Late Troph
PF3D7_1425600		zinc finger protein, putative	0.421609	0.0638188	0.178713	0.213386	0.103426	0.197553	c2	0.188133		c2 (n=721)	8.06779e-112	1.05842	0.387	0.016	4.21139e-108	gam	1.05842	non-IDC
PF3D7_1426400		MORN repeat protein, putative	0.371848	0.303307	0.690375	0.419381	0.313789	0.3674	c2	0.369624		c2 (n=721)	3.79049e-52	0.154448	0.272	0.031	1.97863e-48	gam	0.154448	non-IDC	5.10543	Schizont	-0.564203	Early Ring
PF3D7_1427300		conserved Plasmodium protein, unknown function	0.44733	0.198469	0.130072	0.381032	0.208422	0.0620992	c2	0.203446		c2 (n=721)	1.2809e-131	0.970146	0.692	0.094	6.68631e-128	gam	0.970146	non-IDC	13.8813	Late Troph	-0.157818	Schizont
PF3D7_1427800	RRP41	exosome complex component RRP41	0.571809	0.24779	0.483774	0.44726	0.195349	0.350777	c2	0.399019		c2 (n=721)									3.98197	Late Ring	-0.73735	Late Ring
PF3D7_1428400	WDTC1	WD and tetratricopeptide repeats protein 1, putative	0.245619	0.432705	0.468719	0.220609	0.305301	0.295642	c2	0.300471		c2 (n=721)	1.05239e-93	0.980727	0.387	0.029	5.49347e-90	gam	0.980727	non-IDC	1.52359	Mid Ring	-0.117372	Mid Ring
PF3D7_1428500		protein kinase, putative	0.283869	0.163956	0.29172	0.191106	0.172561	0.186913	c2	0.189009		c2 (n=721)	2.87538e-87	1.71686	0.079	0.518	1.50095e-83	spz	1.71686	non-IDC	1.62501	Early Ring	-0.0948682	Mid Ring
PF3D7_1428600	RF1	peptide chain release factor 1	0.437019	0.239014	0.469077	0.291094	0.315226	0.323272	c2	0.319249		c2 (n=721)	5.24458e-157	1.54319	0.653	0.062	2.73767e-153	gam	1.54319	non-IDC	1.84745	Mid Troph	-0.217059	Late Troph
PF3D7_1429400		rRNA (adenosine-2'-O-)-methyltransferase, putative	0.399959	0.325454	0.47815	0.605124	0.239987	0.360612	c2	0.380286		c2 (n=721)	3.98745e-14	0.537322	0.303	0.106	2.08145e-10	ook	0.537322	non-IDC
PF3D7_1429600	GEXP03	conserved Plasmodium protein, unknown function	0.165638	0.239312	0.309417	0.0767591	0.226811	0.228226	c2	0.227518		c2 (n=721)	1.89538e-142	0.765294	0.553	0.039	9.89386e-139	gam	0.765294	non-IDC	25.8649	Mid Ring	-1.2935	Mid Troph
PF3D7_1429900	WRN	ADP-dependent DNA helicase RecQ	0.476518	0.353423	0.207147	0.229656	0.306043	0.238344	c2	0.272193		c2 (n=721)									1.91238	Late Troph	-0.50868	Late Ring
PF3D7_1430300		acid phosphatase, putative	0.243757	0.271733	0.226411	0.222928	0.315418	0.401331	c2	0.257745		c2 (n=721)	2.19888e-185	1.80621	0.789	0.081	1.14782e-181	gam	1.80621	non-IDC	1.42672	Early Ring	-0.255188	Mid Troph
PF3D7_1430600		endonuclease/exonuclease/phosphatase family protein, putative	0.214588	0.36402	0.443053	0.518544	0.358943	0.340854	c2	0.361481		c2 (n=721)	1.33248e-18	1.04269	0.394	0.144	6.95557e-15	ook	1.04269	non-IDC	1.20966	Late Troph	-0.195834	Late Troph
PF3D7_1431600	SCS-beta	succinate--CoA ligase [ADP-forming] subunit beta	0.287919	0.496315	0.504411	0.275912	0.832608	0.386158	c2	0.441236		c2 (n=721)	5.22547e-28	0.640032	0.303	0.063	2.7277e-24	ook	0.640032	non-IDC	5.28021	Schizont	-0.714668	Late Troph
PF3D7_1433100		HID1 domain-containing protein, putative	0.419615	0.340262	0.284534	0.346678	0.36327	0.34646	c2	0.346569		c2 (n=721)	7.84629e-75	0.424896	0.441	0.062	4.09576e-71	gam	0.424896	non-IDC	3.27524	Mid Troph	-0.100488	Schizont
PF3D7_1433200		conserved Plasmodium protein, unknown function	0.456884	0.33428	0.353329	0.616689	0.2285	0.328436	c2	0.343805		c2 (n=721)	3.07413e-113	0.286108	0.447	0.03	1.6047e-109	gam	0.286108	non-IDC	0.838776	Early Ring	-0.204127	Mid Ring
PF3D7_1433800		conserved Plasmodium protein, unknown function	0.028438	0.0246697	0.271451	0.150834	0.309508	0.212884	c2	0.181859		c2 (n=721)	3.22778e-41	1.12793	0.636	0.197	1.6849e-37	ook	1.12793	non-IDC	2.87882	Late Troph	-0.0122301	Schizont
PF3D7_1434700	TIM17	mitochondrial import inner membrane translocase subunit TIM17, putative	0.467819	0.451804	0.507672	0.412868	0.342113	0.541612	c2	0.459811		c2 (n=721)									14.1689	Late Ring	-0.262432	Mid Troph
PF3D7_1435900		conserved Plasmodium protein, unknown function	0.130205	0.318383	0.814363	0.394556	0.158884	0.330899	c2	0.324641		c2 (n=721)	1.40674e-45	0.153059	0.172	0.009	7.3432e-42	gam	0.153059	non-IDC	1.00612	Late Troph	-0.461202	Mid Ring
PF3D7_1436400		conserved Plasmodium protein, unknown function	0.375817	0.282176	0.318493	0.275154	0.0673973	0.173081	c2	0.278665		c2 (n=721)									2.26417	Late Ring	-0.122046	Mid Ring
PF3D7_1436500		GTP-binding protein, putative	0.49705	0.455367	0.344326	0.263886	0.673182	0.607835	c2	0.476209		c2 (n=721)	1.17525e-36	0.369186	0.206	0.019	6.13481e-33	IDC	-0.369186	IDC	6.07464	Late Troph	-0.136278	Early Ring
PF3D7_1436600	PKG	cGMP-dependent protein kinase	0.330976	0.291215	0.296122	0.502489	0.302731	0.19219	c2	0.299426		c2 (n=721)	2.53505e-05	0.400905	0.169	0.089	0.13233	gam	0.400905	non-IDC	0.791385	Schizont	-2.23799	Schizont
PF3D7_1437900	HSP40	HSP40, subfamily A	0.262881	0.30179	0.355008	0.30514	0.228725	0.302153	c2	0.301971		c2 (n=721)	3.40337e-176	0.941247	0.752	0.073	1.77656e-172	gam	0.941247	non-IDC	10.4825	Late Ring	-2.86954	Mid Troph
PF3D7_1438600		conserved protein, unknown function	0.214123	0.323786	0.311158	0.463748	0.0724429	0.136118	c2	0.262641		c2 (n=721)	2.07962e-36	0.226197	0.19	0.022	1.08556e-32	gam	0.226197	non-IDC	4.65489	Early Ring	-1.24015	Schizont
PF3D7_1440200	SPP	stromal-processing peptidase, putative	0.103594	0.265403	0.375958	0.263586	0.0325429	0.31939	c2	0.264495		c2 (n=721)	1.54723e-123	0.762278	0.533	0.032	8.07655e-120	IDC	-0.762278	IDC	7.079	Mid Troph	-0.0260594	Late Troph
PF3D7_1440400		zinc finger protein, putative	0.546002	0.497081	0.389298	0.595057	0.329096	0.446782	c2	0.471932		c2 (n=721)	2.66932e-159	1.29191	0.656	0.04	1.39338e-155	IDC	-1.29191	IDC	6.62022	Schizont	-0.59316	Schizont
PF3D7_1440500		allantoicase, putative	0.529902	0.125873	0.203166	0.199712	0.201739	0.265391	c2	0.202453		c2 (n=721)	1.11527e-27	0.130809	0.13	0.012	5.8217e-24	gam	0.130809	non-IDC	3.98068	Late Ring	-0.292519	Late Ring
PF3D7_1441700	ATP23	mitochondrial inner membrane protease ATP23, putative	0.62767	0.614442	0.427606	0.364654	0.410241	0.508767	c2	0.468186		c2 (n=721)	2.97092e-181	0.958049	0.583	0.021	1.55082e-177	gam	0.958049	non-IDC	0.92924	Mid Troph	-0.0691388	Mid Ring
PF3D7_1442000		ADP-ribosylation factor, putative	0.352621	0.187941	0.440328	0.64461	0.28825	0.386423	c2	0.369522		c2 (n=721)									3.45404	Mid Troph	-0.141045	Mid Ring
PF3D7_1443200		heptatricopeptide repeat-containing protein, putative	0.407476	0.480899	0.561914	0.278969	0.479603	0.37357	c2	0.44354		c2 (n=721)	3.04623e-17	0.240248	0.106	0.012	1.59013e-13	IDC	-0.240248	IDC	4.24549	Mid Troph	-0.170023	Mid Ring
PF3D7_1443300	LSM5	U6 snRNA-associated Sm-like protein LSm5, putative	0.53578	0.270531	0.406839	0.528983	0.538528	0.435688	c2	0.482336		c2 (n=721)	2.33997e-70	0.787974	0.294	0.016	1.22146e-66	IDC	-0.787974	IDC
PF3D7_1444200		calmodulin-like protein	0.530366	0.391752	0.322309	0.434602	0.332599	0.262709	c2	0.362175		c2 (n=721)	2.49528e-26	1.44616	0.142	0.018	1.30254e-22	gam	1.44616	non-IDC	3.26017	Schizont	-0.132703	Schizont
PF3D7_1444500	eIK1	eukaryotic translation initiation factor 2-alpha kinase 1	0.337755	0.407524	0.5299	0.419271	0.485904	0.356184	c2	0.413398		c2 (n=721)	3.07702e-82	0.571376	0.023	0.346	1.60621e-78	spz	0.571376	non-IDC
PF3D7_1446400	pdhB	pyruvate dehydrogenase E1 component subunit beta	0.093937	0.43094	0.330334	0.12546	0.547232	0.20192	c2	0.266127		c2 (n=721)									1.3718	Mid Ring	-0.258788	Late Troph
PF3D7_1447300		ribosomal protein S14, mitochondrial, putative	0.573216	0.290766	0.0445108	0.349924	0.353915	0.293551	c2	0.321737		c2 (n=721)	4.19707e-49	0.3402	0.228	0.015	2.19087e-45	IDC	-0.3402	IDC	5.0347	Late Troph	-0.082335	Late Troph
PF3D7_1447500	IMC20	inner membrane complex protein, putative	0.248529	0.356298	0.449187	0.465849	0.143302	0.414514	c2	0.385406		c2 (n=721)	1.865e-71	0.458791	0.485	0.059	9.73528e-68	ook	0.458791	non-IDC			-0.794767	Early Ring
PF3D7_1448100		conserved Plasmodium protein, unknown function	0.445072	0.498878	0.328961	0.48504	0.451023	0.46529	c2	0.458157		c2 (n=721)									7.00668	Late Ring	-0.0472838	Mid Troph
PF3D7_1448400	HRD3	ubiquitin-protein ligase, putative	0.380188	0.254648	0.131194	0.349998	0.161623	0.191253	c2	0.22295		c2 (n=721)	3.50449e-102	0.408544	0.674	0.121	1.82935e-98	gam	0.408544	non-IDC	7.34674	Mid Troph	-2.08001	Late Troph
PF3D7_1448700		HSP20-like chaperone, putative	0.124317	0.201165	0.193015	0.371421	0.254146	0.210556	c2	0.205861		c2 (n=721)	3.60616e-42	0.113456	0.178	0.013	1.88242e-38	gam	0.113456	non-IDC	0.850153	Late Ring	-0.243924	Early Ring
PF3D7_1449500	ApiAP2	AP2 domain transcription factor AP2-O5, putative	0.205463	0.302875	0.224638	0.209359	0.461219	0.386491	c2	0.263756		c2 (n=721)	2.22621e-59	0.384827	0.511	0.128	1.16208e-55	gam	0.384827	non-IDC	5.21278	Mid Troph	-0.0646852	Mid Ring
PF3D7_1450200		conserved Plasmodium protein, unknown function	0.777622	0.373088	0.356813	0.475864	0.3541	0.316067	c2	0.364951		c2 (n=721)									2.62464	Early Ring	-2.93862	Late Troph
PF3D7_1450300	CPR	NADPH--cytochrome P450 reductase, putative	0.116967	0.269521	0.192103	0.262517	0.472928	0.247464	c2	0.25499		c2 (n=721)	2.92067e-30	0.19802	0.261	0.043	1.52459e-26	IDC	-0.19802	IDC	1.11912	Early Ring	-0.461161	Early Ring
PF3D7_1450900		acetyl-CoA acetyltransferase, putative	0.278454	0.378731	0.257782	0.264317	0.162255	0.186755	c2	0.26105		c2 (n=721)	1.27659e-24	1.39365	0.106	0.008	6.6638e-21	gam	1.39365	non-IDC	2.57192	Mid Troph	-0.223161	Late Troph
PF3D7_1452800		conserved Plasmodium protein, unknown function	0.178375	0.228875	0.299703	0.0586335	0.553307	0.200732	c2	0.214803		c2 (n=721)	8.86665e-213	1.53622	0.746	0.048	4.62839e-209	gam	1.53622	non-IDC	2.88089	Mid Ring	-0.318248	Mid Ring
PF3D7_1452900		conserved protein, unknown function	0.458628	0.328875	0.303331	0.569903	0.412446	0.225874	c2	0.37066		c2 (n=721)	2.99643e-164	1.65463	0.758	0.106	1.56414e-160	gam	1.65463	non-IDC	2.64046	Late Troph	-0.267031	Late Troph
PF3D7_1453000		conserved Plasmodium protein, unknown function	0.222746	0.292693	0.482124	0.333665	0.0675134	0.290077	c2	0.291385		c2 (n=721)	7.21374e-19	0.117215	0.211	0.057	3.76557e-15	gam	0.117215	non-IDC	1.4982	Early Ring	-0.225968	Schizont
PF3D7_1453100		dynactin subunit 4, putative	0.549239	0.429693	0.368594	0.361753	0.748786	0.480223	c2	0.454958		c2 (n=721)	2.89407e-88	0.796147	0.387	0.034	1.5107e-84	gam	0.796147	non-IDC	2.78013	Schizont	-0.0633108	Schizont
PF3D7_1453200		conserved Plasmodium protein, unknown function	0.143592	0.568024	0.735886	0.47496	0.34278	0.443429	c2	0.459194		c2 (n=721)	2.98433e-29	0.202622	0.363	0.106	1.55782e-25	gam	0.202622	non-IDC	1.23874	Schizont	-0.287059	Schizont
PF3D7_1453300		Yos1-like protein, putative	0.248391	0.157176	0.419528	0.0369243	0.268816	0.336945	c2	0.258603		c2 (n=721)
PF3D7_1453400		gamma-tubulin complex component, putative	0.432173	0.548765	0.48397	0.450525	0.488942	0.366765	c2	0.467248		c2 (n=721)	6.40246e-152	1.85256	0.77	0.105	3.34209e-148	gam	1.85256	non-IDC	7.09666	Late Troph	-0.0820588	Late Troph
PF3D7_1453800	GluPho	glucose-6-phosphate dehydrogenase-6-phosphogluconolactonase	0.167059	0.0317333	0.119473	0.266014	0.15449	0.0690725	c2	0.136981		c2 (n=721)	2.66439e-134	0.567768	0.528	0.026	1.39081e-130	IDC	-0.567768	IDC
PF3D7_1454200		conserved Plasmodium protein, unknown function	0.406812	0.364906	0.282027	0.354072	0.275516	0.264199	c2	0.31805		c2 (n=721)									4.70502	Late Ring	-0.0565111	Mid Ring
PF3D7_1454700	6PGD	6-phosphogluconate dehydrogenase, decarboxylating	0.358742	0.301748	0.445444	0.466046	0.410425	0.428137	c2	0.419281		c2 (n=721)	1.3599e-93	0.895757	0.433	0.03	7.09866e-90	IDC	-0.895757	IDC	5.09216	Mid Troph	-3.27626	Late Troph
PF3D7_1455200		methyltransferase AAMT	0.11923	0.279782	0.0575644	0.235643	0.273638	0.155608	c2	0.195625		c2 (n=721)	3.83618e-27	0.314726	0.16	0.022	2.00248e-23	gam	0.314726	non-IDC			-0.740798	Late Troph
PF3D7_1455500		AP-1 complex subunit gamma, putative	0.365789	0.540491	0.72909	0.444197	0.452711	0.438759	c2	0.448454		c2 (n=721)	2.53193e-103	1.01839	0.489	0.037	1.32167e-99	IDC	-1.01839	IDC	7.05921	Late Troph	-0.129583	Schizont
PF3D7_1456300		conserved Plasmodium protein, unknown function	0.52405	0.195809	0.479609	0.351505	0.402216	0.549569	c2	0.440912		c2 (n=721)									2.88421	Late Ring	-0.129192	Mid Ring
PF3D7_1456400		conserved Plasmodium protein, unknown function	0.507015	0.413195	0.456319	0.638833	0.447727	0.35017	c2	0.452023		c2 (n=721)	1.02752e-131	0.803879	0.399	0.007	5.36368e-128	gam	0.803879	non-IDC	2.1369	Mid Ring	-0.19417	Mid Ring
PF3D7_1457100		conserved Plasmodium protein, unknown function	0.362518	0.128657	0.381498	0.439628	0.668149	0.745884	c2	0.410563		c2 (n=721)	6.46899e-202	2.21062	0.743	0.057	3.37681e-198	gam	2.21062	non-IDC	0.738402	Mid Ring	-0.604587	Mid Ring
PF3D7_1458300		alpha/beta hydrolase, putative	0.016642	0.319872	0.371817	0.188786	0.160664	0.286604	c2	0.237695		c2 (n=721)	2.51357e-58	1.46584	0.063	0.373	1.31209e-54	spz	1.46584	non-IDC	10.4951	Schizont	-0.62156	Schizont
PF3D7_1458700		exonuclease V, mitochondrial, putative	0.19599	0.263105	0.156552	0.0331402	0.166255	0.101597	c2	0.161403		c2 (n=721)	1.67345e-22	0.298758	0.208	0.049	8.73542e-19	gam	0.298758	non-IDC	9.98255	Late Troph	-0.0712082	Schizont
PF3D7_1459600		conserved Plasmodium protein, unknown function	0.100315	0.0847907	0.0375605	0.0528425	0.122542	0.128734	c2	0.0925531		c2 (n=721)	3.54877e-37	0.119443	0.411	0.121	1.85246e-33	gam	0.119443	non-IDC	0.161295	Early Ring	-0.261262	Late Ring
PF3D7_1460000	HCS2	biotin--protein ligase 2	0.677964	0.516073	0.4489	0.429093	0.345903	0.490824	c2	0.469862		c2 (n=721)									0.890461	Mid Ring	-0.111433	Mid Ring
PF3D7_1461200	IMP3	U3 small nucleolar ribonucleoprotein protein IMP3, putative	0.203015	0.181719	0.437114	0.196189	0.221541	0.361404	c2	0.212278		c2 (n=721)	1.20369e-108	0.770227	0.39	0.019	6.28324e-105	gam	0.770227	non-IDC
PF3D7_1461500	MND1	meiotic nuclear division protein 1, putative	0.553536	0.393682	0.38476	0.682311	0.606835	0.36967	c2	0.473609		c2 (n=721)	2.40714e-83	0.592653	0.284	0.01	1.25653e-79	gam	0.592653	non-IDC	0.89678	Early Ring	-0.132836	Mid Ring
PF3D7_1462100		conserved Plasmodium protein, unknown function	0.261979	0.459796	0.456993	0.253475	0.409011	0.331112	c2	0.370061		c2 (n=721)	5.92227e-152	0.632656	0.672	0.046	3.09142e-148	IDC	-0.632656	IDC	3.36553	Late Troph	-0.0615492	Schizont
PF3D7_1464100		conserved Plasmodium protein, unknown function	0.255633	0.133734	0.225159	0.047036	0.0312345	0.286428	c2	0.179447		c2 (n=721)	5.49235e-23	0.159788	0.239	0.05	2.86701e-19	IDC	-0.159788	IDC	0.323241	Mid Troph	-0.095125	Late Ring
PF3D7_1465000	COX6A	cytochrome c oxidase subunit 6A, putative	0.0977215	0.292383	0.316821	0.141962	0.296619	0.0719969	c2	0.217173		c2 (n=721)	2.01997e-43	0.23261	0.183	0.01	1.05442e-39	IDC	-0.23261	IDC			-1.26112	Schizont
PF3D7_1465200	MED4	mediator of RNA polymerase II transcription subunit 4, putative	0.599568	0.328429	0.408071	0.411517	0.501245	0.550106	c2	0.456381		c2 (n=721)	2.23361e-35	0.234246	0.341	0.085	1.16595e-31	gam	0.234246	non-IDC	2.22449	Late Ring	-0.141391	Mid Troph
PF3D7_1466500		conserved Plasmodium protein, unknown function	0.369696	0.544285	0.787785	0.515828	0.292304	0.37746	c2	0.446644		c2 (n=721)	4.24691e-279	3.2223	0.789	0.019	2.21689e-275	gam	3.2223	non-IDC	0.685747	Late Ring	-0.508753	Early Ring
PF3D7_1466700	NIP7	60S ribosome subunit biogenesis protein NIP7, putative	0.250983	0.288504	0.364648	0.0634239	0.376973	0.261207	c2	0.274855		c2 (n=721)									0.900506	Mid Ring	-0.675857	Early Ring
PF3D7_1466800		NOC3 domain-containing protein, putative	0.541767	0.0592788	0.167013	0.456014	0.507383	0.253923	c2	0.354969		c2 (n=721)	1.32457e-236	2.88205	0.804	0.053	6.91426e-233	gam	2.88205	non-IDC
PF3D7_1468000		conserved Plasmodium protein, unknown function	0.50031	0.30647	0.352053	0.549673	0.402327	0.384609	c2	0.393468		c2 (n=721)	1.93563e-27	1.06022	0.215	0.045	1.0104e-23	gam	1.06022	non-IDC	2.91033	Early Ring	-0.0400681	Mid Ring
PF3D7_1469200	SHLP1	shewanella-like protein phosphatase 1, putative	0.542458	0.436339	0.389064	0.520385	0.45757	0.487637	c2	0.472603		c2 (n=721)	1.52979e-14	0.142814	0.181	0.055	7.98549e-11	gam	0.142814	non-IDC	13.6257	Schizont	-0.827596	Schizont
PF3D7_1469700	MED6	mediator of RNA polymerase II transcription subunit 6, putative	0.562835	0.464949	0.516928	0.442918	0.394623	0.49966	c2	0.482304		c2 (n=721)	8.07215e-73	0.295362	0.341	0.031	4.21366e-69	gam	0.295362	non-IDC	4.25512	Mid Troph	-0.432878	Late Troph
PF3D7_1472600	PDI-14	protein disulfide-isomerase	0.481354	0.389877	0.246171	0.506899	0.491845	0.446763	c2	0.464058		c2 (n=721)	2.3466e-72	0.306485	0.447	0.068	1.22493e-68	gam	0.306485	non-IDC	11.8318	Schizont	-2.15584	Schizont
PF3D7_1472700		DNA-directed RNA polymerase, alpha subunit, putative	0.271057	0.350937	0.239011	0.233231	0.155437	0.167579	c2	0.236121		c2 (n=721)	9.06464e-142	0.496206	0.792	0.142	4.73174e-138	gam	0.496206	non-IDC	3.1661	Late Ring	-0.755569	Mid Ring
PF3D7_1472900		dihydroorotase, putative	0.123315	0.0588972	0.207586	0.1444	0.396031	0.224156	c2	0.175993		c2 (n=721)	2.75773e-36	0.302728	0.175	0.017	1.43953e-32	gam	0.302728	non-IDC	0.0495535	Early Ring	-3.19991	Mid Troph
PF3D7_1473000		conserved Plasmodium protein, unknown function	0.248511	0.212241	0.195251	0.267693	0.345971	0.285459	c2	0.258102		c2 (n=721)	4.28117e-186	1.93724	0.521	0.005	2.23477e-182	ook	1.93724	non-IDC	8.08071	Mid Ring	-0.133294	Mid Troph
PF3D7_1473400		conserved protein, unknown function	0.385254	0.217507	0.367373	0.533259	0.216332	0.192865	c2	0.29244		c2 (n=721)	7.37621e-34	0.703531	0.046	0.237	3.85038e-30	spz	0.703531	non-IDC	8.30537	Schizont	-0.720426	Early Ring
PF3D7_1473600		conserved Plasmodium protein, unknown function	0.419681	0.360904	0.437947	0.356415	0.485561	0.496574	c2	0.428814		c2 (n=721)									2.55442	Late Ring	-0.343959	Mid Troph
PF3D7_1474300		DNA repair metallo-beta-lactamase protein, putative	0.0382957	0.0671348	0.271847	0.178743	0.15541	0.305947	c2	0.167076		c2 (n=721)	1.60854e-211	1.71004	0.695	0.033	8.3966e-208	gam	1.71004	non-IDC	1.85241	Mid Troph	-0.407861	Late Troph
PF3D7_1475200		conserved protein, unknown function	0.403321	0.570534	0.594893	0.483231	0.366331	0.510644	c2	0.496937		c2 (n=721)	3.75455e-35	0.835286	0.275	0.056	1.95988e-31	gam	0.835286	non-IDC	1.56533	Late Troph	-0.393766	Schizont
PF3D7_1476400	FIKK14	serine/threonine protein kinase, FIKK family, pseudogene	0.116762	0.310104	0.411793	0.244416	0.258308	0.0580583	c2	0.251362		c2 (n=721)	6.81521e-32	0.350941	0.122	0.005	3.55754e-28	IDC	-0.350941	IDC
PF3D7_1476500		probable protein, unknown function	0.400286	0.630884	0.682212	0.394662	0.520588	0.361267	c2	0.460437		c2 (n=721)	5.56764e-56	0.516859	0.224	0.014	2.90631e-52	gam	0.516859	non-IDC
PF3D7_1477000		Plasmodium exported protein (hyp17), unknown function, pseudogene	0.242435	0.335274	0.838344	0.561127	0.395715	0.597149	c2	0.478421		c2 (n=721)									23.7733	Early Ring	-1.97805	Early Ring
PF3D7_1477100		Plasmodium exported protein (hyp6), unknown function	0.427081	0.50305	0.418545	0.451648	0.439349	0.550115	c2	0.445498		c2 (n=721)									0.705036	Late Ring	-0.694316	Mid Ring
PF3D7_1478100		Plasmodium exported protein (hyp13), unknown function	0.220278	0.539484	0.471157	0.456688	0.253544	0.288667	c2	0.372677		c2 (n=721)	8.19795e-90	0.678158	0.35	0.022	4.27933e-86	gam	0.678158	non-IDC
PF3D7_1479100		Plasmodium exported protein, unknown function	0.474614	0.454176	0.730587	0.577818	0.296934	0.507917	c2	0.491265		c2 (n=721)
PF3D7_API02000	RPL14	apicoplast ribosomal protein L14	0.463926	0.338047	0.291454	0.395137	0.20624	0.29095	c2	0.31475		c2 (n=721)
PF3D7_API03000	ORF78	probable protein, unknown function	0.653004	0.529393	0.426223	0.513241	0.431366	0.424194	c2	0.472304		c2 (n=721)
PF3D7_0103800	ARP1	actin-related protein ARP1, putative	-0.0481717	0.112777	0.169688	0.118725	-0.0240213	0.143363	c3	0.115751		c3 (n=419)	1.92185e-35	0.381745	0.181	0.021	1.0032e-31	gam	0.381745	non-IDC	5.57742	Schizont	-0.280188	Schizont
PF3D7_0106000		conserved protein, unknown function	-0.0292342	0.0387198	-0.058394	-0.19185	0.169741	0.103063	c3	0.00474279		c3 (n=419)	3.27422e-140	2.184	0.867	0.127	1.70914e-136	IDC	-2.184	IDC	7.73463	Schizont	-0.566051	Schizont
PF3D7_0106400		pre-rRNA-processing protein TSR2, putative	0.220345	0.0245904	-0.223574	0.0657686	0.0790579	0.0220908	c3	0.0451795		c3 (n=419)	2.53861e-09	0.525614	0.339	0.159	1.32515e-05	ook	0.525614	non-IDC	11.8159	Late Ring	-0.81659	Late Ring
PF3D7_0107100		conserved protein, unknown function	0.25424	0.146102	0.585831	0.309809	-0.026259	0.0862449	c3	0.200171		c3 (n=419)	7.6073e-18	1.19255	0.075	0.226	3.97101e-14	spz	1.19255	non-IDC	1.91084	Mid Troph	-0.141379	Late Ring
PF3D7_0111200		conserved protein, unknown function	0.0127221	0.227039	-0.223873	-0.142206	0.0633014	0.0681202	c3	0.0380117		c3 (n=419)									2.14369	Late Troph	-0.268889	Late Troph
PF3D7_0114300	EPF4	exported protein family 4, pseudogene	0.0733151	0.0519248	0.160361	0.205162	-0.0425174	0.140101	c3	0.106708		c3 (n=419)									1.11313	Late Ring	-0.254444	Late Ring
PF3D7_0203600		conserved Plasmodium protein, unknown function	0.375545	0.513399	0.0952117	-0.0301938	0.520768	0.447683	c3	0.411614		c3 (n=419)	1.92908e-18	0.30659	0.181	0.046	1.00698e-14	gam	0.30659	non-IDC	4.63752	Late Troph	-0.275646	Mid Ring
PF3D7_0207700	SERA4	serine repeat antigen 4	-0.0718853	0.0380306	0.218989	-0.0686025	0.157	0.207465	c3	0.0975154		c3 (n=419)	0	4.34032	0.85	0.002	0	IDC	-4.34032	IDC	30.7121	Schizont	-1.76594	Schizont
PF3D7_0208000	SERA1	serine repeat antigen 1	-0.108064	0.0889369	-0.116131	-0.0407159	0.173379	0.0418702	c3	0.000577124		c3 (n=419)	1.63375e-34	1.1056	0.442	0.105	8.52815e-31	ook	1.1056	non-IDC			-0.374743	Schizont
PF3D7_0209700		RING zinc finger protein, putative	0.235816	0.192869	0.0726257	-0.0063664	0.414866	0.229631	c3	0.21125		c3 (n=419)	4.7517e-49	0.471597	0.021	0.235	2.48039e-45	spz	0.471597	non-IDC	1.33892	Early Ring	-0.480296	Early Ring
PF3D7_0209900		non-coding RNA	0.277684	0.269286	-0.0696487	0.435344	0.239099	0.155622	c3	0.254193		c3 (n=419)									1.8095	Early Ring	-0.373221	Early Ring
PF3D7_0210300		monocarboxylate transporter, putative	0.0574985	-0.00687921	0.0983478	-0.0561515	0.0806381	0.0173157	c3	0.0374071		c3 (n=419)	1.71541e-27	0.196985	0.122	0.008	8.95442e-24	IDC	-0.196985	IDC	19.6539	Mid Troph	-0.260403	Late Troph
PF3D7_0212300	ERF1	eukaryotic peptide chain release factor subunit 1, putative	-0.0365318	0.318173	0.209195	0.152534	-0.105978	-0.100534	c3	0.0580011		c3 (n=419)	3.83188e-156	2.96766	0.707	0.085	2.00024e-152	gam	2.96766	non-IDC	10.9021	Mid Ring	-2.53181	Early Ring
PF3D7_0213400	PK7	protein kinase 7	0.163149	-0.0767084	0.06753	-0.218704	0.167255	0.0223311	c3	0.0449306		c3 (n=419)	2.14228e-91	0.864753	0.467	0.036	1.11827e-87	ook	0.864753	non-IDC	1.57499	Late Troph	-0.573071	Late Troph
PF3D7_0213700		conserved protein, unknown function	0.143568	0.0290547	-0.0528901	0.224529	0.123739	0.0926805	c3	0.10821		c3 (n=419)	8.11265e-69	0.248134	0.23	0.007	4.2348e-65	gam	0.248134	non-IDC	6.10066	Late Ring	-1.58608	Late Ring
PF3D7_0214200	mRPL13	ribosomal protein L13, mitochondrial	-0.0475775	0.0844739	0.135639	-0.122717	0.122935	0.0371636	c3	0.0608188		c3 (n=419)									3.54878	Mid Troph	-1.11582	Late Troph
PF3D7_0215200		conserved Plasmodium protein, unknown function	0.348281	0.080589	-0.114079	0.0653485	-0.0223505	0.242418	c3	0.0729687		c3 (n=419)	1.57002e-29	1.05229	0.147	0.413	8.19551e-26	spz	1.05229	non-IDC	1.21463	Early Ring	-0.139932	Mid Ring
PF3D7_0215900	DHHC11	palmitoyltransferase DHHC11, putative	0.0374688	0.2251	0.00355141	-0.00192711	0.153822	0.277384	c3	0.0956454		c3 (n=419)	5.41791e-08	0.329449	0.194	0.074	0.000282815	ook	0.329449	non-IDC	4.7583	Schizont	-0.361257	Schizont
PF3D7_0217200		conserved Plasmodium protein, unknown function	0.0694694	-0.131768	-0.0946935	-0.0605553	0.185035	0.0739591	c3	0.00445705		c3 (n=419)	1.37516e-39	0.247648	0.257	0.041	7.17831e-36	gam	0.247648	non-IDC	1.37515	Mid Troph	-0.104244	Mid Ring
[truncated: 3,401 more rows]
